# Supplementary material for: An unsupervised learning approach to identify novel signatures of health and disease from multimodal data
Source: Genome Med. 2020 Jan 10;12:7. doi: 10.1186/s13073-019-0705-z (PMC6953286; doi:10.1186/s13073-019-0705-z)
Supplement: Supplementary file 2 — Additional file 2: Table S3. Features associated with cardiometabolic subsets. [file 13073_2019_705_MOESM2_ESM.xlsx]

## Sheet: Sheet1
Feature	Cardiometabolic Cluster	p-value (Discovery cohort)	direction ("inconsistent" if different in TwinsUK)	p-value (Validation cohort)	Sample size in validation cohort	Key cardiometabolic cluster feature	Caridometabolic cluster feature				Table S3. Features associated with cardiometabolic subsets
Lab_Insulin	c7	4.15906e-22	positive	2.13548e-54	1083	1	1				The table shows features associated with the seven clusters of individuals using the cardiometabolic biomarker signature in both the discovery cohort and the validation cohort.
BMI	c7	3.2349e-23	positive	4.71415e-53	1083	1	1
android_fat_perc	c7	3.77099e-25	positive	4.13128e-52	1083	0	0
IR_SCORE	c7	3.89353e-26	positive	5.72497e-52	1083	1	1
viseral_adipose_lbs	c7	1.255e-23	positive	9.59633e-52	1083	1	1
Liver.Fat	c7	2.53828e-15	positive	5.30541e-51	1083	1	1
fat_mass_lbs	c7	3.42904e-24	positive	2.64703e-47	1083	0	0
lean_mass_perc	c7	5.81169e-29	Negative	1.31935e-43	1083	1	1
tiss_perc_fat	c7	1.40364e-24	positive	2.64019e-43	1083	0	0
tot_mass_lbs	c7	1.07688e-15	positive	3.96989e-41	1083	0	0
IR_SCORE	c1	2.22487e-27	Negative	1.64926e-40	1083	1	1
Lab_Cholesterol.in.HDL	c4	5.43387e-16	positive	8.52285e-40	1083	1	1
Met_1..1.enyl.palmitoyl..2.oleoyl.GPC	c7	1.44805e-22	Negative	1.23932e-36	1083	1	1
android_fat_perc	c1	3.93809e-22	Negative	1.75695e-36	1083	0	0
IGT_SCORE	c1	1.50372e-15	Negative	6.86613e-36	1083	1	1
IGT_SCORE	c7	1.11588e-11	positive	1.81286e-34	1083	1	1
Met_1.eicosenoyl.GPC	c7	1.17686e-22	Negative	2.75632e-34	1083	1	1
Lab_Insulin	c1	3.87011e-19	Negative	1.548e-31	1083	1	1
android_gynoid_ratio	c7	3.89796e-25	positive	1.60432e-30	1083	0	0
android_gynoid_ratio	c1	3.96588e-22	Negative	1.21934e-29	1083	0	0
Met_1..1.enyl.palmitoyl..2.linoleoyl.GPC	c7	2.17976e-13	Negative	7.9265e-29	1083	0	1
Met_1..1.enyl.stearoyl..2.oleoyl.GPC	c7	2.85532e-19	Negative	8.68666e-29	1083	0	1
lean_mass_perc	c1	2.57428e-22	positive	1.40866e-28	1083	1	1
Lab_Cholesterol.in.HDL	c7	6.37729e-14	Negative	1.85365e-28	1083	1	1
BMI	c1	1.49358e-14	Negative	3.87073e-28	1083	1	1
Met_1.arachidoyl.GPC	c7	3.53002e-18	Negative	1.32799e-27	1083	0	1
viseral_adipose_lbs	c1	3.99544e-19	Negative	1.79923e-27	1083	1	1
gynoid_fat_perc	c7	8.69709e-23	positive	1.62632e-25	1083	0	0
tiss_perc_fat	c1	1.07085e-19	Negative	9.50461e-25	1083	0	0
fat_mass_lbs	c1	2.3357e-17	Negative	3.71861e-24	1083	0	0
Met_1.arachidoyl.GPC	c1	3.95965e-12	positive	3.48719e-23	1083	0	1
Met_1.eicosenoyl.GPC	c1	6.25859e-11	positive	1.40533e-22	1083	1	1
Met_1..1.enyl.palmitoyl..2.palmitoyl.GPC	c7	3.48519e-12	Negative	1.86883e-22	1083	0	1
Met_1..1.enyl.stearoyl..2.docosahexaenoyl.GPC	c7	9.7784e-11	Negative	1.29e-21	1083	0	1
Met_1..1.enyl.palmitoyl..2.oleoyl.GPC	c1	8.76898e-17	positive	3.56503e-21	1083	1	1
Met_1.margaroyl.GPC	c7	2.49847e-14	Negative	5.41595e-21	1083	0	1
Met_1.linoleoyl.GPC	c7	2.37826e-17	Negative	2.47925e-20	1083	0	1
Met_1..1.enyl.palmitoyl..GPC	c7	5.0456e-18	Negative	3.6389e-20	1083	0	1
Met_1..1.enyl.stearoyl..2.oleoyl.GPC	c1	3.24213e-15	positive	1.86156e-18	1083	0	1
Met_1.oleoyl.GPC	c7	3.37601e-20	Negative	5.51796e-17	1083	0	1
Lab_Cholesterol.in.VLDL	c6	4.07548e-16	positive	6.16788e-17	1083	1	1
Lab_Triglyceride	c6	1.36945e-15	positive	2.29391e-16	1083	1	1
Met_1..1.enyl.palmitoyl..2.linoleoyl.GPC	c1	2.21868e-12	positive	2.33521e-15	1083	0	1
Met_butyrylcarnitine	c1	6.23386e-11	Negative	1.84789e-13	1083	1	1
Met_lactate	c7	1.55828e-13	positive	3.32199e-13	1083	1	1
Met_2.linoleoyl.GPC	c7	5.45639e-15	Negative	4.35356e-13	1083	0	1
gynoid_fat_perc	c1	8.25583e-15	Negative	4.36631e-13	1083	0	0
Met_1..1.enyl.oleoyl..GPC	c7	4.40995e-14	Negative	9.30787e-13	1083	0	1
Lab_Cholesterol.in.HDL	c1	6.24817e-12	positive	2.03986e-12	1083	1	1
Lab_Apolipoprotein.A.I..Mass.volume..in.Serum.or.Plasma	c4	1.62754e-12	positive	2.1143e-11	420	0	1
Met_1.stearoyl.2.dihomo.linolenoyl.GPC	c7	1.05437e-12	positive	6.53359e-11	1083	1	1
Met_glutamate	c7	6.0777e-15	positive	1.47427e-09	1083	1	1
Met_1.oleoyl.GPC	c1	3.75156e-11	positive	1.12324e-08	1083	0	1
Met_1.palmityl.GPC	c7	4.62423e-14	Negative	2.13455e-08	1083	0	1
Met_1.palmitoyl.GPC	c7	2.84217e-12	Negative	3.62652e-07	1083	0	1
Met_2.oleoyl.GPC	c7	2.07279e-14	Negative	3.9324e-07	1083	0	1
Met_pyruvate	c7	1.01565e-14	positive	1.22172e-06	1083	0	1
Met_aspartate	c7	5.24504e-11	positive	2.0756e-06	1083	0	0
Met_1.stearoyl.GPC	c7	7.94727e-14	Negative	2.0864e-06	1083	0	1
Met_lactate	c1	6.17917e-11	Negative	5.97492e-06	1083	1	1
android_gynoid_ratio	c6	4.2723e-12	positive	0.00179999	1083	0	0
Met_glutamate	c2	1.07475e-14	Negative	0.00798095	1083	1	1
android_fat_perc	c6	4.52304e-12	positive	0.0187555	1083	0	0
Met_gamma.glutamylvaline	c2	9.45028e-11	Negative	0.0219766	1083	0	0
lean_mass_perc	c6	3.38157e-11	Negative	0.36531	1083	1	1
Met_1.palmityl.2.oleoyl.GPC	c7	5.98716e-17	Negative	NA	0	0	1
Met_1..1.enyl.stearoyl..2.linoleoyl.GPC	c7	3.06099e-14	Negative	NA	0	0	1
Met_1..1.enyl.palmitoyl..2.palmitoleoyl.GPC	c7	1.30679e-13	Negative	NA	0	0	1
Met_1.lignoceroyl.GPC	c7	3.77947e-13	Negative	NA	0	0	1
Pseudoflavonifractor	c7	2.84627e-12	Negative	NA	0	1	1
Met_1..1.enyl.stearoyl..2.linoleoyl.GPC	c1	3.00493e-11	positive	NA	0	0	1
Met_1.palmitoyl.GPE..16.0.	c7	1.02467e-10	Negative	4.17027e-08	1083	0	1
Met_1.palmitoyl.3.linoleoyl.glycerol..16.0.18.2..	c7	1.18525e-10	positive	5.54962e-12	1083	0	0
Met_1.dihomo.linoleoyl.GPC	c7	1.60215e-10	Negative	1.35194e-10	1083	0	1
SYSBP	c1	2.896e-10	Negative	2.61442e-26	1083	1	1
tiss_perc_fat	c6	3.10094e-10	positive	0.298461	1083	0	0
Met_1.linoleoyl.GPC	c1	3.28247e-10	positive	1.99744e-11	1083	0	1
Firmicutes_phylum	c7	3.32163e-10	Negative	NA	0	0	1
Met_1.lignoceroyl.GPC	c1	4.84094e-10	positive	NA	0	0	1
Met_1..1.enyl.palmitoyl..2.palmitoleoyl.GPC	c1	4.96636e-10	positive	NA	0	0	1
Met_pyruvate	c1	5.31933e-10	Negative	6.13894e-05	1083	0	1
Intestinimonas	c7	9.00809e-10	Negative	NA	0	0	1
Met_2.oleoyl.GPC	c1	1.03027e-09	positive	0.00019902	1083	0	1
Liver.Fat	c1	1.26125e-09	Negative	5.73913e-29	1083	1	1
Met_gamma.glutamylleucine	c2	1.34471e-09	Negative	0.0360442	1083	0	1
IR_SCORE	c6	1.38085e-09	positive	0.00482146	1083	1	1
Pseudoflavonifractor	c1	2.0729e-09	positive	NA	0	1	1
Lab_Cholesterol.in.HDL	c6	2.18603e-09	Negative	9.10059e-07	1083	1	1
Lab_Insulin	c6	2.29484e-09	positive	1.16133e-05	1083	1	1
Met_1.stearoyl.GPE..18.0.	c7	2.53406e-09	Negative	0.0365805	1083	0	1
Met_1.palmitoyl.2.linoleoyl.glycerol..16.0.18.2..	c7	2.7056e-09	positive	5.02108e-10	1083	0	0
Met_1..1.enyl.palmitoyl..GPC	c1	2.89569e-09	positive	8.03708e-06	1083	0	1
Met_2.linoleoyl.GPC	c1	4.50621e-09	positive	4.45047e-07	1083	0	1
BMI	c3	4.84019e-09	Negative	3.29434e-11	1083	1	1
Species_Richness	c7	5.08215e-09	Negative	NA	0	0	1
Met_1.stearoyl.2.docosapentaenoyl.GPC	c7	5.2333e-09	inconsistent	0.469576	1083	0	0
Met_1..1.enyl.palmitoyl..2.palmitoyl.GPC	c1	6.55927e-09	positive	6.7934e-11	1083	0	1
Met_2.hydroxybutyrate.2.hydroxyisobutyrate	c5	6.69521e-09	Negative	5.95475e-18	1083	0	1
Met_N.acetylglycine	c7	6.99098e-09	Negative	1.79476e-14	1083	0	1
Met_1.palmitoleoyl.3.oleoyl.glycerol..16.1.18.1..	c7	7.0353e-09	positive	2.45884e-09	1083	0	1
Met_2.palmitoyl.GPC	c7	7.62182e-09	Negative	0.0564974	1083	0	1
Erysipelotrichaceae_family	c1	8.0583e-09	positive	NA	0	0	1
Butyricicoccus	c7	8.50687e-09	Negative	NA	0	0	1
Met_palmitoyl.sphingomyelin..d18.1.16.0.	c7	9.33662e-09	Negative	1.28743e-16	1083	0	0
DIABP	c1	1.08557e-08	Negative	0.53265	1083	0	1
Met_1.palmityl.2.oleoyl.GPC	c1	1.65793e-08	positive	NA	0	0	1
Met_1..1.enyl.stearoyl..2.docosahexaenoyl.GPC	c1	1.85446e-08	positive	7.96079e-11	1083	0	1
Erysipelotrichaceae_family	c7	2.15494e-08	Negative	NA	0	0	1
Met_1.palmitoleoyl.2.oleoyl.glycerol	c7	2.16975e-08	positive	1.95053e-12	1083	1	1
Met_propionylcarnitine	c7	2.22588e-08	positive	6.53194e-17	1083	0	1
Met_1..1.enyl.palmitoyl..2.docosahexaenoyl.GPC	c7	2.50049e-08	Negative	2.53172e-18	1083	0	1
IGT_SCORE	c5	2.5828e-08	Negative	3.29942e-19	1083	1	1
Met_cinnamoylglycine	c7	2.7552e-08	Negative	2.77317e-09	1083	0	0
Butyricicoccus	c1	2.76554e-08	positive	NA	0	0	1
Met_3.methyl.2.oxobutyrate	c7	2.786e-08	positive	0.0130046	1083	0	1
Clostridium	c7	2.84355e-08	Negative	NA	0	0	0
Met_3.phenylpropionate..hydrocinnamate.	c1	3.22807e-08	positive	1.14836e-12	1083	0	0
Met_1.2.dilinoleoyl.GPC	c7	3.27996e-08	Negative	4.67059e-14	1083	0	1
Species_Richness	c1	3.61871e-08	positive	NA	0	0	1
Met_1.docosahexaenoyl.GPC	c7	4.31513e-08	Negative	2.43694e-18	1083	0	1
Butyrivibrio	c7	4.45576e-08	Negative	NA	0	1	1
Peptoclostridium	c1	4.51109e-08	positive	NA	0	0	0
tot_mass_lbs	c1	4.73041e-08	Negative	3.0119e-17	1083	0	0
Met_sarcosine	c2	4.76188e-08	Negative	NA	0	0	0
Met_alanine	c7	5.20201e-08	positive	9.86745e-16	1083	0	1
Subdoligranulum	c7	6.04364e-08	Negative	NA	0	0	1
Firmicutes_phylum	c1	6.46432e-08	positive	NA	0	0	1
Lab_Apolipoprotein.A.I..Mass.volume..in.Serum.or.Plasma	c1	6.68236e-08	positive	0.0672382	419	0	1
Met_1..1.enyl.oleoyl..GPE..P.18.1..	c7	6.87026e-08	Negative	6.63694e-05	1083	0	1
Met_1.palmitoyl.3.linoleoyl.glycerol..16.0.18.2..	c6	7.08474e-08	positive	1.80669e-12	1083	0	0
Lab_Cholesterol.in.VLDL	c1	8.03829e-08	Negative	1.19988e-15	1083	1	1
Met_hexanoylcarnitine	c1	8.82054e-08	Negative	1.0993e-08	1083	0	1
Bacteroides	c7	9.03353e-08	positive	NA	0	0	0
Met_alpha.ketobutyrate	c5	9.05648e-08	Negative	NA	0	0	1
Met_1.margaroyl.GPC	c1	9.30097e-08	positive	3.3106e-07	1083	0	1
Met_1..1.enyl.oleoyl..GPC	c1	9.50842e-08	positive	7.34229e-05	1083	0	1
Lab_Triglyceride	c2	1.09294e-07	Negative	0.0187527	1083	1	1
Met_1.oleoyl.3.linoleoyl.glycerol..18.1.18.2.	c6	1.15414e-07	positive	2.33658e-12	1083	0	1
Met_butyrylcarnitine	c7	1.23575e-07	positive	1.17037e-07	1083	1	1
Lab_Triglyceride	c1	1.31027e-07	Negative	3.59307e-16	1083	1	1
GLUCOSE	c1	1.33419e-07	Negative	1.49953e-09	1083	1	2
Met_1..1.enyl.stearoyl..2.oleoyl.GPC	c6	1.44751e-07	Negative	0.00232684	1083	0	1
Lab_Cholesterol.in.VLDL	c2	1.60703e-07	Negative	0.000264988	1083	1	1
Met_1.oleoyl.3.linoleoyl.glycerol..18.1.18.2.	c7	1.8602e-07	positive	6.31129e-06	1083	0	1
fat_mass_lbs	c3	1.89099e-07	Negative	1.74939e-09	1083	0	0
fat_mass_lbs	c6	2.09933e-07	inconsistent	0.266227	1083	0	0
Faecalitalea	c1	2.20545e-07	positive	NA	0	0	0
Met_1..1.enyl.palmitoyl..2.palmitoleoyl.GPC	c4	2.68831e-07	positive	NA	0	0	1
Met_glycerophosphorylcholine..GPC	c7	2.87842e-07	Negative	6.34767e-07	1083	0	0
Met_1.palmitoyl.2.linoleoyl.glycerol..16.0.18.2..	c6	2.99778e-07	positive	2.31257e-07	1083	0	0
Met_3.hydroxybutyrate..BHBA.	c3	3.01442e-07	positive	2.45107e-06	1083	0	1
Intestinimonas	c1	3.01874e-07	positive	NA	0	0	1
Met_1.palmitoyl.2.stearoyl.GPC	c1	3.03376e-07	positive	1.94229e-06	1083	0	1
Met_1.2.dilinoleoyl.GPC	c1	3.39467e-07	positive	4.54326e-15	1083	0	1
Met_1.palmitoyl.GPE..16.0.	c1	3.58844e-07	positive	0.000323746	1083	0	1
Ruminococcaceae_family	c7	3.72302e-07	Negative	NA	0	0	1
Met_1..1.enyl.stearoyl..2.oleoyl.GPC	c4	3.7303e-07	positive	2.71384e-10	1083	0	1
Met_1.stearoyl.GPC	c1	3.79227e-07	positive	0.00029626	1083	0	1
Met_1.palmitoyl.3.linoleoyl.glycerol..16.0.18.2..	c2	4.41586e-07	Negative	0.0105664	1083	0	0
SYSBP	c3	4.7321e-07	Negative	1.53297e-12	1083	1	1
viseral_adipose_lbs	c3	5.47518e-07	Negative	2.7756e-10	1083	1	1
Met_1.palmitoyl.3.linoleoyl.glycerol..16.0.18.2..	c1	5.631e-07	Negative	1.31878e-08	1083	0	0
Met_1.palmitoyl.2.dihomo.linolenoyl.GPC	c7	5.67846e-07	positive	3.06198e-06	1083	0	1
Met_glycerol	c1	6.08988e-07	Negative	7.99237e-13	1083	0	1
Met_3.methyl.2.oxobutyrate	c5	6.30329e-07	inconsistent	0.709458	1083	0	1
viseral_adipose_lbs	c6	6.45529e-07	inconsistent	0.291204	1083	1	1
Met_1..1.enyl.stearoyl..GPE..P.18.0..	c7	6.50279e-07	Negative	1.45701e-05	1083	0	1
android_gynoid_ratio	c3	6.7484e-07	Negative	0.000176007	1083	0	0
Met_1..1.enyl.stearoyl..2.linoleoyl.GPC	c4	6.86633e-07	positive	NA	0	0	1
android_fat_perc	c3	6.89095e-07	Negative	7.9048e-07	1083	0	0
tot_mass_lbs	c3	7.2536e-07	Negative	8.76534e-10	1083	0	0
Coprococcus	c1	8.11674e-07	positive	NA	0	0	0
Lab_Apolipoprotein.B..Mass.volume..in.Serum.or.Plasma	c6	8.65886e-07	positive	0.142991	420	0	0
Met_1.dihomo.linoleoyl.GPC	c1	8.78337e-07	positive	0.0118654	1083	0	1
Lab_Triiodothyronine.resin.uptake..T3RU..in.Serum.or.Plasma	c1	8.78379e-07	positive	NA	88	0	1
Met_1.oleoyl.2.linoleoyl.glycerol..18.1.18.2.	c6	9.19075e-07	positive	5.59078e-12	1083	0	1
Lab_Apolipoprotein.A.I..Mass.volume..in.Serum.or.Plasma	c7	9.22425e-07	Negative	6.49796e-08	420	0	1
Met_1.palmitoyl.2.dihomo.linolenoyl.GPC	c3	9.34184e-07	Negative	0.00194171	1083	0	1
Met_cinnamoylglycine	c1	9.34733e-07	positive	7.57535e-06	1083	0	0
GLUCOSE	c7	9.77822e-07	positive	1.04514e-08	1083	1	2
Met_2.hydroxybutyrate.2.hydroxyisobutyrate	c1	9.78224e-07	Negative	6.05543e-20	1083	0	1
Oscillibacter	c1	9.78319e-07	positive	NA	0	0	0
Met_1.oleoyl.GPE..18.1.	c7	9.82231e-07	Negative	0.0244296	1083	0	1
Met_N.acetylglycine	c3	9.88845e-07	positive	2.16532e-05	1083	0	1
Met_1.palmitoyl.2.linoleoyl.glycerol..16.0.18.2..	c2	9.95782e-07	Negative	0.0525826	1083	0	0
Met_1..1.enyl.palmitoyl..2.docosahexaenoyl.GPC	c1	1.07744e-06	positive	2.65966e-07	1083	0	1
Butyrivibrio	c1	1.16177e-06	positive	NA	0	1	1
Met_1..1.enyl.palmitoyl..2.oleoyl.GPC	c6	1.18034e-06	Negative	8.25159e-05	1083	1	1
Met_1.nonadecanoyl.GPC	c7	1.18956e-06	Negative	5.82121e-34	1083	0	1
Met_1.oleoyl.2.linoleoyl.glycerol..18.1.18.2.	c7	1.32809e-06	positive	3.67703e-06	1083	0	1
lean_mass_perc	c3	1.35144e-06	positive	1.67801e-05	1083	1	1
Met_2.palmitoyl.GPE..16.0..	c7	1.36268e-06	Negative	2.14269e-05	1083	0	1
gynoid_fat_perc	c6	1.389e-06	positive	0.941956	1083	0	0
Met_1.linoleoyl.2.docosapentaenyol.GPC	c7	1.42904e-06	Negative	NA	0	0	1
SYSBP	c4	1.50156e-06	positive	2.05866e-10	1083	1	1
Met_1.palmityl.2.oleoyl.GPC	c6	1.5308e-06	Negative	NA	0	0	1
Met_hippurate	c1	1.58266e-06	positive	0.00138639	1083	0	0
Met_myristoleoylcarnitine.	c3	1.60393e-06	positive	8.84905e-06	1083	0	0
Lab_Gamma_Glutamyl_Transferase	c6	1.64671e-06	positive	3.6856e-10	1083	1	1
tiss_perc_fat	c3	1.65272e-06	Negative	9.33932e-05	1083	0	0
Met_palmitoylcholine	c7	1.66745e-06	Negative	NA	0	0	0
Met_eicosenoate..20.1.	c5	1.74129e-06	Negative	2.59853e-07	1083	0	0
Met_1.palmitoyl.2.palmitoleoyl.GPC	c7	1.82277e-06	positive	9.39511e-05	1083	0	0
Clostridium	c1	1.8726e-06	positive	NA	0	0	0
Met_1.stearoyl.2.dihomo.linolenoyl.GPC	c5	1.93816e-06	positive	3.03191e-10	1083	1	1
Met_tyrosine	c7	2.08824e-06	positive	1.20468e-13	1083	0	1
Met_EDTA	c2	2.11327e-06	Negative	NA	0	0	0
Met_1.palmitoyl.2.adrenoyl.GPC	c7	2.12884e-06	positive	0.000671925	1083	0	1
Oscillibacter	c5	2.20954e-06	Negative	NA	0	0	0
Met_1.stearoyl.2.adrenoyl.GPE..18.0.22.4..	c2	2.2673e-06	Negative	NA	0	0	0
Met_cysteine.s.sulfate	c2	2.27394e-06	positive	0.797389	1083	0	0
Met_2.palmitoyl.GPE..16.0..	c1	2.29516e-06	positive	0.0159714	1083	0	1
Met_1.stearoyl.2.dihomo.linolenoyl.GPC	c3	2.52571e-06	Negative	5.41398e-05	1083	1	1
Met_3.hydroxyisobutyrate	c5	2.56461e-06	Negative	2.77736e-09	1083	0	0
SYSBP	c5	2.61545e-06	positive	2.59305e-11	1083	1	1
Met_3.methyl.2.oxovalerate	c7	2.65099e-06	positive	0.011421	1083	0	1
Met_glucose	c7	2.7169e-06	positive	1.50016e-10	1083	0	2
Ruminococcaceae_family	c1	2.72621e-06	positive	NA	0	0	1
Met_oleoyl.arachidonoyl.glycerol..18.1.20.4...1..	c7	2.86227e-06	positive	NA	0	0	0
Met_3.hydroxybutyrate..BHBA.	c5	2.90313e-06	Negative	2.10281e-06	1083	0	1
Pseudoflavonifractor	c3	3.03923e-06	positive	NA	0	1	1
Met_1.pentadecanoyl.2.arachidonoyl.GPC	c7	3.06425e-06	positive	NA	0	0	1
Met_aspartate	c1	3.25587e-06	Negative	0.00155152	1083	0	0
Met_3.phenylpropionate..hydrocinnamate.	c7	3.26078e-06	Negative	1.97647e-09	1083	0	0
Met_1..1.enyl.palmitoyl..2.myristoyl.GPC	c7	3.28654e-06	Negative	NA	0	0	1
Met_gamma.glutamylisoleucine.	c2	3.56028e-06	Negative	0.0353719	1083	0	0
Met_1.margaroyl.2.linoleoyl.GPC	c1	3.65149e-06	positive	2.0242e-09	1083	0	1
Met_1.palmityl.2.oleoyl.GPC	c2	3.663e-06	positive	NA	0	0	1
IR_SCORE	c5	3.95797e-06	Negative	7.22965e-14	1083	1	1
Dorea	c7	4.00935e-06	Negative	NA	0	0	1
Lab_Apolipoprotein.B.Apolipoprotein.A.I..Mass.Ratio..in.Serum.or.Plasma	c6	4.05662e-06	positive	0.00632105	419	0	1
Met_1.myristoyl.2.arachidonoyl.GPC	c3	4.23161e-06	Negative	NA	0	0	0
DIABP	c5	4.74581e-06	positive	0.0507599	1083	0	1
Met_1.myristoyl.2.arachidonoyl.GPC	c7	4.80336e-06	positive	NA	0	0	0
Met_creatine	c7	5.21076e-06	positive	NA	NA	0	1
Met_1.linolenoyl.GPC	c5	5.40375e-06	positive	NA	NA	0	0
Lab_Apolipoprotein.B.Apolipoprotein.A.I..Mass.Ratio..in.Serum.or.Plasma	c4	5.72034e-06	Negative	NA	NA	0	1
Met_oleoyl.arachidonoyl.glycerol..18.1.20.4...2..	c7	5.8582e-06	positive	NA	NA	0	1
Met_1..1.enyl.palmitoyl..2.oleoyl.GPC	c4	5.9301e-06	positive	NA	NA	1	1
Met_1..1.enyl.palmitoyl..GPE..P.16.0..	c7	5.97361e-06	Negative	NA	NA	0	1
Peptoclostridium	c7	6.1313e-06	Negative	NA	NA	0	0
Met_1..1.enyl.stearoyl..GPC	c7	6.14019e-06	Negative	NA	NA	0	1
Met_indolepropionate	c7	6.15412e-06	Negative	NA	NA	0	0
Subdoligranulum	c1	6.32041e-06	positive	NA	NA	0	1
Met_1.linoleoyl.2.docosahexaenoyl.GPC	c1	6.41326e-06	positive	NA	NA	0	1
Met_dihomo.linoleate..20.2n6.	c1	6.59094e-06	Negative	NA	NA	0	1
Dorea	c1	6.82008e-06	positive	NA	NA	0	1
Met_1.docosapentaenoyl.GPC	c7	6.95402e-06	Negative	NA	NA	0	1
Met_1.stearoyl.2.arachidonoyl.GPC	c7	7.08573e-06	positive	NA	NA	0	1
Met_3.methyl.2.oxovalerate	c1	7.113e-06	Negative	NA	NA	0	1
Lab_Alanine.aminotransferase.serum.plasma	c7	7.2407e-06	positive	NA	NA	0	1
Met_1.palmityl.2.oleoyl.GPC	c3	7.26265e-06	positive	NA	NA	0	1
Met_1.palmitoleoyl.2.oleoyl.glycerol	c2	8.28237e-06	Negative	NA	NA	1	1
Met_1..1.enyl.palmitoyl..2.linoleoyl.GPC	c4	8.63752e-06	positive	NA	NA	0	1
Met_1.margaroyl.2.oleoyl.GPC	c2	8.98139e-06	Negative	NA	NA	0	0
Met_docosahexaenoate..DHA..22.6n3.	c5	9.51983e-06	Negative	NA	NA	0	1
Met_urate	c7	1.01533e-05	positive	NA	NA	0	0
Met_stearate..18.0.	c5	1.01668e-05	Negative	NA	NA	0	1
Met_oleoyl.oleoyl.glycerol..18.1.18.1...1..	c6	1.06404e-05	positive	NA	NA	0	0
Met_1.linoleoyl.2.docosapentaenyol.GPC	c1	1.07302e-05	positive	NA	NA	0	1
DIABP	c3	1.10882e-05	Negative	NA	NA	0	1
Met_linoleoyl.linoleoyl.glycerol..18.2.18.2...1..	c6	1.12808e-05	positive	NA	NA	0	1
Met_1..1.enyl.palmitoyl..2.linoleoyl.GPC	c6	1.14497e-05	Negative	NA	NA	0	1
Lab_Beta.globulin..Mass.volume..in.Serum.or.Plasma.by.Electrophoresis	c1	1.14882e-05	Negative	NA	NA	0	1
Lab_Urate..Mass.volume..in.Serum.or.Plasma	c6	1.1636e-05	positive	NA	NA	0	0
Butyrivibrio	c2	1.22043e-05	positive	NA	NA	1	1
Met_gamma.glutamylglutamate	c2	1.24922e-05	Negative	NA	NA	0	1
Met_1.myristoyl.2.linoleoyl.GPC	c7	1.31392e-05	positive	NA	NA	0	0
Met_oleamide	c2	1.33356e-05	Negative	NA	NA	0	0
Tyzzerella	c1	1.33897e-05	positive	NA	NA	0	0
Met_1.linoleoyl.GPE..18.2..	c1	1.37063e-05	positive	NA	NA	0	1
Met_quinolinate	c7	1.38337e-05	positive	NA	NA	0	1
Met_1.palmitoleoyl.3.oleoyl.glycerol..16.1.18.1..	c2	1.41074e-05	Negative	NA	NA	0	1
Met_1.palmitoleoyl.2.oleoyl.glycerol	c3	1.44443e-05	Negative	NA	NA	1	1
Met_linoleoyl.linolenoyl.glycerol..18.2.18.3...2..	c6	1.47599e-05	positive	NA	NA	0	0
Met_palmitoyl.sphingomyelin..d18.1.16.0.	c1	1.51036e-05	positive	NA	NA	0	0
Met_1.eicosapentaenoyl.GPC	c7	1.53408e-05	Negative	NA	NA	0	0
Met_campesterol	c7	1.54083e-05	Negative	NA	NA	0	0
Akkermansia	c1	1.54689e-05	positive	NA	NA	0	0
Met_palmitoyl.arachidonoyl.glycerol..16.0.20.4...2..	c7	1.58076e-05	positive	NA	NA	0	1
Met_1.palmitoyl.2.arachidonoyl.GPI..16.0.20.4..	c2	1.70403e-05	Negative	NA	NA	0	1
Met_1.palmitoyl.2.stearoyl.GPC	c7	1.70899e-05	Negative	NA	NA	0	1
Met_1.stearoyl.2.docosahexaenoyl.GPE..18.0.22.6..	c6	1.71236e-05	positive	NA	NA	0	1
Met_1.palmitoyl.2.palmitoleoyl.GPC	c3	1.71976e-05	Negative	NA	NA	0	0
Met_1.myristoyl.GPC	c3	1.88702e-05	Negative	NA	NA	0	1
Met_5.oxoproline	c2	1.9131e-05	positive	NA	NA	0	0
Met_dihomo.linoleate..20.2n6.	c7	1.92966e-05	positive	NA	NA	0	1
Met_1.stearoyl.2.oleoyl.GPC	c2	1.9312e-05	Negative	NA	NA	0	0
Met_arginine	c1	1.93512e-05	positive	NA	NA	0	0
Met_3.methylglutarylcarnitine..2.	c7	1.93856e-05	positive	NA	NA	0	1
Met_S.methylcysteine	c7	1.95897e-05	Negative	NA	NA	0	0
Faecalitalea	c7	1.97396e-05	Negative	NA	NA	0	0
Oscillibacter	c7	2.15145e-05	Negative	NA	NA	0	0
Met_1.dihomo.linolenoyl.GPC	c5	2.18893e-05	positive	NA	NA	0	0
Met_lactosyl.N.palmitoyl.sphingosine	c7	2.20059e-05	Negative	NA	NA	0	1
Met_cysteine.glutathione.disulfide	c7	2.24758e-05	Negative	NA	NA	0	1
Met_carnitine	c7	2.30929e-05	positive	NA	NA	0	1
Eubacterium	c7	2.33776e-05	Negative	NA	NA	0	1
Met_1.stearoyl.GPE..18.0.	c1	2.35199e-05	positive	NA	NA	0	1
Met_gamma.glutamylglycine	c1	2.36044e-05	positive	NA	NA	0	1
Met_margarate..17.0.	c5	2.37146e-05	Negative	NA	NA	0	1
Met_1.oleoyl.GPE..18.1.	c1	2.37427e-05	positive	NA	NA	0	1
Met_hypoxanthine	c1	2.39327e-05	Negative	NA	NA	0	1
Met_1.oleoyl.2.linoleoyl.glycerol..18.1.18.2.	c4	2.39827e-05	Negative	NA	NA	0	1
Met_S.1.pyrroline.5.carboxylate	c5	2.44581e-05	positive	NA	NA	0	0
Met_butyrylcarnitine	c3	2.46641e-05	positive	NA	NA	1	1
Met_asparagine	c7	2.48889e-05	Negative	NA	NA	0	1
Met_3.methyl.2.oxobutyrate	c1	2.50746e-05	Negative	NA	NA	0	1
Met_oleoyl.oleoyl.glycerol..18.1.18.1...2..	c6	2.56363e-05	positive	NA	NA	0	0
Met_urate	c6	2.58258e-05	positive	NA	NA	0	0
Met_1..1.enyl.stearoyl..2.linoleoyl.GPE..P.18.0.18.2..	c1	2.61834e-05	positive	NA	NA	0	0
Met_palmitate..16.0.	c1	2.65133e-05	Negative	NA	NA	0	1
Species_Diversity	c1	2.67889e-05	positive	NA	NA	0	1
Met_1..1.enyl.stearoyl..2.docosahexaenoyl.GPE..P.18.0.22.6..	c4	2.74435e-05	positive	NA	NA	0	0
Met_1.linoleoyl.2.linolenoyl.GPC	c1	2.84285e-05	positive	NA	NA	0	1
Met_1.palmityl.GPC	c1	2.84902e-05	positive	NA	NA	0	1
Lab_Cholesterol..Mass.volume..in.Serum.or.Plasma	c2	2.8662e-05	Negative	NA	NA	0	0
Met_1.oleoyl.3.linoleoyl.glycerol..18.1.18.2.	c4	2.95062e-05	Negative	NA	NA	0	1
Met_mannose	c1	3.02778e-05	Negative	NA	NA	0	1
Met_aspartate	c2	3.1628e-05	Negative	NA	NA	0	0
Met_1.myristoyl.2.linoleoyl.GPC	c3	3.1774e-05	Negative	NA	NA	0	0
Erysipelotrichaceae_family	c3	3.21243e-05	positive	NA	NA	0	1
Met_3.hydroxydecanoate	c5	3.22048e-05	Negative	NA	NA	0	0
Met_docosapentaenoate..n6.DPA..22.5n6.	c7	3.4207e-05	positive	NA	NA	0	0
Met_1.palmitoyl.2.arachidonoyl.GPC	c7	3.49188e-05	positive	NA	NA	0	0
Met_1..1.enyl.palmitoyl..2.oleoyl.GPC	c3	3.49528e-05	positive	NA	NA	1	1
Met_1..1.enyl.stearoyl..2.linoleoyl.GPC	c6	3.57474e-05	Negative	NA	NA	0	1
Species_Richness	c3	3.58749e-05	positive	NA	NA	0	1
Met_1.pentadecanoyl.GPC	c5	3.6892e-05	positive	NA	NA	0	0
Met_1.stearoyl.2.meadoyl.GPC	c5	3.73063e-05	positive	NA	NA	0	1
Met_1.behenoyl.GPC	c1	3.86247e-05	positive	NA	NA	0	1
Met_2.stearoyl.GPE..18.0..	c7	3.86776e-05	Negative	NA	NA	0	0
Met_dihomo.linoleate..20.2n6.	c5	3.89636e-05	Negative	NA	NA	0	1
Met_oleate.vaccenate..18.1.	c5	3.89873e-05	Negative	NA	NA	0	0
Collinsella	c7	3.91677e-05	Negative	NA	NA	0	0
Met_2.oleoyl.GPE..18.1..	c7	3.9209e-05	Negative	NA	NA	0	1
Met_1.palmitoleoyl.GPC	c5	3.95488e-05	positive	NA	NA	0	0
Blastocystis	c1	3.98709e-05	positive	NA	NA	0	0
Met_succinate	c2	3.99315e-05	positive	NA	NA	0	0
Met_homoarginine	c7	4.02114e-05	positive	NA	NA	0	1
Met_glycerol	c5	4.06399e-05	Negative	NA	NA	0	1
Met_1.stearoyl.2.arachidonoyl.GPE..18.0.20.4.	c2	4.198e-05	Negative	NA	NA	0	0
BMI	c6	4.19842e-05	positive	NA	NA	1	1
Lab_Globulin..Mass.volume..in.Serum.by.calculation	c1	4.22893e-05	Negative	NA	NA	0	1
Met_1.oleoyl.2.linoleoyl.GPC	c7	4.386e-05	Negative	NA	NA	0	0
Met_catechol.sulfate	c7	4.41058e-05	Negative	NA	NA	0	0
Erysipelatoclostridium	c3	4.41219e-05	positive	NA	NA	0	1
Met_1..1.enyl.palmitoyl..2.oleoyl.GPE..P.16.0.18.1..	c1	4.49485e-05	positive	NA	NA	0	1
Met_1.palmitoyl.GPC	c1	4.50203e-05	positive	NA	NA	0	1
Met_alanine	c3	4.58701e-05	Negative	NA	NA	0	1
Met_glycine	c7	4.60608e-05	Negative	NA	NA	0	1
Met_1.linolenoyl.GPC	c7	4.64564e-05	Negative	NA	NA	0	0
Erysipelatoclostridium	c7	4.65229e-05	Negative	NA	NA	0	1
Coprobacillus	c3	4.67357e-05	positive	NA	NA	0	0
Methanobrevibacter	c7	4.99485e-05	Negative	NA	NA	0	0
viseral_adipose_lbs	c4	5.03568e-05	Negative	NA	NA	1	1
Met_1.stearoyl.2.docosapentaenoyl.GPC	c2	5.06926e-05	Negative	NA	NA	0	0
Met_eicosapentaenoate..EPA..20.5n3.	c5	5.20467e-05	Negative	NA	NA	0	1
Met_1.palmitoyl.2.adrenoyl.GPC	c5	5.43403e-05	positive	NA	NA	0	1
Met_docosadienoate..22.2n6.	c5	5.44035e-05	Negative	NA	NA	0	0
Met_laurylcarnitine	c3	5.55593e-05	positive	NA	NA	0	0
Met_alpha.ketobutyrate	c1	5.59864e-05	Negative	NA	NA	0	1
Met_hippurate	c7	5.61673e-05	Negative	NA	NA	0	0
Met_1.margaroyl.2.linoleoyl.GPC	c2	5.7083e-05	Negative	NA	NA	0	1
Species_Diversity	c7	5.71452e-05	Negative	NA	NA	0	1
Met_N.palmitoyl.sphinganine..d18.0.16.0.	c2	5.76579e-05	Negative	NA	NA	0	1
Met_linoleoyl.arachidonoyl.glycerol..18.2.20.4...1..	c6	5.80238e-05	positive	NA	NA	0	0
Met_sphingomyelin..d18.1.18.1..d18.2.18.0.	c7	6.14278e-05	positive	NA	NA	0	1
Met_glutamate	c1	6.34827e-05	Negative	NA	NA	1	1
Met_palmitic.amide	c2	6.52439e-05	Negative	NA	NA	0	0
Met_1..1.enyl.palmitoyl..2.palmitoyl.GPC	c4	6.65432e-05	positive	NA	NA	0	1
Met_glutamate	c6	6.65614e-05	positive	NA	NA	1	1
Met_linoleoyl.arachidonoyl.glycerol..18.2.20.4...1..	c7	6.66625e-05	positive	NA	NA	0	0
Met_iminodiacetate..IDA.	c2	6.67051e-05	Negative	NA	NA	0	1
Met_docosapentaenoate..n3.DPA..22.5n3.	c5	6.67733e-05	Negative	NA	NA	0	0
Met_1..1.enyl.oleoyl..GPE..P.18.1..	c1	6.72049e-05	positive	NA	NA	0	1
Met_glycerol	c7	6.82121e-05	positive	NA	NA	0	1
Lab_Insulin	c4	6.89304e-05	Negative	NA	NA	1	1
Met_ethylmalonate	c3	7.02004e-05	positive	NA	NA	0	1
Met_1.palmitoleoyl.2.oleoyl.glycerol	c6	7.04739e-05	positive	NA	NA	1	1
Met_2.hydroxybutyrate.2.hydroxyisobutyrate	c7	7.20072e-05	positive	NA	NA	0	1
Met_propionylcarnitine	c2	7.224e-05	Negative	NA	NA	0	1
Faecalibacterium	c7	7.23854e-05	Negative	NA	NA	0	1
Met_3.aminoisobutyrate	c3	7.44568e-05	positive	NA	NA	0	1
Lab_Insulin	c2	7.58299e-05	Negative	NA	NA	1	1
Met_cysteine.glutathione.disulfide	c1	7.60741e-05	positive	NA	NA	0	1
Met_1.palmitoyl.2.eicosapentaenoyl.GPC	c2	7.65987e-05	Negative	NA	NA	0	0
Met_1.docosahexaenoyl.GPC	c1	7.66503e-05	positive	NA	NA	0	1
Met_1.oleoyl.2.docosahexaenoyl.GPC	c7	7.88044e-05	Negative	NA	NA	0	1
Met_2.oleoyl.GPE..18.1..	c1	7.95233e-05	positive	NA	NA	0	1
Met_palmitoleoyl.arachidonoyl.glycerol..16.1.20.4...2..	c7	8.05007e-05	positive	NA	NA	0	0
Met_acetylcarnitine	c3	8.14209e-05	positive	NA	NA	0	0
Roseburia	c2	8.33723e-05	positive	NA	NA	0	0
Met_erucate..22.1n9.	c5	8.4432e-05	Negative	NA	NA	0	1
Met_tiglylcarnitine	c2	8.46501e-05	Negative	NA	NA	0	1
Met_1..1.enyl.stearoyl..2.docosahexaenoyl.GPE..P.18.0.22.6..	c1	8.82645e-05	positive	NA	NA	0	0
fat_mass_lbs	c4	9.04088e-05	Negative	NA	NA	0	0
gynoid_fat_perc	c3	9.37973e-05	Negative	NA	NA	0	0
Met_phosphatidylcholine..15.0.18.1..17.0.16.1..	c2	9.5039e-05	Negative	NA	NA	0	1
Pseudoflavonifractor	c4	9.68253e-05	Negative	NA	NA	1	1
Faecalibacterium	c1	9.9351e-05	positive	NA	NA	0	1
Met_proline	c7	9.96662e-05	positive	NA	NA	0	1
Met_palmitate..16.0.	c5	0.000100653	Negative	NA	NA	0	1
Tyzzerella	c7	0.000104393	Negative	NA	NA	0	0
Lab_Carbon.dioxide.serum.plasma	c1	0.000106436	positive	NA	NA	0	1
Met_1.oleoyl.2.dihomo.linoleoyl.GPC	c1	0.000107319	positive	NA	NA	0	1
Met_glycerophosphorylcholine..GPC.	c2	0.000107855	positive	NA	NA	0	1
Erysipelotrichaceae_family	c4	0.000107949	Negative	NA	NA	0	1
Met_phenylacetylcarnitine	c2	0.000108824	Negative	NA	NA	0	0
Met_1.margaroyl.2.oleoyl.GPC	c1	0.000108976	positive	NA	NA	0	0
Met_oleoyl.arachidonoyl.glycerol..18.1.20.4...1..	c2	0.00010946	Negative	NA	NA	0	0
Met_palmitoyl.oleoyl.glycerol..16.0.18.1...1..	c6	0.000110526	positive	NA	NA	0	1
Lab_Cholesterol.in.VLDL	c4	0.000110554	Negative	NA	NA	1	1
Met_1..1.enyl.stearoyl..2.docosahexaenoyl.GPC	c3	0.000112406	positive	NA	NA	0	1
Met_behenoyl.dihydrosphingomyelin..d18.0.22.0..	c2	0.000113164	Negative	NA	NA	0	1
Met_1.stearoyl.2.docosahexaenoyl.GPE..18.0.22.6..	c7	0.000113748	positive	NA	NA	0	1
Met_5alpha.androstan.3beta.17alpha.diol.disulfate	c2	0.00011425	positive	NA	NA	0	0
Met_1..1.enyl.stearoyl..2.oleoyl.GPC	c3	0.000114557	positive	NA	NA	0	1
Met_oleoyl.arachidonoyl.glycerol..18.1.20.4...2..	c2	0.000115113	Negative	NA	NA	0	1
Met_1.pentadecanoyl.2.arachidonoyl.GPC	c1	0.000121251	Negative	NA	NA	0	1
Met_thymol.sulfate	c2	0.000121458	Negative	NA	NA	0	0
Liver.Fat	c3	0.000122162	Negative	NA	NA	1	1
Met_cytidine	c1	0.000122196	positive	NA	NA	0	0
Met_ethylmalonate	c1	0.000123003	Negative	NA	NA	0	1
Met_diacylglycerol..16.1.18.2..2...16.0.18.3..1...	c6	0.000123351	positive	NA	NA	0	1
Lab_Alpha.2.globulin..Mass.volume..in.Serum.or.Plasma.by.Electrophoresis	c7	0.000125236	positive	NA	NA	0	1
Met_phenol.sulfate	c2	0.000126553	Negative	NA	NA	0	0
Met_oleoyl.oleoyl.glycerol..18.1.18.1...1..	c4	0.000126901	Negative	NA	NA	0	0
Lab_Triglyceride	c4	0.000127577	Negative	NA	NA	1	1
Met_linoleoyl.arachidonoyl.glycerol..18.2.20.4...2..	c2	0.000127828	Negative	NA	NA	0	0
Met_1.pentadecanoyl.GPC	c7	0.000130537	Negative	NA	NA	0	0
Butyrivibrio	c3	0.000131203	positive	NA	NA	1	1
Met_10.nonadecenoate..19.1n9.	c5	0.000134467	Negative	NA	NA	0	1
Met_1.palmitoyl.2.dihomo.linolenoyl.GPC	c5	0.000135356	positive	NA	NA	0	1
Met_linoleoyl.linolenoyl.glycerol..18.2.18.3...1..	c6	0.000137968	positive	NA	NA	0	1
Met_methionine.sulfone	c7	0.000139159	Negative	NA	NA	0	1
Met_1.dihomo.linolenoyl.GPC	c3	0.000139332	Negative	NA	NA	0	0
Met_1.oleoyl.2.docosahexaenoyl.GPC	c1	0.000139727	positive	NA	NA	0	1
Met_pregnanediol.3.glucuronide	c7	0.000140181	Negative	NA	NA	0	0
Met_3.hydroxylaurate	c5	0.00014036	Negative	NA	NA	0	0
Met_dihomo.linolenate..20.3n3.or.n6.	c7	0.000143462	positive	NA	NA	0	0
Clostridiales_order	c3	0.000148268	positive	NA	NA	0	0
Met_1.dihomo.linolenoyl.GPE..20.3n3.or.6..	c5	0.000148505	positive	NA	NA	0	0
Met_glutamine	c7	0.000149935	Negative	NA	NA	0	1
Erysipelotrichaceae_family	c5	0.000150259	Negative	NA	NA	0	1
Met_1.oleoyl.2.dihomo.linoleoyl.GPC	c7	0.000151692	Negative	NA	NA	0	1
Met_cys.gly..oxidized	c2	0.000152625	positive	NA	NA	0	0
Faecalitalea	c4	0.000155972	Negative	NA	NA	0	0
Met_quinolinate	c1	0.000156722	Negative	NA	NA	0	1
PULSE	c7	0.000157849	positive	NA	NA	0	1
Met_2.oxoarginine.	c7	0.000158282	positive	NA	NA	0	0
Met_1.oleoyl.3.linoleoyl.glycerol..18.1.18.2.	c2	0.000159342	Negative	NA	NA	0	1
Met_pyroglutamine.	c5	0.00016148	positive	NA	NA	0	0
Met_3.hydroxybutyrylcarnitine..1.	c5	0.000161542	Negative	NA	NA	0	0
Intestinimonas	c5	0.000161562	Negative	NA	NA	0	1
Met_ribitol	c7	0.000164015	positive	NA	NA	0	0
Met_1.linoleoyl.2.linolenoyl.GPC	c7	0.000164093	Negative	NA	NA	0	1
Subdoligranulum	c3	0.00016427	positive	NA	NA	0	1
Met_malate	c4	0.000165649	positive	NA	NA	0	0
Met_1.oleoyl.2.dihomo.linolenoyl.GPC	c5	0.000166483	positive	NA	NA	0	0
Ruminococcus	c1	0.000167937	positive	NA	NA	0	0
Met_1..1.enyl.palmitoyl..2.oleoyl.GPE..P.16.0.18.1..	c7	0.00017052	Negative	NA	NA	0	1
Met_asparagine	c1	0.000171537	positive	NA	NA	0	1
Met_myristoyl.linoleoyl.glycerol..14.0.18.2...2..	c7	0.000171934	positive	NA	NA	0	1
Met_1..1.enyl.stearoyl..2.oleoyl.GPE..P.18.0.18.1.	c1	0.000172243	positive	NA	NA	0	0
Met_1.margaroyl.2.docosahexaenoyl.GPC	c1	0.000174477	positive	NA	NA	0	1
Met_1.palmitoyl.2.adrenoyl.GPC	c2	0.000177291	Negative	NA	NA	0	1
Met_tigloylglycine	c7	0.000177318	Negative	NA	NA	0	1
Coprobacillus	c7	0.000179508	Negative	NA	NA	0	0
Blautia	c3	0.000180004	positive	NA	NA	0	0
Met_1..1.enyl.palmitoyl..2.docosahexaenoyl.GPE..P.16.0.22.6..	c5	0.000183767	Negative	NA	NA	0	0
Lab_Carbon.dioxide.serum.plasma	c7	0.00018688	Negative	NA	NA	0	1
Met_1.stearoyl.2.arachidonoyl.GPE..18.0.20.4.	c7	0.000187617	positive	NA	NA	0	0
Met_2.aminobutyrate	c5	0.000188009	Negative	NA	NA	0	0
Met_N.stearoyl.sphingosine..d18.1.18.0..	c7	0.000188869	positive	NA	NA	0	1
Met_palmitoyl.dihydrosphingomyelin..d18.0.16.0..	c3	0.000189257	positive	NA	NA	0	0
Met_1.stearoyl.2.docosahexaenoyl.GPE..18.0.22.6..	c2	0.000190927	Negative	NA	NA	0	1
Met_alpha.ketobutyrate	c7	0.000193698	positive	NA	NA	0	1
Met_myristoyl.linoleoyl.glycerol..14.0.18.2...2..	c6	0.000197084	positive	NA	NA	0	1
Met_oleoyl.arachidonoyl.glycerol..18.1.20.4...1..	c1	0.000204643	Negative	NA	NA	0	0
Met_linoleoyl.arachidonoyl.glycerol..18.2.20.4...1..	c2	0.000205586	Negative	NA	NA	0	0
Clostridiales_order	c1	0.000207872	positive	NA	NA	0	0
Met_palmitoyl.oleoyl.glycerol..16.0.18.1...2..	c6	0.000208836	positive	NA	NA	0	1
Intestinimonas	c3	0.00021068	positive	NA	NA	0	1
Lab_Testosterone.bioavailable.Testosterone.total.in.Serum.or.Plasma	c1	0.000213314	Negative	NA	NA	0	1
Lab_Testosterone..Mass.volume..in.Serum.or.Plasma	c6	0.000218384	Negative	NA	NA	0	1
Met_fumarate	c2	0.000223256	positive	NA	NA	0	1
Met_1.myristoyl.GPC	c5	0.000223608	positive	NA	NA	0	1
Met_ursodeoxycholate	c7	0.000225292	positive	NA	NA	0	0
Met_aspartate	c6	0.0002275	positive	NA	NA	0	0
Met_cysteine.glutathione.disulfide	c6	0.000230829	Negative	NA	NA	0	1
Met_1.palmitoleoyl.2.oleoyl.glycerol	c5	0.000232809	positive	NA	NA	1	1
Met_1.stearoyl.2.dihomo.linolenoyl.GPC	c1	0.000233382	Negative	NA	NA	1	1
Met_oxalate..ethanedioate.	c2	0.000233479	positive	NA	NA	0	0
C.12	c2	0.000234272	positive	NA	NA	0	0
Met_1.linoleoyl.GPE..18.2..	c7	0.000235788	Negative	NA	NA	0	1
Met_palmitoyl.oleoyl.glycerol..16.0.18.1...2..	c7	0.000236894	positive	NA	NA	0	1
Bacteroides	c3	0.000237327	Negative	NA	NA	0	0
Met_1..1.enyl.palmitoyl..2.palmitoyl.GPC	c6	0.000241094	Negative	NA	NA	0	1
Met_docosadienoate..22.2n6.	c1	0.00024269	Negative	NA	NA	0	0
Met_beta.sitosterol	c1	0.000245917	positive	NA	NA	0	0
Met_gamma.glutamylglycine	c2	0.000246437	Negative	NA	NA	0	1
Met_heme	c2	0.000247721	Negative	NA	NA	0	0
Met_gamma.tocopherol.beta.tocopherol	c7	0.000248344	positive	NA	NA	0	1
Met_gamma.glutamylthreonine.	c5	0.000251242	positive	NA	NA	0	0
Met_1.palmitoyl.2.eicosapentaenoyl.GPE..16.0.20.5..	c2	0.000261202	Negative	NA	NA	0	0
Lab_Beta.globulin..Mass.volume..in.Serum.or.Plasma.by.Electrophoresis	c7	0.000262062	positive	NA	NA	0	1
Met_linoleate..18.2n6.	c5	0.000262862	Negative	NA	NA	0	0
Met_sphingomyelin..d18.1.24.1..d18.2.24.0..	c7	0.000275089	Negative	NA	NA	0	0
Lab_Apolipoprotein.A.I..Mass.volume..in.Serum.or.Plasma	c2	0.000276828	Negative	NA	NA	0	1
Met_glycerophosphoethanolamine	c7	0.000281004	Negative	NA	NA	0	0
Met_palmitoyl.arachidonoyl.glycerol..16.0.20.4...2..	c2	0.000281567	Negative	NA	NA	0	1
Anaerotruncus	c4	0.000284214	Negative	NA	NA	0	0
Met_octanoylcarnitine	c3	0.000287035	positive	NA	NA	0	0
Lab_Leukocytes..n.volume..in.Blood.by.Automated.count	c1	0.000287226	Negative	NA	NA	0	1
Met_palmitoleoyl.linoleoyl.glycerol..16.1.18.2...1..	c6	0.000295749	positive	NA	NA	0	1
Met_sphingomyelin..d18.0.20.0..d16.0.22.0..	c7	0.000295887	positive	NA	NA	0	1
Met_1.oleoyl.3.linoleoyl.glycerol..18.1.18.2.	c1	0.000298844	Negative	NA	NA	0	1
Met_4.hydroxyphenylpyruvate	c7	0.000302531	positive	NA	NA	0	1
Met_1.stearoyl.2.linoleoyl.GPC	c1	0.00030641	positive	NA	NA	0	1
Met_beta.sitosterol	c7	0.000307875	Negative	NA	NA	0	0
Met_1..1.enyl.stearoyl..2.oleoyl.GPE..P.18.0.18.1.	c4	0.000308004	positive	NA	NA	0	0
Met_palmitoleoyl.linoleoyl.glycerol..16.1.18.2...1..	c1	0.000308978	Negative	NA	NA	0	1
Met_2.palmitoyl.GPC	c1	0.000310253	positive	NA	NA	0	1
Met_1.palmitoyl.2.arachidonoyl.GPI..16.0.20.4..	c5	0.000319838	positive	NA	NA	0	1
Lab_Apolipoprotein.B.Apolipoprotein.A.I..Mass.Ratio..in.Serum.or.Plasma	c1	0.000320308	Negative	NA	NA	0	1
Met_1.eicosapentaenoyl.GPC	c1	0.000325156	positive	NA	NA	0	0
Met_3.hydroxy.2.ethylpropionate	c5	0.000326917	Negative	NA	NA	0	0
Holdemanella	c7	0.000330277	Negative	NA	NA	0	0
Met_asparagine	c6	0.000334374	Negative	NA	NA	0	1
Met_5.hydroxylysine	c7	0.000335901	positive	NA	NA	0	0
Met_1..1.enyl.stearoyl..GPE..P.18.0..	c1	0.000337096	positive	NA	NA	0	1
Met_1.5.anhydroglucitol..1.5.AG.	c4	0.000339878	Negative	NA	NA	0	0
Met_1..1.enyl.stearoyl..GPC	c1	0.000343113	positive	NA	NA	0	1
Tyzzerella	c4	0.000345784	Negative	NA	NA	0	0
Met_palmitoyl.dihydrosphingomyelin..d18.0.16.0..	c7	0.000347211	Negative	NA	NA	0	0
Met_10.nonadecenoate..19.1n9.	c1	0.000353197	Negative	NA	NA	0	1
Met_1.stearoyl.2.adrenoyl.GPC	c2	0.000355334	Negative	NA	NA	0	0
rmr_cal_per_day	c3	0.00035753	Negative	NA	NA	0	0
Met_palmitoyl.oleoyl.glycerol..16.0.18.1...1..	c4	0.000359663	Negative	NA	NA	0	1
Met_citrate	c5	0.000363201	Negative	NA	NA	0	1
Met_1.eicosenoyl.GPC	c2	0.000366108	positive	NA	NA	1	1
Met_1..1.enyl.palmitoyl..2.palmitoleoyl.GPC	c6	0.000369714	Negative	NA	NA	0	1
Met_aconitate..cis.or.trans.	c1	0.000374403	Negative	NA	NA	0	0
Met_arachidonate..20.4n6.	c5	0.000381926	Negative	NA	NA	0	0
Met_1.palmitoyl.2.oleoyl.GPE..16.0.18.1.	c7	0.000382792	positive	NA	NA	0	0
Met_1.palmitoyl.2.linoleoyl.glycerol..16.0.18.2..	c4	0.000384438	Negative	NA	NA	0	0
Met_1.stearoyl.2.arachidonoyl.GPE..18.0.20.4.	c6	0.000385419	positive	NA	NA	0	0
Met_sphingomyelin..d18.0.18.0..d19.0.17.0..	c7	0.000385892	positive	NA	NA	0	1
IGT_SCORE	c4	0.000390575	positive	NA	NA	1	1
Lab_Insulin	c3	0.000393298	Negative	NA	NA	1	1
Met_linoleamide..18.2n6.	c2	0.000393974	Negative	NA	NA	0	0
Met_1.palmitoyl.2.arachidonoyl.GPI..16.0.20.4..	c7	0.000394373	positive	NA	NA	0	1
Met_myristate..14.0.	c1	0.000395737	Negative	NA	NA	0	0
Met_oleoyl.arachidonoyl.glycerol..18.1.20.4...2..	c1	0.000396663	Negative	NA	NA	0	1
Met_stearoyl.ethanolamide	c2	0.000401277	Negative	NA	NA	0	1
Met_propionylglycine	c1	0.000401832	positive	NA	NA	0	1
Met_beta.cryptoxanthin	c1	0.000402921	positive	NA	NA	0	1
Lab_Triglyceride	c3	0.000404867	Negative	NA	NA	1	1
Met_glycine	c2	0.000409461	positive	NA	NA	0	1
Met_HMG_chol_diff	c2	0.000409475	positive	NA	NA	0	0
tot_mass_lbs	c6	0.0004109	positive	NA	NA	0	0
Met_6.hydroxyindole.sulfate	c2	0.000411453	Negative	NA	NA	0	0
Holdemanella	c1	0.000416875	positive	NA	NA	0	0
Lab_Cholesterol.in.VLDL	c3	0.00042433	Negative	NA	NA	1	1
tot_mass_lbs	c4	0.000425122	Negative	NA	NA	0	0
Met_nicotinamide	c2	0.000426971	Negative	NA	NA	0	0
Met_palmitoyl.sphingomyelin..d18.1.16.0.	c3	0.000430115	positive	NA	NA	0	0
Lab_Sex.hormone.binding.globulin..Moles.volume..in.Serum.or.Plasma	c1	0.000436227	positive	NA	NA	0	1
Met_pyruvate	c5	0.000436593	Negative	NA	NA	0	1
Lab_Triiodothyronine.resin.uptake..T3RU..in.Serum.or.Plasma	c7	0.0004367	Negative	NA	NA	0	1
Met_gamma.glutamylglutamate	c7	0.000443769	positive	NA	NA	0	1
Met_isoleucine	c1	0.000456173	Negative	NA	NA	0	1
Ruminococcaceae_family	c5	0.00045649	Negative	NA	NA	0	1
Met_mannose	c7	0.00046334	positive	NA	NA	0	1
Lab_Apolipoprotein.A.I..Mass.volume..in.Serum.or.Plasma	c6	0.000469355	Negative	NA	NA	0	1
Lab_Testosterone.bioavailable.Testosterone.total.in.Serum.or.Plasma	c7	0.000469955	positive	NA	NA	0	1
lean_mass_lbs	c3	0.000474618	Negative	NA	NA	0	0
Intestinimonas	c4	0.000479587	Negative	NA	NA	0	1
Met_glycine	c1	0.000484151	positive	NA	NA	0	1
Met_1.myristoyl.2.docosahexaenoyl.GPC	c2	0.000503539	Negative	NA	NA	0	1
Met_1..1.enyl.stearoyl..2.docosahexaenoyl.GPE..P.18.0.22.6..	c5	0.000504333	Negative	NA	NA	0	0
Peptoclostridium	c5	0.000505874	Negative	NA	NA	0	0
Met_1.oleoyl.2.linoleoyl.GPC	c1	0.000511255	positive	NA	NA	0	0
Met_linoleoyl.docosahexaenoyl.glycerol..18.2.22.6...2..	c2	0.000516657	Negative	NA	NA	0	0
Met_oleoylcarnitine	c3	0.000531542	positive	NA	NA	0	0
Met_isobutyrylglycine	c1	0.000538723	positive	NA	NA	0	0
Met_hypotaurine	c7	0.000539859	Negative	NA	NA	0	1
Met_adrenate..22.4n6.	c4	0.000542116	positive	NA	NA	0	1
Met_myristoyl.linoleoyl.glycerol..14.0.18.2...1..	c7	0.000542129	positive	NA	NA	0	0
Met_N.acetyl.1.methylhistidine.	c3	0.000549092	positive	NA	NA	0	0
Met_10.heptadecenoate..17.1n7.	c5	0.000553211	Negative	NA	NA	0	1
Lab_Cobalamin..Vitamin.B12...Mass.volume..in.Serum.or.Plasma	c1	0.000555899	positive	NA	NA	0	1
Met_adipoylcarnitine	c1	0.000560311	Negative	NA	NA	0	1
Met_myristoyl.linoleoyl.glycerol..14.0.18.2...1..	c6	0.000560895	positive	NA	NA	0	0
Lab_Zinc..Mass.volume..in.Blood	c7	0.000562455	positive	NA	NA	0	1
Met_10.heptadecenoate..17.1n7.	c1	0.000562874	Negative	NA	NA	0	1
Met_diacylglycerol..14.0.18.1..16.0.16.1...2..	c7	0.000564761	positive	NA	NA	0	1
Met_1..1.enyl.palmitoyl..2.arachidonoyl.GPE..P.16.0.20.4..	c2	0.000569872	Negative	NA	NA	0	0
Met_indolin.2.one	c1	0.000570765	positive	NA	NA	0	0
Bacteroides	c1	0.000573039	Negative	NA	NA	0	0
Met_palmitate..16.0.	c7	0.000575504	positive	NA	NA	0	1
Butyricicoccus	c4	0.000575972	Negative	NA	NA	0	1
Lab_Albumin.Globulin..Mass.Ratio..in.Serum.or.Plasma	c1	0.000581469	positive	NA	NA	0	1
Lab_Cholesterol.in.VLDL	c7	0.000581619	positive	NA	NA	1	1
lean_mass_perc	c4	0.000608144	positive	NA	NA	1	1
Met_1..1.enyl.stearoyl..2.docosahexaenoyl.GPE..P.18.0.22.6..	c7	0.000618159	Negative	NA	NA	0	0
Met_1.margaroyl.GPE..17.0..	c1	0.000626082	positive	NA	NA	0	1
Blastocystis	c7	0.000627852	Negative	NA	NA	0	0
Met_1.oleoyl.2.linoleoyl.glycerol..18.1.18.2.	c2	0.000636765	Negative	NA	NA	0	1
Met_N.acetylcitrulline	c1	0.000638686	Negative	NA	NA	0	0
Met_3.hydroxyoctanoate	c5	0.000638891	Negative	NA	NA	0	0
Met_1.palmitoleoyl.2.linolenoyl.GPC	c5	0.000644581	positive	NA	NA	0	1
Tyzzerella	c5	0.000647446	Negative	NA	NA	0	0
Lab_Triiodothyronine..T3..reverse..Mass.volume..in.Serum.or.Plasma	c2	0.000648776	positive	NA	NA	0	0
Met_3.hydroxybutyrylcarnitine..1.	c1	0.000652828	Negative	NA	NA	0	0
Met_3.hydroxybutyrylcarnitine..1.	c4	0.000654607	positive	NA	NA	0	0
Met_nonadecanoate..19.0.	c5	0.000659745	Negative	NA	NA	0	0
Met_phenylacetylglutamine	c1	0.000659762	positive	NA	NA	0	0
Erysipelatoclostridium	c1	0.000668575	positive	NA	NA	0	1
Met_1.palmitoyl.3.linoleoyl.glycerol..16.0.18.2..	c4	0.000673748	Negative	NA	NA	0	0
Met_2.hydroxybutyrate.2.hydroxyisobutyrate	c4	0.000674905	positive	NA	NA	0	1
Met_behenoyl.dihydrosphingomyelin..d18.0.22.0..	c7	0.000679306	positive	NA	NA	0	1
Met_docosapentaenoate..n6.DPA..22.5n6.	c1	0.000683203	Negative	NA	NA	0	0
android_fat_perc	c4	0.000689123	Negative	NA	NA	0	0
Met_3.hydroxy.5.cholestenoic.acid	c6	0.000689149	Negative	NA	NA	0	1
Met_S.allylcysteine	c7	0.000689177	Negative	NA	NA	0	0
android_gynoid_ratio	c4	0.000689408	Negative	NA	NA	0	0
Met_3.hydroxybutyrylcarnitine..2.	c5	0.000691718	Negative	NA	NA	0	0
Met_dihomo.linolenate..20.3n3.or.n6.	c1	0.000696033	Negative	NA	NA	0	0
Met_stearate..18.0.	c4	0.000711405	positive	NA	NA	0	1
Met_docosapentaenoate..n6.DPA..22.5n6.	c4	0.000720554	positive	NA	NA	0	0
Met_S.methylcysteine	c2	0.000734145	positive	NA	NA	0	0
Met_citrulline	c7	0.000734208	Negative	NA	NA	0	1
Ruminiclostridium	c1	0.000746693	positive	NA	NA	0	1
Met_1.stearyl.GPC	c7	0.000753612	Negative	NA	NA	0	1
Met_bilirubin..E.E..	c2	0.000758575	positive	NA	NA	0	0
Met_palmitoyl.oleoyl.glycerol..16.0.18.1...1..	c7	0.000761691	positive	NA	NA	0	1
Met_linoleoyl.arachidonoyl.glycerol..18.2.20.4...1..	c1	0.000764751	Negative	NA	NA	0	0
Coprobacillus	c1	0.000765571	positive	NA	NA	0	0
Met_isoleucine	c7	0.000767947	positive	NA	NA	0	1
Met_1..1.enyl.stearoyl..2.linoleoyl.GPE..P.18.0.18.2..	c4	0.000770027	positive	NA	NA	0	0
Dorea	c3	0.000777041	positive	NA	NA	0	1
Met_etiocholanolone.glucuronide	c7	0.000777916	Negative	NA	NA	0	0
Met_17.methylstearate	c5	0.000778679	Negative	NA	NA	0	1
Met_oleate.vaccenate..18.1.	c1	0.000787126	Negative	NA	NA	0	0
Lab_Retinol..Mass.volume..in.Serum.or.Plasma	c4	0.000793234	positive	NA	NA	0	0
Met_myristoyl.linoleoyl.glycerol..14.0.18.2...2..	c2	0.000802917	Negative	NA	NA	0	1
Lab_Potassium.serum.plasma	c4	0.000804455	positive	NA	NA	0	0
Met_3.hydroxysebacate	c4	0.000810233	positive	NA	NA	0	0
Met_isovalerylcarnitine	c7	0.000812311	positive	NA	NA	0	0
Met_diacylglycerol..16.1.18.2..2...16.0.18.3..1...	c4	0.000820154	Negative	NA	NA	0	1
Lab_Triglyceride	c7	0.000821542	positive	NA	NA	1	1
Met_5.hydroxyhexanoate	c1	0.000823172	positive	NA	NA	0	0
Lab_Urate..Mass.volume..in.Serum.or.Plasma	c1	0.000826411	Negative	NA	NA	0	0
Met_1..1.enyl.stearoyl..2.linoleoyl.GPE..P.18.0.18.2..	c7	0.000827061	Negative	NA	NA	0	0
Met_succinylcarnitine	c3	0.000829797	Negative	NA	NA	0	0
Met_3.carboxy.4.methyl.5.propyl.2.furanpropanoate..CMPF.	c7	0.000848318	Negative	NA	NA	0	0
Ruminococcaceae_family	c3	0.000861498	positive	NA	NA	0	1
Met_myristate..14.0.	c5	0.000862673	Negative	NA	NA	0	0
Met_myristoleate..14.1n5.	c1	0.000862809	Negative	NA	NA	0	0
Met_trans.urocanate	c1	0.000873645	positive	NA	NA	0	0
Met_tyrosine	c2	0.000880718	Negative	NA	NA	0	1
Met_1.palmitoylglycerol..16.0.	c1	0.00088298	Negative	NA	NA	0	0
Met_1.myristoyl.2.linoleoyl.GPC	c5	0.000909802	positive	NA	NA	0	0
Met_1..1.enyl.palmitoyl..2.oleoyl.GPE..P.16.0.18.1..	c4	0.00091364	positive	NA	NA	0	1
Pseudoflavonifractor	c5	0.000916415	Negative	NA	NA	1	1
Met_1.2.dipalmitoyl.GPC	c1	0.000919546	positive	NA	NA	0	1
Met_glycodeoxycholate	c2	0.00094637	Negative	NA	NA	0	0
Met_margarate..17.0.	c7	0.000949787	positive	NA	NA	0	1
Met_betaine	c7	0.000952828	Negative	NA	NA	0	1
Met_3.hydroxyisobutyrate	c3	0.000964111	positive	NA	NA	0	0
Lab_Alpha.2.globulin..Mass.volume..in.Serum.or.Plasma.by.Electrophoresis	c1	0.000970935	Negative	NA	NA	0	1
Met_gamma.tocopherol.beta.tocopherol	c6	0.000975466	positive	NA	NA	0	1
Met_sphingomyelin..d18.1.18.1..d18.2.18.0.	c1	0.000978671	Negative	NA	NA	0	1
Lab_Eosinophils.100.leukocytes.in.Blood.by.Automated.count	c1	0.000978816	positive	NA	NA	0	0
Lab_Albumin.Globulin..Mass.Ratio..in.Serum.or.Plasma	c6	0.000980848	Negative	NA	NA	0	1
Met_N.acetylaspartate..NAA.	c1	0.000983449	positive	NA	NA	0	0
Met_1.stearoyl.2.arachidonoyl.GPI..18.0.20.4.	c2	0.000992949	Negative	NA	NA	0	1
Met_2.methylbutyrylcarnitine..C5.	c7	0.000993748	positive	NA	NA	0	1
Met_1.stearoyl.GPI..18.0.	c4	0.00100189	Negative	NA	NA	0	0
Met_glycerophosphorylcholine..GPC.	c1	0.00100212	positive	NA	NA	0	1
Met_2.hydroxy.3.methylvalerate	c5	0.0010092	Negative	NA	NA	0	1
Met_cerotoylcarnitine..C26..	c2	0.00101777	Negative	NA	NA	0	0
Met_linolenate..alpha.or.gamma...18.3n3.or.6..	c5	0.00103199	Negative	NA	NA	0	0
Peptoclostridium	c4	0.00103462	Negative	NA	NA	0	0
Met_4.methyl.2.oxopentanoate	c1	0.00103493	Negative	NA	NA	0	1
Met_propyl.4.hydroxybenzoate.sulfate	c4	0.00103505	positive	NA	NA	0	0
Met_2.linoleoyl.GPE..18.2..	c1	0.001037	positive	NA	NA	0	1
Met_2.aminobutyrate	c3	0.00104077	positive	NA	NA	0	0
Met_3.hydroxydecanoate	c4	0.00104093	positive	NA	NA	0	0
Met_glycoursodeoxycholate	c1	0.00104876	Negative	NA	NA	0	0
Met_gamma.glutamylglycine	c6	0.00106647	Negative	NA	NA	0	1
Met_3.hydroxydecanoate	c3	0.00107048	positive	NA	NA	0	0
Met_1.2.dipalmitoyl.GPC	c7	0.00107387	Negative	NA	NA	0	1
Met_linoleoylcarnitine.	c3	0.00107855	positive	NA	NA	0	0
Met_hexanoylcarnitine	c3	0.00107987	positive	NA	NA	0	1
Met_adrenate..22.4n6.	c1	0.00109714	Negative	NA	NA	0	1
Met_1.palmitoyl.GPC	c5	0.00109811	positive	NA	NA	0	1
Met_indolepropionate	c1	0.00110303	positive	NA	NA	0	0
Met_1..1.enyl.oleoyl..2.docosahexaenoyl.GPE..P.18.1.22.6..	c5	0.00111859	Negative	NA	NA	0	1
Met_1.linolenoyl.GPC	c1	0.0011437	positive	NA	NA	0	0
Met_stearoyl.ethanolamide	c4	0.00115207	positive	NA	NA	0	1
Lab_Copper..Mass.volume..in.Blood	c2	0.00115455	Negative	NA	NA	0	1
Met_3.methyl.2.oxovalerate	c5	0.00115458	Negative	NA	NA	0	1
Met_oleoyl.oleoyl.glycerol..18.1.18.1...2..	c4	0.00115884	Negative	NA	NA	0	0
Met_1..1.enyl.palmitoyl..2.myristoyl.GPC	c1	0.00116315	positive	NA	NA	0	1
Lab_Gamma_Glutamyl_Transferase	c1	0.00116529	Negative	NA	NA	1	1
Lab_Leukocytes..n.volume..in.Blood.by.Automated.count	c7	0.00116665	positive	NA	NA	0	1
Met_1..1.enyl.stearoyl..2.linoleoyl.GPC	c3	0.00118129	positive	NA	NA	0	1
Met_1.palmitoyl.2.linoleoyl.glycerol..16.0.18.2..	c1	0.00118357	Negative	NA	NA	0	0
Met_diacylglycerol..16.1.18.2..2...16.0.18.3..1...	c7	0.00119075	positive	NA	NA	0	1
Met_3.aminoisobutyrate	c7	0.00119556	Negative	NA	NA	0	1
Met_1.palmitoyl.2.linoleoyl.GPI..16.0.18.2.	c3	0.00119599	Negative	NA	NA	0	1
Firmicutes_phylum	c4	0.0012026	Negative	NA	NA	0	1
Met_gamma.glutamylglutamine	c7	0.00121061	Negative	NA	NA	0	1
Lab_Hemoglobin.A1c..Glycated.	c7	0.0012258	positive	NA	NA	0	0
Met_3.hydroxylaurate	c3	0.00122963	positive	NA	NA	0	0
Met_1..1.enyl.palmitoyl..GPC	c2	0.00124227	positive	NA	NA	0	1
Met_1..1.enyl.stearoyl..2.arachidonoyl.GPE..P.18.0.20.4..	c4	0.00124747	positive	NA	NA	0	0
Met_1.palmitoleoyl.GPC	c3	0.00125158	Negative	NA	NA	0	0
Species_Richness	c5	0.0012517	Negative	NA	NA	0	1
Met_glycosyl.N.palmitoyl.sphingosine	c7	0.00126487	Negative	NA	NA	0	1
Met_1.palmitoyl.2.linoleoyl.GPC	c2	0.0012754	Negative	NA	NA	0	1
Met_glycine	c6	0.00128404	Negative	NA	NA	0	1
Met_erucate..22.1n9.	c4	0.00128609	positive	NA	NA	0	1
Met_2.docosahexaenoyl.GPC	c1	0.00131619	positive	NA	NA	0	0
Anaerotruncus	c7	0.00132158	Negative	NA	NA	0	0
Met_linoleoylcholine.	c1	0.00132201	positive	NA	NA	0	0
Lab_Albumin.Globulin..Mass.Ratio..in.Serum.or.Plasma	c7	0.00132456	Negative	NA	NA	0	1
Met_myristoyl.linoleoyl.glycerol..14.0.18.2...1..	c1	0.0013458	Negative	NA	NA	0	0
Met_1.linoleoyl.GPE..18.2..	c5	0.00135531	positive	NA	NA	0	1
Met_palmitoyl.oleoyl.glycerol..16.0.18.1...2..	c4	0.00136047	Negative	NA	NA	0	1
Met_isoleucine	c6	0.00136067	positive	NA	NA	0	1
Met_sphingomyelin..d18.0.18.0..d19.0.17.0..	c2	0.00138763	Negative	NA	NA	0	1
Met_1.palmityl.2.stearoyl.GPC	c1	0.00138911	positive	NA	NA	0	0
Met_1..1.enyl.stearoyl..2.docosahexaenoyl.GPE..P.18.0.22.6..	c2	0.00139831	Negative	NA	NA	0	0
Met_ceramide..d18.1.14.0..d16.1.16.0..	c7	0.00139987	positive	NA	NA	0	0
Met_1.myristoyl.2.palmitoyl.GPC	c3	0.00141131	Negative	NA	NA	0	0
Lab_Hepatitis.A.virus.Ab..Presence..in.Serum.by.Immunoassay	c4	0.00141495	positive	NA	NA	0	0
DPB1.11	c1	0.00141939	positive	NA	NA	0	0
Met_1.dihomo.linolenylglycerol..20.3.	c6	0.00142238	positive	NA	NA	0	0
Clostridiales_order	c7	0.00143092	Negative	NA	NA	0	0
Met_decanoylcarnitine	c3	0.00143225	positive	NA	NA	0	0
Bacteria_superkingdom	c7	0.0014426	Negative	NA	NA	0	1
Met_1.stearoyl.2.oleoyl.GPG..18.0.18.1.	c5	0.00144724	Negative	NA	NA	0	0
Met_palmitoyl.palmitoyl.glycerol..16.0.16.0...1..	c7	0.0014504	positive	NA	NA	0	1
Met_sphingomyelin..d18.0.20.0..d16.0.22.0..	c2	0.0014516	Negative	NA	NA	0	1
Ruminiclostridium	c7	0.00146608	Negative	NA	NA	0	1
Met_10.nonadecenoate..19.1n9.	c7	0.00146918	positive	NA	NA	0	1
Met_palmitoleoyl.linoleoyl.glycerol..16.1.18.2...1..	c7	0.00147771	positive	NA	NA	0	1
Butyricicoccus	c3	0.0014919	positive	NA	NA	0	1
Met_1.linoleoyl.2.docosahexaenoyl.GPC	c7	0.00150186	Negative	NA	NA	0	1
Met_homoarginine	c4	0.00150418	Negative	NA	NA	0	1
Met_dodecanedioate	c2	0.00151836	positive	NA	NA	0	0
tiss_perc_fat	c4	0.00154084	Negative	NA	NA	0	0
Met_palmitoyl.palmitoyl.glycerol..16.0.16.0...2..	c7	0.00154568	positive	NA	NA	0	0
Met_bilirubin..Z.Z.	c7	0.00154935	Negative	NA	NA	0	1
Met_palmitoyl.arachidonoyl.glycerol..16.0.20.4...2..	c1	0.00156244	Negative	NA	NA	0	1
Methanobrevibacter	c1	0.0015702	positive	NA	NA	0	0
Met_3.methylhistidine	c2	0.00157148	Negative	NA	NA	0	1
Met_1.palmitoyl.2.arachidonoyl.GPI..16.0.20.4..	c3	0.00157729	Negative	NA	NA	0	1
Met_1..1.enyl.palmitoyl..2.docosahexaenoyl.GPE..P.16.0.22.6..	c3	0.00158105	positive	NA	NA	0	0
Met_1.myristoyl.2.linoleoyl.GPC	c2	0.00158599	Negative	NA	NA	0	0
Lab_Globulin..Mass.volume..in.Serum.by.calculation	c7	0.00159243	positive	NA	NA	0	1
Met_1.2.dioleoyl.GPC	c1	0.00159461	positive	NA	NA	0	0
Met_5.dodecenoate..12.1n7.	c5	0.00159615	Negative	NA	NA	0	0
Met_1.stearoyl.2.meadoyl.GPC	c3	0.00163752	Negative	NA	NA	0	1
Lab_Monocytes..n.volume..in.Blood.by.Automated.count	c1	0.00165775	Negative	NA	NA	0	1
Met_4.methyl.2.oxopentanoate	c7	0.00165888	positive	NA	NA	0	1
Met_galactonate	c7	0.00166092	Negative	NA	NA	0	0
Met_1..1.enyl.palmitoyl..GPE..P.16.0..	c1	0.00166359	positive	NA	NA	0	1
Met_5.hydroxylysine	c1	0.0016695	Negative	NA	NA	0	0
Met_2.palmitoyl.GPC	c5	0.00167439	positive	NA	NA	0	1
Lab_Protein.serum.plasma	c1	0.00169249	Negative	NA	NA	0	1
Met_N4.acetylcytidine	c7	0.00169435	positive	NA	NA	0	1
Met_linoleoyl.docosahexaenoyl.glycerol..18.2.22.6...1..	c6	0.00169455	positive	NA	NA	0	0
Met_stearoyl.arachidonoyl.glycerol..18.0.20.4...2..	c2	0.00169526	Negative	NA	NA	0	0
Met_palmitoleate..16.1n7.	c5	0.00170218	Negative	NA	NA	0	0
Met_sphingosine	c2	0.00171813	positive	NA	NA	0	0
Met_1..1.enyl.palmitoyl..2.palmitoyl.GPC	c3	0.0017405	positive	NA	NA	0	1
Met_maleate	c1	0.00174699	Negative	NA	NA	0	1
BMI	c4	0.0017508	Negative	NA	NA	1	1
Met_lactate	c5	0.00175417	Negative	NA	NA	1	1
Met_cerotoylcarnitine..C26..	c1	0.00176036	positive	NA	NA	0	0
Met_phosphatidylcholine..15.0.18.1..17.0.16.1..	c5	0.00176128	positive	NA	NA	0	1
Met_1..1.enyl.stearoyl..2.oleoyl.GPE..P.18.0.18.1.	c2	0.0017644	Negative	NA	NA	0	0
Met_eicosapentaenoate..EPA..20.5n3.	c4	0.00181145	positive	NA	NA	0	1
Met_1.stearoyl.2.dihomo.linolenoyl.GPE..18.0.20.3n3.or.6..	c7	0.00182673	positive	NA	NA	0	1
Met_2.linoleoyl.GPE..18.2..	c5	0.00183434	positive	NA	NA	0	1
Oscillibacter	c4	0.00183533	Negative	NA	NA	0	0
Met_succinate	c7	0.00183783	Negative	NA	NA	0	0
DIABP	c7	0.00183893	positive	NA	NA	0	1
Met_fumarate	c6	0.00184006	Negative	NA	NA	0	1
Met_eicosenoate..20.1.	c3	0.00184915	positive	NA	NA	0	0
Met_alpha.ketobutyrate	c3	0.00184992	positive	NA	NA	0	1
Met_N.stearoyl.sphingosine..d18.1.18.0..	c1	0.00185121	Negative	NA	NA	0	1
Met_glycochenodeoxycholate	c1	0.00188982	Negative	NA	NA	0	0
Met_chenodeoxycholate	c7	0.00189986	positive	NA	NA	0	0
Met_1.palmitoyl.2.linoleoyl.glycerol..16.0.18.2..	c3	0.0019039	Negative	NA	NA	0	0
Met_tyramine.O.sulfate	c2	0.00190668	Negative	NA	NA	0	0
Met_1.stearoyl.2.oleoyl.GPE..18.0.18.1.	c3	0.0019091	Negative	NA	NA	0	1
Met_1.palmityl.2.stearoyl.GPC	c6	0.00191399	Negative	NA	NA	0	0
Met_stearoyl.sphingomyelin..d18.1.18.0.	c7	0.00193125	positive	NA	NA	0	1
Met_palmitoleoyl.linoleoyl.glycerol..16.1.18.2...1..	c4	0.00196202	Negative	NA	NA	0	1
Met_succinylcarnitine	c7	0.00196493	positive	NA	NA	0	0
Met_myristoyl.linoleoyl.glycerol..14.0.18.2...2..	c1	0.00196987	Negative	NA	NA	0	1
Species_Diversity	c5	0.00197017	Negative	NA	NA	0	1
Faecalitalea	c3	0.00198224	positive	NA	NA	0	0
Akkermansia	c7	0.00199857	Negative	NA	NA	0	0
Met_leukotriene.B5	c2	0.0019999	Negative	NA	NA	0	0
Met_4.hydroxycoumarin	c4	0.00200093	Negative	NA	NA	0	0
Met_phosphatidylcholine..18.0.20.2..20.0.18.2..	c1	0.00200206	positive	NA	NA	0	0
Met_1.nonadecanoyl.GPC	c1	0.00203292	positive	NA	NA	0	1
Met_oleoyl.linolenoyl.glycerol..18.1.18.3...2..	c6	0.00203373	positive	NA	NA	0	0
Met_1.erucoyl.GPC	c7	0.00204787	Negative	NA	NA	0	1
Met_1.palmitoyl.2.linoleoyl.GPI..16.0.18.2.	c5	0.00205576	positive	NA	NA	0	1
Met_propionylglycine	c7	0.00205772	Negative	NA	NA	0	1
Subdoligranulum	c4	0.00205799	Negative	NA	NA	0	1
Met_lactosyl.N.nervonoyl.sphingosine..d18.1.24.1..	c6	0.00206546	Negative	NA	NA	0	1
Met_xanthine	c1	0.00206911	Negative	NA	NA	0	1
Collinsella	c1	0.00207096	positive	NA	NA	0	0
Met_13.methylmyristate	c1	0.0020785	Negative	NA	NA	0	0
Met_trimethylamine.N.oxide	c2	0.00209492	Negative	NA	NA	0	0
Met_ribitol	c1	0.00210817	Negative	NA	NA	0	0
Met_oxalate..ethanedioate.	c7	0.00211156	Negative	NA	NA	0	0
Met_campesterol	c1	0.00212776	positive	NA	NA	0	0
Met_paraxanthine	c2	0.00213422	Negative	NA	NA	0	0
Tyzzerella	c3	0.00213805	positive	NA	NA	0	0
Met_N6.N6.N6.trimethyllysine	c2	0.00214003	Negative	NA	NA	0	0
Met_cystathionine	c4	0.00214354	Negative	NA	NA	0	0
Met_orotidine	c6	0.00216497	positive	NA	NA	0	1
Met_lactate	c2	0.0021843	positive	NA	NA	1	1
Met_palmitoylcholine	c2	0.00218522	positive	NA	NA	0	0
Met_1.oleoyl.2.linoleoyl.glycerol..18.1.18.2.	c1	0.0021921	Negative	NA	NA	0	1
Lab_Apolipoprotein.B..Mass.volume..in.Serum.or.Plasma	c2	0.00219975	Negative	NA	NA	0	0
Met_lignoceroylcarnitine..C24..	c2	0.00221171	Negative	NA	NA	0	0
Coprococcus	c4	0.00221206	Negative	NA	NA	0	0
Lab_Alanine.aminotransferase.serum.plasma	c1	0.00221558	Negative	NA	NA	0	1
Met_adrenate..22.4n6.	c7	0.00221906	positive	NA	NA	0	1
Met_4.ethylphenylsulfate	c1	0.00222704	positive	NA	NA	0	0
Met_1.stearoyl.2.oleoyl.GPG..18.0.18.1.	c1	0.00224013	positive	NA	NA	0	0
Met_1.stearoyl.GPC	c5	0.00224138	positive	NA	NA	0	1
Met_citrulline	c1	0.00225454	positive	NA	NA	0	1
Met_2.linoleoyl.GPE..18.2..	c7	0.00225684	Negative	NA	NA	0	1
Met_palmitoleate..16.1n7.	c1	0.00226221	Negative	NA	NA	0	0
Met_2.palmitoleoyl.GPC	c5	0.00227794	positive	NA	NA	0	1
PULSE	c1	0.0022802	Negative	NA	NA	0	1
Met_alpha.hydroxyisovalerate	c4	0.00228417	positive	NA	NA	0	0
Met_1.myristoyl.2.arachidonoyl.GPC	c2	0.00229975	Negative	NA	NA	0	0
Met_1.arachidoyl.2.arachidonoyl.GPC	c2	0.0023011	Negative	NA	NA	0	0
Met_4.ethylphenylsulfate	c7	0.00232237	Negative	NA	NA	0	0
Met_1.oleoyl.2.docosapentaenoyl.GPC	c7	0.00233791	Negative	NA	NA	0	1
Met_linoleoyl.arachidonoyl.glycerol..18.2.20.4...2..	c7	0.00234032	positive	NA	NA	0	0
Met_sphingomyelin..d18.2.14.0..d18.1.14.1..	c3	0.00239554	Negative	NA	NA	0	1
Lab_Thyroxine..T4...Mass.volume..in.Serum.or.Plasma	c1	0.00239618	Negative	NA	NA	0	1
Met_urate	c1	0.00241787	Negative	NA	NA	0	0
Met_N.stearoyl.sphingosine..d18.1.18.0..	c2	0.00243036	Negative	NA	NA	0	1
Met_1..1.enyl.palmitoyl..2.myristoyl.GPC	c6	0.00243539	Negative	NA	NA	0	1
Met_1..1.enyl.oleoyl..GPC	c2	0.00243965	positive	NA	NA	0	1
Met_1..1.enyl.stearoyl..2.docosahexaenoyl.GPC	c4	0.00245736	positive	NA	NA	0	1
Met_lactate	c3	0.0024799	Negative	NA	NA	1	1
Met_1.stearoyl.2.adrenoyl.GPC	c7	0.00248242	positive	NA	NA	0	0
Met_tartronate..hydroxymalonate.	c1	0.00248327	positive	NA	NA	0	0
Met_margarate..17.0.	c1	0.00252423	Negative	NA	NA	0	1
Met_1..1.enyl.palmitoyl..2.linoleoyl.GPE..P.16.0.18.2..	c1	0.00253171	positive	NA	NA	0	1
Lab_Testosterone..Mass.volume..in.Serum.or.Plasma	c7	0.00255493	Negative	NA	NA	0	1
Met_linoleate..18.2n6.	c1	0.00255985	Negative	NA	NA	0	0
Met_glutamine	c2	0.00256022	positive	NA	NA	0	1
Met_stearoyl.sphingomyelin..d18.1.18.0.	c5	0.00256541	Negative	NA	NA	0	1
Lab_Globulin..Mass.volume..in.Serum.by.calculation	c6	0.00257056	positive	NA	NA	0	1
B.56	c3	0.0025723	Negative	NA	NA	0	0
Met_2.stearoyl.GPE..18.0..	c1	0.00259021	positive	NA	NA	0	0
Met_1.stearoyl.2.docosapentaenoyl.GPE..18.0.22.5n6..	c2	0.00259765	Negative	NA	NA	0	0
Met_gamma.tocopherol.beta.tocopherol	c3	0.00260079	Negative	NA	NA	0	1
Met_inosine.5_.monophosphate..IMP.	c7	0.00263824	positive	NA	NA	0	1
Met_pipecolate	c7	0.00264195	Negative	NA	NA	0	1
Met_1..1.enyl.stearoyl..2.oleoyl.GPE..P.18.0.18.1.	c7	0.0026479	Negative	NA	NA	0	0
Met_linoleoyl.linoleoyl.glycerol..18.2.18.2...1..	c2	0.00265093	Negative	NA	NA	0	1
Met_citrate	c2	0.00266385	positive	NA	NA	0	1
Met_stearate..18.0.	c1	0.00266799	Negative	NA	NA	0	1
Met_1.stearoyl.2.adrenoyl.GPC	c5	0.00267136	positive	NA	NA	0	0
Butyrivibrio	c5	0.00268105	Negative	NA	NA	1	1
Met_2.oleoyl.GPC	c6	0.00268977	Negative	NA	NA	0	1
Met_1..1.enyl.palmitoyl..2.oleoyl.GPC	c5	0.00269331	Negative	NA	NA	1	1
Met_1.stearoyl.2.docosahexaenoyl.GPE..18.0.22.6..	c1	0.00270767	Negative	NA	NA	0	1
Met_phosphatidylcholine..18.0.20.2..20.0.18.2..	c2	0.00272555	Negative	NA	NA	0	0
Met_iminodiacetate..IDA.	c1	0.00272857	positive	NA	NA	0	1
Met_myristoylcarnitine	c1	0.00273594	Negative	NA	NA	0	0
Met_1.stearoyl.2.oleoyl.GPE..18.0.18.1.	c2	0.00273992	Negative	NA	NA	0	1
Met_N.acetylalliin	c7	0.00277159	Negative	NA	NA	0	0
Met_docosahexaenoate..DHA..22.6n3.	c4	0.00279044	positive	NA	NA	0	1
Met_arachidate..20.0.	c3	0.002794	positive	NA	NA	0	1
Met_succinylcarnitine	c5	0.00279466	positive	NA	NA	0	0
Met_diacylglycerol..14.0.18.1..16.0.16.1...1..	c7	0.00279512	positive	NA	NA	0	0
Met_oleoyl.ethanolamide	c4	0.00281434	positive	NA	NA	0	0
Ruminococcus	c4	0.00281606	Negative	NA	NA	0	0
Met_1..1.enyl.stearoyl..2.arachidonoyl.GPE..P.18.0.20.4..	c2	0.00281953	Negative	NA	NA	0	0
Ruminococcus	c7	0.00282314	Negative	NA	NA	0	0
Met_diacylglycerol..14.0.18.1..16.0.16.1...2..	c1	0.00283969	Negative	NA	NA	0	1
Met_1.arachidonoyl.GPE..20.4n6..	c5	0.0028689	positive	NA	NA	0	0
Met_1.palmitoleoyl.GPE..16.1..	c5	0.00287418	positive	NA	NA	0	0
Met_docosapentaenoate..n6.DPA..22.5n6.	c5	0.00288844	Negative	NA	NA	0	0
Met_palmitoleoylcarnitine.	c3	0.00289279	positive	NA	NA	0	0
Met_4.androsten.3alpha.17alpha.diol.monosulfate..2.	c4	0.00291423	Negative	NA	NA	0	0
Met_1.stearoyl.2.dihomo.linolenoyl.GPE..18.0.20.3n3.or.6..	c2	0.00291846	Negative	NA	NA	0	1
GWAS_relative_risk_Lipid.levels...HDL	c4	0.00292847	Negative	NA	NA	0	1
Met_bilirubin..E.Z.or.Z.E..	c2	0.00293432	positive	NA	NA	0	0
Met_laurate..12.0.	c2	0.00295598	positive	NA	NA	0	0
Met_taurolithocholate.3.sulfate	c3	0.00296513	positive	NA	NA	0	0
Met_1.oleoyl.GPI..18.1..	c1	0.00297524	positive	NA	NA	0	0
Met_15.methylpalmitate	c5	0.00300848	Negative	NA	NA	0	1
Lab_Lymphocytes..n.volume..in.Blood.by.Automated.count	c1	0.00300873	Negative	NA	NA	0	1
Met_N1.Methyl.4.pyridone.3.carboxamide	c2	0.00301789	Negative	NA	NA	0	0
Met_lactosyl.N.palmitoyl.sphingosine	c3	0.00302488	positive	NA	NA	0	1
Lab_Gamma_Glutamyl_Transferase	c5	0.00302882	Negative	NA	NA	1	1
Met_7.hydroxyindole.sulfate	c1	0.00303212	positive	NA	NA	0	0
Coprobacillus	c5	0.00303946	Negative	NA	NA	0	0
Met_urate	c2	0.00306376	Negative	NA	NA	0	0
Met_methyl.4.hydroxybenzoate.sulfate	c7	0.00307049	Negative	NA	NA	0	0
Met_1.palmitoyl.2.oleoyl.GPE..16.0.18.1.	c2	0.0030707	Negative	NA	NA	0	0
Met_oleoyl.oleoyl.glycerol..18.1.18.1...2..	c7	0.00309191	positive	NA	NA	0	0
Lab_Sex.hormone.binding.globulin..Moles.volume..in.Serum.or.Plasma	c7	0.00309408	Negative	NA	NA	0	1
Met_acisoga	c1	0.00311815	Negative	NA	NA	0	0
Met_hexadecasphingosine..d16.1..	c3	0.00312497	Negative	NA	NA	0	0
Met_pyroglutamine.	c7	0.00312793	Negative	NA	NA	0	0
Met_1.palmitoyl.2.docosahexaenoyl.GPE..16.0.22.6..	c2	0.00313222	Negative	NA	NA	0	0
Met_homocitrulline	c4	0.00314699	positive	NA	NA	0	0
Met_dihomo.linolenate..20.3n3.or.n6.	c5	0.00317211	Negative	NA	NA	0	0
Met_1.palmitoyl.2.alpha.linolenoyl.GPC	c5	0.00317394	positive	NA	NA	0	1
Met_1.stearoyl.2.linoleoyl.GPE..18.0.18.2..	c6	0.00317648	positive	NA	NA	0	1
Met_glycohyocholate	c7	0.00317909	Negative	NA	NA	0	0
Met_C.glycosyltryptophan	c2	0.00318615	positive	NA	NA	0	0
Met_2.linoleoyl.GPC	c5	0.00319283	positive	NA	NA	0	1
Met_threonate	c2	0.00321609	positive	NA	NA	0	0
Species_Richness	c4	0.00325375	Negative	NA	NA	0	1
Met_1.palmitoyl.2.palmitoleoyl.GPC	c2	0.00325716	Negative	NA	NA	0	0
Met_stearidonate..18.4n3.	c1	0.00326065	Negative	NA	NA	0	1
Met_1.margaroyl.2.linoleoyl.GPC	c7	0.00327646	Negative	NA	NA	0	1
Met_3.hydroxyhexanoate	c5	0.00328519	Negative	NA	NA	0	0
Met_1..1.enyl.palmitoyl..2.arachidonoyl.GPC	c4	0.00328859	positive	NA	NA	0	0
Roseburia	c7	0.00330315	Negative	NA	NA	0	0
Met_1.oleoyl.GPE..18.1.	c5	0.00331309	positive	NA	NA	0	1
Met_1.oleoyl.GPC	c2	0.00332903	positive	NA	NA	0	1
Met_2.oleoyl.GPC	c5	0.00335962	positive	NA	NA	0	1
Met_1..1.enyl.palmitoyl..2.linoleoyl.GPC	c3	0.00338404	positive	NA	NA	0	1
Met_N.acetylcitrulline	c6	0.00339123	positive	NA	NA	0	0
Met_choline	c4	0.00339366	positive	NA	NA	0	0
Met_1.stearoyl.2.linoleoyl.GPE..18.0.18.2..	c2	0.00340485	Negative	NA	NA	0	1
Lab_Cholesterol.in.LDL..Mass.volume..in.Serum.or.Plasma.by.calculation	c2	0.00341908	Negative	NA	NA	0	0
C.07	c5	0.00341952	Negative	NA	NA	0	0
Met_alpha.ketoglutarate	c5	0.00342232	Negative	NA	NA	0	0
Met_1.palmityl.2.linoleoyl.GPC	c1	0.00342314	positive	NA	NA	0	1
Met_1.palmitoleoyl.GPE..16.1..	c2	0.00343242	Negative	NA	NA	0	0
Met_1.dihomo.linoleoyl.GPC	c2	0.00344457	positive	NA	NA	0	1
Met_1..1.enyl.palmitoyl..2.docosahexaenoyl.GPC	c5	0.00344772	Negative	NA	NA	0	1
Met_1.stearoyl.2.dihomo.linolenoyl.GPC	c2	0.00346791	Negative	NA	NA	1	1
Met_deoxycholate	c7	0.00347591	positive	NA	NA	0	0
Met_2.hydroxypalmitate	c5	0.00347897	Negative	NA	NA	0	1
Lab_Testosterone..Mass.volume..in.Serum.or.Plasma	c2	0.00348257	positive	NA	NA	0	1
Met_pregnanediol.3.glucuronide	c1	0.00349164	positive	NA	NA	0	0
Met_glycoursodeoxycholate	c2	0.0035077	Negative	NA	NA	0	0
Met_diacylglycerol..14.0.18.1..16.0.16.1...2..	c2	0.00351859	Negative	NA	NA	0	1
Butyricimonas	c1	0.00352236	positive	NA	NA	0	0
Met_5.oxoproline	c7	0.00352447	Negative	NA	NA	0	0
Met_5alpha.androstan.3beta.17alpha.diol.disulfate	c1	0.00353363	positive	NA	NA	0	0
Met_palmitoyl.oleoyl.glycerol..16.0.18.1...2..	c2	0.00354627	Negative	NA	NA	0	1
Met_1.palmitoyl.2.palmitoleoyl.GPE..16.0.16.1..	c7	0.00358883	positive	NA	NA	0	0
Met_1..1.enyl.palmitoyl..2.palmitoleoyl.GPC	c5	0.00360105	Negative	NA	NA	0	1
Coprococcus	c7	0.00360438	Negative	NA	NA	0	0
Met_1.palmitoyl.2.oleoyl.GPC	c2	0.00360818	Negative	NA	NA	0	1
Met_proline	c3	0.00361159	Negative	NA	NA	0	1
B.41	c2	0.00361972	positive	NA	NA	0	0
Met_sphingomyelin..d18.1.24.1..d18.2.24.0..	c1	0.00364147	positive	NA	NA	0	0
Met_homostachydrine.	c2	0.00364505	Negative	NA	NA	0	0
Met_1.stearoyl.2.oleoyl.GPC	c1	0.00365398	positive	NA	NA	0	0
Oxalobacter	c7	0.00367332	Negative	NA	NA	0	0
Met_N1.Methyl.2.pyridone.5.carboxamide	c2	0.0036775	Negative	NA	NA	0	0
Met_1..1.enyl.stearoyl..2.docosahexaenoyl.GPE..P.18.0.22.6..	c3	0.00367861	positive	NA	NA	0	0
Lab_Neutrophils..n.volume..in.Blood.by.Automated.count	c1	0.00369024	Negative	NA	NA	0	1
Met_myristoleate..14.1n5.	c5	0.00371415	Negative	NA	NA	0	0
Met_lactosyl.N.palmitoyl.sphingosine	c6	0.00375496	Negative	NA	NA	0	1
Met_1.palmitoleoyl.2.oleoyl.glycerol	c4	0.0037642	Negative	NA	NA	1	1
Met_nonadecanoate..19.0.	c4	0.00376775	positive	NA	NA	0	0
Met_N.palmitoyl.sphingosine..d18.1.16.0.	c2	0.00377382	Negative	NA	NA	0	0
Met_2.docosahexaenoyl.GPC	c7	0.00379107	Negative	NA	NA	0	0
Met_1.palmitoyl.2.arachidonoyl.GPC	c3	0.00379545	Negative	NA	NA	0	0
Met_palmitoleoyl.arachidonoyl.glycerol..16.1.20.4...2..	c2	0.00379656	Negative	NA	NA	0	0
Bacteria_superkingdom	c1	0.00381276	positive	NA	NA	0	1
Met_glycerate	c2	0.00383002	positive	NA	NA	0	0
Met_isoleucylalanine	c3	0.00383935	positive	NA	NA	0	0
Met_palmitoyl.ethanolamide	c4	0.00384536	positive	NA	NA	0	0
Met_3.indoxyl.sulfate	c2	0.00387703	Negative	NA	NA	0	0
Met_1.oleoyl.GPC	c5	0.00390539	positive	NA	NA	0	1
Met_5.dodecenoate..12.1n7.	c4	0.0039187	positive	NA	NA	0	0
Met_1.palmitoleoyl.2.oleoyl.glycerol	c1	0.00394921	Negative	NA	NA	1	1
Met_N.acetylisoleucine	c1	0.00396285	Negative	NA	NA	0	1
Met_arachidate..20.0.	c4	0.00401381	positive	NA	NA	0	1
Met_13.HODE...9.HODE	c4	0.00401481	positive	NA	NA	0	0
Met_1.margaroyl.2.docosahexaenoyl.GPC	c7	0.00402008	Negative	NA	NA	0	1
Met_quinolinate	c4	0.0040203	Negative	NA	NA	0	1
Met_fructose	c2	0.00402716	positive	NA	NA	0	0
Met_15.methylpalmitate	c7	0.00404682	positive	NA	NA	0	1
Met_fumarate	c7	0.00408697	Negative	NA	NA	0	1
Hungatella	c1	0.00410797	positive	NA	NA	0	0
Met_linoleoylcholine.	c7	0.00413025	Negative	NA	NA	0	0
Met_1..1.enyl.palmitoyl..2.oleoyl.GPC	c2	0.00416199	positive	NA	NA	1	1
Met_1..1.enyl.palmitoyl..2.linoleoyl.GPE..P.16.0.18.2..	c7	0.00416448	Negative	NA	NA	0	1
Butyricicoccus	c5	0.00421076	Negative	NA	NA	0	1
Anaerotruncus	c1	0.00424954	positive	NA	NA	0	0
Met_fumarate	c4	0.00425786	positive	NA	NA	0	1
Met_valine	c7	0.00426924	positive	NA	NA	0	1
Met_ceramide..d18.1.20.0..d16.1.22.0..d20.1.18.0..	c2	0.00427182	Negative	NA	NA	0	0
Met_docosadioate	c3	0.00427664	Negative	NA	NA	0	0
Eubacterium	c3	0.00430566	positive	NA	NA	0	1
Met_1.stearoyl.2.oleoyl.GPI..18.0.18.1..	c1	0.00431569	positive	NA	NA	0	1
Met_1.palmitoyl.2.palmitoleoyl.GPC	c5	0.00431605	positive	NA	NA	0	0
Met_HMG_chol_rank_ratio	c7	0.00432249	positive	NA	NA	0	0
Met_1.linoleoyl.2.arachidonoyl.GPC	c1	0.00432516	positive	NA	NA	0	0
Met_gamma.glutamylisoleucine.	c7	0.00434279	positive	NA	NA	0	0
Met_eicosenoylcarnitine..C20.1..	c7	0.0043777	Negative	NA	NA	0	1
Met_citrate	c3	0.00439163	positive	NA	NA	0	1
Met_1.palmitoyl.2.linoleoyl.GPC	c1	0.00439415	positive	NA	NA	0	1
Met_phosphatidylcholine..16.0.20.4n3..18.1.18.3n6..	c7	0.00441227	positive	NA	NA	0	1
Met_1.methylnicotinamide	c1	0.0044131	positive	NA	NA	0	1
Met_1..1.enyl.stearoyl..2.docosahexaenoyl.GPC	c5	0.00443557	Negative	NA	NA	0	1
Met_methionine.sulfone	c5	0.00443941	positive	NA	NA	0	1
Lab_25.Hydroxyvitamin.D..Mass.volume..in.Serum.or.Plasma	c7	0.00444283	Negative	NA	NA	0	1
Met_1.palmityl.2.palmitoyl.GPC	c6	0.00445543	Negative	NA	NA	0	1
Met_linoleoyl.docosahexaenoyl.glycerol..18.2.22.6...2..	c7	0.00450523	positive	NA	NA	0	0
Met_1.dihomo.linolenylglycerol..20.3.	c1	0.00452096	Negative	NA	NA	0	0
Met_1.palmitoyl.2.oleoyl.GPE..16.0.18.1.	c3	0.00453127	Negative	NA	NA	0	0
Met_allantoin	c4	0.00454858	Negative	NA	NA	0	0
Met_imidazole.lactate	c4	0.00456497	positive	NA	NA	0	1
Met_diacylglycerol..16.1.18.2..2...16.0.18.3..1...	c2	0.00456509	Negative	NA	NA	0	1
HD.calls_min	c6	0.00458122	Negative	NA	NA	0	0
Lab_Triiodothyronine..T3..reverse..Mass.volume..in.Serum.or.Plasma	c1	0.0045967	Negative	NA	NA	0	0
Met_N6.succinyladenosine	c6	0.00463732	positive	NA	NA	0	0
Met_phosphatidylcholine..14.0.14.0..16.0.12.0.	c5	0.00464855	positive	NA	NA	0	0
Met_lactosyl.N.nervonoyl.sphingosine..d18.1.24.1..	c1	0.00467766	positive	NA	NA	0	1
Firmicutes_phylum	c3	0.00468607	positive	NA	NA	0	1
Met_gamma.glutamyltyrosine	c7	0.00469256	positive	NA	NA	0	1
Met_linoleoyl.linolenoyl.glycerol..18.2.18.3...2..	c2	0.00473827	Negative	NA	NA	0	0
Met_1.stearoyl.2.adrenoyl.GPE..18.0.22.4..	c7	0.00477642	positive	NA	NA	0	0
Ruminococcaceae_family	c4	0.00478111	Negative	NA	NA	0	1
Met_stearidonate..18.4n3.	c5	0.00480209	Negative	NA	NA	0	1
Met_N.acetylthreonine	c4	0.00486831	Negative	NA	NA	0	1
Met_glycohyocholate	c3	0.00487036	positive	NA	NA	0	0
Met_pimeloylcarnitine.3.methyladipoylcarnitine	c3	0.00487547	positive	NA	NA	0	0
Met_1.docosapentaenoyl.GPC	c1	0.00488647	positive	NA	NA	0	1
Met_homoarginine	c3	0.00490046	Negative	NA	NA	0	1
Met_2.palmitoleoyl.GPC	c3	0.00491157	Negative	NA	NA	0	1
Met_S.1.pyrroline.5.carboxylate	c1	0.00493366	positive	NA	NA	0	0
Met_deoxycholate	c3	0.00493647	Negative	NA	NA	0	0
Met_suberoylcarnitine	c1	0.0049376	Negative	NA	NA	0	0
Met_gamma.aminobutyrate..GABA.	c3	0.00495102	positive	NA	NA	0	0
Lab_Apolipoprotein.B.Apolipoprotein.A.I..Mass.Ratio..in.Serum.or.Plasma	c7	0.00496803	positive	NA	NA	0	1
Met_docosadienoate..22.2n6.	c3	0.00496978	positive	NA	NA	0	0
Desulfovibrio	c3	0.00502102	positive	NA	NA	0	0
Met_ribonate	c2	0.00503384	positive	NA	NA	0	0
Met_2.oleoylglycerol..18.1.	c3	0.00504274	Negative	NA	NA	0	0
Met_1.stearoyl.2.arachidonoyl.GPE..18.0.20.4.	c1	0.00504744	Negative	NA	NA	0	0
Met_phenylpyruvate	c3	0.00508279	Negative	NA	NA	0	0
Met_1.stearoyl.2.oleoyl.GPC	c5	0.00508385	positive	NA	NA	0	0
Met_1.behenoyl.GPC	c7	0.00509741	Negative	NA	NA	0	1
Met_cholesterol	c6	0.00512504	positive	NA	NA	0	0
Met_docosapentaenoate..n3.DPA..22.5n3.	c4	0.00513255	positive	NA	NA	0	0
Met_glucose	c1	0.00516101	Negative	NA	NA	0	2
Met_1.stearoyl.2.docosapentaenoyl.GPE..18.0.22.5n6..	c7	0.0051711	positive	NA	NA	0	0
Met_cytidine	c4	0.00518819	Negative	NA	NA	0	0
Met_palmitoyl.linolenoyl.glycerol..16.0.18.3...2..	c7	0.00521838	positive	NA	NA	0	0
Peptoclostridium	c3	0.00523446	positive	NA	NA	0	0
Met_1.palmitoleoyl.3.oleoyl.glycerol..16.1.18.1..	c1	0.0052381	Negative	NA	NA	0	1
Met_ceramide..d18.1.14.0..d16.1.16.0..	c2	0.00527628	Negative	NA	NA	0	0
Met_1.2.dilinoleoyl.GPC	c5	0.00528503	positive	NA	NA	0	1
Met_3.hydroxybutyrylcarnitine..1.	c3	0.00528717	positive	NA	NA	0	0
Met_1.dihomo.linolenoyl.GPC	c2	0.00529011	positive	NA	NA	0	0
GWAS_relative_risk_Kidney.stones	c7	0.00529865	positive	NA	NA	0	0
Clostridiales_order	c5	0.00529912	Negative	NA	NA	0	0
Met_1.palmityl.2.palmitoyl.GPC	c1	0.00532178	positive	NA	NA	0	1
Met_diacylglycerol..14.0.18.1..16.0.16.1...2..	c6	0.00534888	positive	NA	NA	0	1
Met_oleoylcholine	c7	0.00535632	Negative	NA	NA	0	0
Lab_Urate..Mass.volume..in.Serum.or.Plasma	c7	0.00535957	positive	NA	NA	0	0
Oxalobacter	c2	0.00538952	positive	NA	NA	0	0
Met_ceramide..d18.1.20.0..d16.1.22.0..d20.1.18.0..	c7	0.0053968	positive	NA	NA	0	0
Met_N.acetylglutamine	c7	0.00542949	Negative	NA	NA	0	0
Met_oleoyl.oleoyl.glycerol..18.1.18.1...2..	c2	0.00543182	Negative	NA	NA	0	0
Oscillibacter	c3	0.00543389	positive	NA	NA	0	0
Met_oleoyl.arachidonoyl.glycerol..18.1.20.4...2..	c6	0.00544694	positive	NA	NA	0	1
Met_1..1.enyl.palmitoyl..2.docosahexaenoyl.GPE..P.16.0.22.6..	c7	0.0054476	Negative	NA	NA	0	0
Met_creatine	c2	0.00547456	Negative	NA	NA	0	1
Met_stearidonate..18.4n3.	c4	0.00548534	positive	NA	NA	0	1
Met_1.pentadecanoyl.2.linoleoyl.GPC	c2	0.00549323	Negative	NA	NA	0	0
Met_1..1.enyl.stearoyl..2.linoleoyl.GPE..P.18.0.18.2..	c6	0.00551272	Negative	NA	NA	0	0
Met_hypotaurine	c2	0.00552322	positive	NA	NA	0	1
Met_N.acetylaspartate..NAA.	c7	0.00552989	Negative	NA	NA	0	0
Met_1.margaroyl.GPE..17.0..	c7	0.00553187	Negative	NA	NA	0	1
Met_gamma.glutamylhistidine	c4	0.00554423	Negative	NA	NA	0	0
Met_4.imidazoleacetate	c7	0.00557371	Negative	NA	NA	0	0
Lab_Beta.globulin..Mass.volume..in.Serum.or.Plasma.by.Electrophoresis	c6	0.00560881	positive	NA	NA	0	1
Eubacterium	c1	0.00567182	positive	NA	NA	0	1
Coprobacter	c7	0.00571009	Negative	NA	NA	0	0
Met_1.linoleoyl.2.eicosapentaenoyl.GPC	c2	0.00581546	Negative	NA	NA	0	0
Met_sarcosine	c1	0.00582827	positive	NA	NA	0	0
Butyrivibrio	c4	0.00584386	Negative	NA	NA	1	1
Met_succinylcarnitine	c4	0.00585658	Negative	NA	NA	0	0
Met_picolinate	c4	0.00590871	positive	NA	NA	0	0
Met_linolenate..alpha.or.gamma...18.3n3.or.6..	c1	0.00592567	Negative	NA	NA	0	0
Met_beta.cryptoxanthin	c6	0.00594518	Negative	NA	NA	0	1
Met_malate	c2	0.00596415	positive	NA	NA	0	0
Met_5alpha.androstan.3beta.17alpha.diol.disulfate	c7	0.00596682	Negative	NA	NA	0	0
Met_propionylcarnitine	c1	0.00597971	Negative	NA	NA	0	1
Met_1..1.enyl.palmitoyl..2.oleoyl.GPE..P.16.0.18.1..	c6	0.00598766	Negative	NA	NA	0	1
Met_taurochenodeoxycholate	c1	0.00599152	Negative	NA	NA	0	0
Met_1..1.enyl.palmitoyl..2.docosahexaenoyl.GPC	c3	0.00604857	positive	NA	NA	0	1
Met_epiandrosterone.sulfate	c7	0.00604895	Negative	NA	NA	0	0
Burkholderiales_order	c5	0.00606626	positive	NA	NA	0	0
Met_1.myristoyl.2.arachidonoyl.GPC	c1	0.00608021	Negative	NA	NA	0	0
Met_1.palmitoyl.2.arachidonoyl.GPE..16.0.20.4..	c2	0.00608891	Negative	NA	NA	0	0
Met_docosadienoate..22.2n6.	c7	0.00611792	positive	NA	NA	0	0
Met_serine	c3	0.00613878	positive	NA	NA	0	1
Lachnospiraceae_family	c3	0.00616449	positive	NA	NA	0	0
Lab_Calcitriol..Mass.volume..in.Serum.or.Plasma	c4	0.00616512	positive	NA	NA	0	0
Met_acetylcarnitine	c5	0.00618636	Negative	NA	NA	0	0
Met_gamma.glutamylvaline	c7	0.00624017	positive	NA	NA	0	0
Met_2.hydroxybutyrate.2.hydroxyisobutyrate	c3	0.00632467	positive	NA	NA	0	1
Met_palmitoyl.oleoyl.glycerol..16.0.18.1...1..	c2	0.00632488	Negative	NA	NA	0	1
Met_acetylcarnitine	c1	0.00634349	Negative	NA	NA	0	0
Met_creatinine	c7	0.00634753	Negative	NA	NA	0	0
Met_1.palmityl.GPC	c2	0.00635231	positive	NA	NA	0	1
Met_phosphatidylcholine..16.0.22.5n3..18.1.20.4..	c7	0.00638671	Negative	NA	NA	0	1
Met_1..1.enyl.stearoyl..2.arachidonoyl.GPC	c4	0.00641327	positive	NA	NA	0	0
Met_3.hydroxylaurate	c4	0.00641925	positive	NA	NA	0	0
Met_N2.N2.dimethylguanosine	c1	0.00642805	Negative	NA	NA	0	1
Lab_Alkaline.phosphatase.serum.plasma	c1	0.00643271	Negative	NA	NA	0	0
Met_hypoxanthine	c7	0.00643424	positive	NA	NA	0	1
Coprobacter	c1	0.00646192	positive	NA	NA	0	0
Met_1..1.enyl.palmitoyl..2.docosahexaenoyl.GPC	c4	0.0065062	positive	NA	NA	0	1
Met_ximenoylcarnitine..C26.1..	c2	0.0065261	Negative	NA	NA	0	1
Met_prolylglycine	c2	0.00652642	Negative	NA	NA	0	0
Met_1..1.enyl.oleoyl..2.docosahexaenoyl.GPE..P.18.1.22.6..	c1	0.00657968	positive	NA	NA	0	1
Met_diacylglycerol..14.0.18.1..16.0.16.1...1..	c6	0.00659327	positive	NA	NA	0	0
Met_palmitoyl.palmitoyl.glycerol..16.0.16.0...2..	c2	0.00661815	Negative	NA	NA	0	0
Met_1.lignoceroyl.GPC	c6	0.00667758	Negative	NA	NA	0	1
Lab_Monocytes..n.volume..in.Blood.by.Automated.count	c7	0.00668596	positive	NA	NA	0	1
Met_1.palmitoyl.GPG..16.0..	c3	0.00668951	Negative	NA	NA	0	1
Met_N.acetylisoleucine	c7	0.00670241	positive	NA	NA	0	1
Met_campesterol	c4	0.00672182	positive	NA	NA	0	0
Met_gamma.tocopherol.beta.tocopherol	c2	0.00673868	Negative	NA	NA	0	1
Met_3.methylhistidine	c1	0.00675332	positive	NA	NA	0	1
Met_1.stearoyl.2.docosapentaenoyl.GPC	c1	0.00675348	Negative	NA	NA	0	0
Met_orotidine	c1	0.00676727	Negative	NA	NA	0	1
Met_uracil	c3	0.00677425	positive	NA	NA	0	0
Met_leucine	c7	0.00678446	positive	NA	NA	0	1
Lab_Neutrophils..n.volume..in.Blood.by.Automated.count	c7	0.00680036	positive	NA	NA	0	1
Met_1.oleoyl.2.linoleoyl.glycerol..18.1.18.2.	c3	0.00683891	Negative	NA	NA	0	1
Met_1.palmityl.2.oleoyl.GPC	c4	0.00688343	positive	NA	NA	0	1
Met_linoleoyl.linolenoyl.glycerol..18.2.18.3...1..	c2	0.00692005	Negative	NA	NA	0	1
Met_linoleoyl.ethanolamide	c4	0.00693466	positive	NA	NA	0	0
Met_1..1.enyl.stearoyl..2.docosapentaenoyl.GPE..P.18.0.22.5n3..	c4	0.00697034	positive	NA	NA	0	0
Met_1.palmitoyl.2.gamma.linolenoyl.GPC	c7	0.00699737	positive	NA	NA	0	0
Met_stearoyl.sphingomyelin..d18.1.18.0.	c1	0.00700766	Negative	NA	NA	0	1
Met_2.acetamidophenol.sulfate	c3	0.00704741	Negative	NA	NA	0	0
DRPLA.calls_min	c3	0.00705863	positive	NA	NA	0	0
Met_docosadienoate..22.2n6.	c4	0.00707884	positive	NA	NA	0	0
Met_gamma.glutamyl.2.aminobutyrate	c3	0.0071625	positive	NA	NA	0	0
Lab_Total.Bilirubin.serum.plasma	c7	0.00719586	Negative	NA	NA	0	0
Met_palmitoyl.oleoyl.glycerol..16.0.18.1...1..	c1	0.00719884	Negative	NA	NA	0	1
Met_S.methylcysteine.sulfoxide	c7	0.0071994	Negative	NA	NA	0	0
Met_linoleoyl.arachidonoyl.glycerol..18.2.20.4...2..	c6	0.00720445	positive	NA	NA	0	0
Met_methyl.4.hydroxybenzoate.sulfate	c4	0.00723196	positive	NA	NA	0	0
Met_2.hydroxypalmitate	c7	0.00723561	Negative	NA	NA	0	1
Met_ursodeoxycholate	c2	0.00729955	Negative	NA	NA	0	0
Oxalobacter	c1	0.00730562	positive	NA	NA	0	0
B.38	c7	0.00731813	Negative	NA	NA	0	0
Met_linoleoyl.linoleoyl.glycerol..18.2.18.2...2..	c6	0.00732153	positive	NA	NA	0	0
Met_dodecanedioate	c7	0.00734385	Negative	NA	NA	0	0
Met_N4.acetylcytidine	c1	0.00737345	Negative	NA	NA	0	1
Met_4.methyl.2.oxopentanoate	c5	0.00738552	Negative	NA	NA	0	1
Met_bilirubin..Z.Z.	c2	0.00742249	positive	NA	NA	0	1
Alistipes	c7	0.0074279	Negative	NA	NA	0	0
DPB1.11	c6	0.00744955	Negative	NA	NA	0	0
Met_1.stearoyl.2.arachidonoyl.GPE..18.0.20.4.	c3	0.00745171	Negative	NA	NA	0	0
Blautia	c7	0.0074546	Negative	NA	NA	0	0
Roseburia	c1	0.00752317	positive	NA	NA	0	0
Met_palmitoyl.oleoyl.glycerol..16.0.18.1...2..	c1	0.00753977	Negative	NA	NA	0	1
Met_alpha.hydroxyisocaproate	c5	0.00757071	Negative	NA	NA	0	0
Met_2.aminooctanoate	c7	0.0075728	Negative	NA	NA	0	1
Met_1.linoleoyl.2.arachidonoyl.GPC	c5	0.00757571	positive	NA	NA	0	0
DQB1.03	c1	0.00760882	positive	NA	NA	0	0
Met_lignoceroyl.sphingomyelin..d18.1.24.0.	c1	0.00762835	positive	NA	NA	0	0
Met_2.aminophenol.sulfate	c5	0.00764294	positive	NA	NA	0	0
Met_docosahexaenoylcholine	c7	0.00768527	Negative	NA	NA	0	0
Met_1..1.enyl.stearoyl..2.linoleoyl.GPE..P.18.0.18.2..	c2	0.00772783	Negative	NA	NA	0	0
Met_7.alpha.hydroxy.3.oxo.4.cholestenoate..7.Hoca.	c3	0.00772815	Negative	NA	NA	0	0
Met_1.palmitoyl.2.linoleoyl.GPE..16.0.18.2.	c2	0.00774	Negative	NA	NA	0	1
Met_oleoyl.oleoyl.glycerol..18.1.18.1...1..	c7	0.00777737	positive	NA	NA	0	0
Met_1.stearoyl.2.linoleoyl.GPE..18.0.18.2..	c3	0.00790136	Negative	NA	NA	0	1
Met_stearate..18.0.	c7	0.00790342	positive	NA	NA	0	1
Met_serine	c6	0.00792327	Negative	NA	NA	0	1
Met_methionine	c6	0.00793846	Negative	NA	NA	0	0
rmr_cal_per_day	c7	0.00796979	positive	NA	NA	0	0
Met_1..1.enyl.stearoyl..2.docosapentaenoyl.GPE..P.18.0.22.5n3..	c2	0.00797713	Negative	NA	NA	0	0
Met_1.stearoyl.2.linoleoyl.GPC	c7	0.00798441	Negative	NA	NA	0	1
Met_1.linoleoylglycerol..18.2.	c6	0.00800582	positive	NA	NA	0	0
Met_10.heptadecenoate..17.1n7.	c7	0.00800936	positive	NA	NA	0	1
Met_glutamine	c1	0.00802494	positive	NA	NA	0	1
B.56	c6	0.00805743	positive	NA	NA	0	0
Met_alpha.ketoglutarate	c2	0.00810389	positive	NA	NA	0	0
Met_1.palmitoyl.GPC	c2	0.00810984	positive	NA	NA	0	1
Met_7.methylguanine	c1	0.00812536	Negative	NA	NA	0	0
Met_gamma.aminobutyrate..GABA.	c4	0.00812859	positive	NA	NA	0	0
GWAS_relative_risk_Esophageal.cancer	c4	0.00814242	Negative	NA	NA	0	0
Met_aconitate..cis.or.trans.	c6	0.00821156	positive	NA	NA	0	0
Butyricimonas	c7	0.00825848	Negative	NA	NA	0	0
Ruminiclostridium	c3	0.0083288	positive	NA	NA	0	1
Met_alpha.hydroxyisovalerate	c5	0.00839202	Negative	NA	NA	0	0
Met_eugenol.sulfate	c2	0.00840693	Negative	NA	NA	0	0
Met_guanidinoacetate	c1	0.00841707	positive	NA	NA	0	0
Met_2.methylbutyrylcarnitine..C5.	c1	0.00847781	Negative	NA	NA	0	1
Met_9.10.DiHOME	c7	0.00852167	Negative	NA	NA	0	0
Met_3..4.hydroxyphenyl.lactate	c7	0.00853854	positive	NA	NA	0	0
Met_1..1.enyl.palmitoyl..2.dihomo.linolenoyl.GPC	c1	0.00855978	positive	NA	NA	0	0
Met_octadecanedioate	c3	0.0086668	positive	NA	NA	0	0
Met_azelate..nonanedioate.	c6	0.00867995	positive	NA	NA	0	1
B.37	c6	0.00872877	positive	NA	NA	0	0
Met_phosphatidylethanolamine..P.18.1.20.4..P.16.0.22.5n3..	c4	0.00874432	positive	NA	NA	0	0
Met_thyroxine	c6	0.00875234	positive	NA	NA	0	1
Met_1.stearoyl.2.arachidonoyl.GPC	c1	0.00877069	Negative	NA	NA	0	1
Met_arachidate..20.0.	c7	0.00880564	Negative	NA	NA	0	1
Met_3.hydroxyoctanoate	c3	0.00881522	positive	NA	NA	0	0
Met_lactate	c4	0.00882109	positive	NA	NA	1	1
GLUCOSE	c5	0.00882926	Negative	NA	NA	1	2
Met_linoleoyl.docosahexaenoyl.glycerol..18.2.22.6...2..	c6	0.0088772	positive	NA	NA	0	0
Met_3.hydroxyoctanoate	c4	0.00891611	positive	NA	NA	0	0
Met_hexadecasphingosine..d16.1..	c7	0.00893283	positive	NA	NA	0	0
Met_pregnanediol.3.glucuronide	c5	0.00894964	Negative	NA	NA	0	0
Met_1.myristoyl.2.arachidonoyl.GPC	c5	0.00903423	positive	NA	NA	0	0
Coprococcus	c5	0.00904681	Negative	NA	NA	0	0
Met_1.stearoyl.2.oleoyl.GPE..18.0.18.1.	c6	0.00909376	positive	NA	NA	0	1
Met_sphingomyelin..d18.1.20.2..d18.2.20.1..d16.1.22.2..	c1	0.00912101	Negative	NA	NA	0	0
Met_sphingomyelin..d18.2.23.0..d18.1.23.1..d17.1.24.1..	c2	0.00914829	Negative	NA	NA	0	0
HD.calls_max	c4	0.00916451	positive	NA	NA	0	0
Met_1..1.enyl.palmitoyl..2.myristoyl.GPC	c3	0.00916688	positive	NA	NA	0	1
Met_2.piperidinone	c2	0.00917378	Negative	NA	NA	0	0
Met_1.eicosapentaenoyl.GPE..20.5..	c4	0.00917719	positive	NA	NA	0	1
Met_1.stearoyl.2.oleoyl.GPC	c6	0.00918475	Negative	NA	NA	0	0
Met_7.methylxanthine	c5	0.00920072	positive	NA	NA	0	0
Met_1.stearyl.GPC	c1	0.00925913	positive	NA	NA	0	1
Met_cortisone	c6	0.00926295	Negative	NA	NA	0	1
Met_aconitate..cis.or.trans.	c2	0.0093381	positive	NA	NA	0	0
Desulfovibrio	c7	0.00934575	Negative	NA	NA	0	0
Met_5.bromotryptophan	c4	0.00937098	Negative	NA	NA	0	0
Alistipes	c5	0.00938856	Negative	NA	NA	0	0
Met_ergothioneine	c3	0.00938898	positive	NA	NA	0	0
Met_stearoyl.arachidonoyl.glycerol..18.0.20.4...2..	c7	0.00940589	positive	NA	NA	0	0
Met_1.eicosapentaenoyl.GPE..20.5..	c2	0.00940882	Negative	NA	NA	0	1
Met_linoleoyl.linolenoyl.glycerol..18.2.18.3...2..	c7	0.00943986	positive	NA	NA	0	0
Met_cis.4.decenoyl.carnitine	c3	0.00944908	positive	NA	NA	0	0
Met_17.methylstearate	c4	0.00949197	positive	NA	NA	0	1
Met_alanine	c1	0.00951067	Negative	NA	NA	0	1
Met_1.linoleoyl.GPC	c5	0.00956612	positive	NA	NA	0	1
Met_sphingomyelin..d18.0.18.0..d19.0.17.0..	c1	0.00961953	Negative	NA	NA	0	1
Met_1.adrenoyl.GPC	c3	0.00963441	Negative	NA	NA	0	0
Met_1.methylnicotinamide	c2	0.00963814	Negative	NA	NA	0	1
Met_linoleoyl.linoleoyl.glycerol..18.2.18.2...1..	c7	0.00964876	positive	NA	NA	0	1
Met_linoleoyl.linoleoyl.glycerol..18.2.18.2...1..	c1	0.00965749	Negative	NA	NA	0	1
Lab_Granulocytes.Immature.100.leukocytes.in.Blood	c1	0.00971439	positive	NA	NA	0	0
Met_tigloylglycine	c1	0.00975597	positive	NA	NA	0	1
Met_4.hydroxyphenylpyruvate	c2	0.00977084	Negative	NA	NA	0	1
Adlercreutzia	c1	0.00983688	positive	NA	NA	0	0
Met_cinnamoylglycine	c2	0.00994494	positive	NA	NA	0	0
Met_stearoylcholine.	c7	0.00996838	Negative	NA	NA	0	0
Met_1.palmitoyl.2.oleoyl.GPE..16.0.18.1.	c1	0.00997938	Negative	NA	NA	0	0
Dorea	c5	0.0100329	Negative	NA	NA	0	1
GWAS_relative_risk_Bipolar.disorder	c3	0.0100473	positive	NA	NA	0	1
Met_paraxanthine	c7	0.0100715	positive	NA	NA	0	0
Met_N.acetylglycine	c5	0.0100981	Negative	NA	NA	0	1
Met_1.oleoyl.2.dihomo.linolenoyl.GPC	c3	0.0101171	Negative	NA	NA	0	0
Lab_Direct.bilirubin.serum.plasma	c6	0.0101519	Negative	NA	NA	0	1
Subdoligranulum	c5	0.0101547	Negative	NA	NA	0	1
Met_1.margaroyl.GPC	c5	0.0101567	positive	NA	NA	0	1
Met_1.palmitoyl.2.arachidonoyl.GPC	c1	0.0101841	Negative	NA	NA	0	0
Met_isovalerate	c4	0.0102204	positive	NA	NA	0	0
Met_deoxycholate	c1	0.0102301	Negative	NA	NA	0	0
Met_eicosanodioate	c7	0.0102464	Negative	NA	NA	0	0
Met_uracil	c5	0.0102591	Negative	NA	NA	0	0
Met_1.stearoyl.2.arachidonoyl.GPC	c3	0.0102706	Negative	NA	NA	0	1
Met_palmitoyl.dihydrosphingomyelin..d18.0.16.0..	c1	0.0103354	positive	NA	NA	0	0
Met_3.hydroxypyridine.sulfate	c7	0.0103383	Negative	NA	NA	0	0
Met_3.methoxytyramine.sulfate	c7	0.0103594	positive	NA	NA	0	0
Holdemania	c7	0.0104018	Negative	NA	NA	0	0
Met_sphingomyelin..d18.1.18.1..d18.2.18.0.	c2	0.0104312	Negative	NA	NA	0	1
Met_15.methylpalmitate	c1	0.0104397	Negative	NA	NA	0	1
Met_N.acetylglycine	c1	0.0104552	positive	NA	NA	0	1
Met_pyruvate	c3	0.0104791	Negative	NA	NA	0	1
Clostridia_class	c1	0.0105095	positive	NA	NA	0	0
Met_homostachydrine.	c4	0.0105411	positive	NA	NA	0	0
C.02	c6	0.0105477	positive	NA	NA	0	0
Lab_Erythrocytes..n.volume..in.Blood.by.Automated.count	c7	0.0105604	positive	NA	NA	0	1
Met_malate	c5	0.0106689	Negative	NA	NA	0	0
Met_1.palmitoyl.2.eicosapentaenoyl.GPE..16.0.20.5..	c1	0.0106784	positive	NA	NA	0	0
Met_1.palmitoleoyl.2.docosahexaenoyl.GPC	c7	0.0107313	Negative	NA	NA	0	0
Lab_Cobalamin..Vitamin.B12...Mass.volume..in.Serum.or.Plasma	c7	0.0107418	Negative	NA	NA	0	1
Met_oleoyl.arachidonoyl.glycerol..18.1.20.4...1..	c6	0.0107639	positive	NA	NA	0	0
Met_4.hydroxyphenylpyruvate	c3	0.0108167	Negative	NA	NA	0	1
Met_N6.carbamoylthreonyladenosine	c4	0.010827	Negative	NA	NA	0	1
Met_1.pentadecanoyl.2.arachidonoyl.GPC	c2	0.0108501	Negative	NA	NA	0	1
Lab_Cystatin.C..Mass.volume..in.Serum.or.Plasma	c6	0.0108973	positive	NA	NA	0	0
Met_valine	c2	0.0109113	Negative	NA	NA	0	1
Met_arabonateylonate	c2	0.0109238	positive	NA	NA	0	0
Met_glycoursodeoxycholate	c5	0.0109931	positive	NA	NA	0	0
gynoid_fat_perc	c4	0.0110046	Negative	NA	NA	0	0
Met_4.methyl.2.oxopentanoate	c4	0.0110466	positive	NA	NA	0	1
Met_1.pentadecanoyl.GPC	c4	0.0110608	Negative	NA	NA	0	0
Met_eicosenoate..20.1.	c1	0.0111104	Negative	NA	NA	0	0
Met_1.stearoyl.2.meadoyl.GPC	c2	0.0111225	Negative	NA	NA	0	1
Met_sphingosine	c1	0.0112182	Negative	NA	NA	0	0
Met_1.palmitoylglycerol..16.0.	c6	0.0113221	positive	NA	NA	0	0
Met_arachidate..20.0.	c5	0.0113388	Negative	NA	NA	0	1
Met_gulonic.acid.	c3	0.0113742	Negative	NA	NA	0	0
SYSBP	c2	0.0113759	positive	NA	NA	1	1
SYSBP	c7	0.0113795	positive	NA	NA	1	1
Met_1.oleoyl.GPC	c6	0.0113871	Negative	NA	NA	0	1
Met_1.eicosenoyl.GPC	c3	0.0113881	positive	NA	NA	1	1
BMI	c2	0.011409	Negative	NA	NA	1	1
Met_1..1.enyl.palmitoyl..2.docosahexaenoyl.GPE..P.16.0.22.6..	c4	0.0114292	positive	NA	NA	0	0
Clostridia_class	c6	0.0114544	positive	NA	NA	0	0
lean_mass_lbs	c7	0.0114733	positive	NA	NA	0	0
Lab_Calcitriol..Mass.volume..in.Serum.or.Plasma	c3	0.0114836	positive	NA	NA	0	0
Met_2.methylbutyrylglycine	c4	0.0116438	Negative	NA	NA	0	0
Met_1.myristoyl.2.palmitoyl.GPC	c7	0.0116525	positive	NA	NA	0	0
Met_1.oleoylglycerol..18.1.	c3	0.0116937	Negative	NA	NA	0	1
Met_trigonelline..N_.methylnicotinate.	c1	0.0117231	positive	NA	NA	0	0
Met_N.palmitoylglycine	c5	0.0117813	Negative	NA	NA	0	0
Met_ximenoylcarnitine..C26.1..	c1	0.0117998	positive	NA	NA	0	1
Species_Diversity	c3	0.0118341	positive	NA	NA	0	1
Met_pyridoxal	c3	0.0118416	positive	NA	NA	0	1
Met_1..1.enyl.oleoyl..2.docosahexaenoyl.GPE..P.18.1.22.6..	c7	0.0118556	Negative	NA	NA	0	1
Met_palmitoylcarnitine	c7	0.0118611	positive	NA	NA	0	0
Met_trigonelline..N_.methylnicotinate.	c7	0.0118757	Negative	NA	NA	0	0
Met_hypotaurine	c3	0.01193	positive	NA	NA	0	1
Met_1.stearoyl.2.dihomo.linolenoyl.GPC	c4	0.0119536	Negative	NA	NA	1	1
Met_O.methylcatechol.sulfate	c6	0.0119689	positive	NA	NA	0	0
Met_creatinine	c1	0.0119784	positive	NA	NA	0	0
Met_1..1.enyl.stearoyl..2.oleoyl.GPE..P.18.0.18.1.	c6	0.011993	Negative	NA	NA	0	0
Met_palmitoyl.docosahexaenoyl.glycerol..16.0.22.6...1..	c7	0.0120098	positive	NA	NA	0	0
Met_palmitoleoyl.arachidonoyl.glycerol..16.1.20.4...2..	c1	0.0120141	Negative	NA	NA	0	0
GWAS_relative_risk_Coffee.consumption	c7	0.0121057	positive	NA	NA	0	0
Met_phenylalanyltryptophan	c4	0.0121365	positive	NA	NA	0	1
Met_1.stearoyl.2.linoleoyl.GPC	c2	0.0121786	Negative	NA	NA	0	1
Met_1.5.anhydroglucitol..1.5.AG.	c7	0.0121841	positive	NA	NA	0	0
Met_cysteine.glutathione.disulfide	c5	0.0121924	positive	NA	NA	0	1
Lab_Retinol..Mass.volume..in.Serum.or.Plasma	c2	0.0122161	Negative	NA	NA	0	0
Methanobrevibacter	c2	0.0122766	positive	NA	NA	0	0
GWAS_relative_risk_Lipid.levels...TG	c6	0.0123318	positive	NA	NA	0	0
Met_3.hydroxylaurate	c1	0.012336	Negative	NA	NA	0	0
Met_3.methylglutarylcarnitine..2.	c1	0.0123681	Negative	NA	NA	0	1
Met_carotene.diol..3.	c1	0.0124314	positive	NA	NA	0	0
Met_carnitine	c2	0.0125653	Negative	NA	NA	0	1
Lab_Erythrocyte.mean.corpuscular.hemoglobin.concentration..Mass.volume..by.Automated.count	c1	0.0126647	Negative	NA	NA	0	0
Met_dihomo.linoleate..20.2n6.	c4	0.0127154	positive	NA	NA	0	1
DPB1.14	c6	0.0127553	Negative	NA	NA	0	0
Met_nonadecanoate..19.0.	c3	0.0127614	positive	NA	NA	0	0
Met_beta.hydroxyisovalerate	c1	0.0127992	Negative	NA	NA	0	0
Met_sphingomyelin..d18.1.18.1..d18.2.18.0.	c6	0.0128914	positive	NA	NA	0	1
Met_cysteine.s.sulfate	c1	0.0129838	Negative	NA	NA	0	0
Met_1.erucoyl.GPC	c1	0.0130028	positive	NA	NA	0	1
Met_1.palmitoyl.2.eicosapentaenoyl.GPE..16.0.20.5..	c4	0.0130555	positive	NA	NA	0	0
Lab_Calcitonin..Mass.volume..in.Serum.or.Plasma	c1	0.013057	Negative	NA	NA	0	1
Met_glycodeoxycholate	c1	0.0131601	Negative	NA	NA	0	0
Met_glycolithocholate.sulfate.	c7	0.0131824	Negative	NA	NA	0	0
Met_indolepropionate	c2	0.0132605	positive	NA	NA	0	0
Met_isoursodeoxycholate	c7	0.0132942	positive	NA	NA	0	0
Met_1.margaroyl.GPE..17.0..	c5	0.013314	positive	NA	NA	0	1
Met_glutarate..pentanedioate.	c4	0.0134303	positive	NA	NA	0	0
Met_diacylglycerol..12.0.18.1..14.0.16.1..16.0.14.1...1..	c6	0.0134818	positive	NA	NA	0	0
Met_hexanoylcarnitine	c7	0.013492	positive	NA	NA	0	1
Met_1.palmitoyl.2.arachidonoyl.GPC	c2	0.0135118	Negative	NA	NA	0	0
Met_glycosyl.N.palmitoyl.sphingosine	c3	0.0135142	positive	NA	NA	0	1
DQB1.03	c4	0.0135157	Negative	NA	NA	0	0
Met_1.7.dimethylurate	c3	0.0135209	Negative	NA	NA	0	0
Met_pyridoxate	c7	0.0135641	Negative	NA	NA	0	1
Met_N.palmitoyl.heptadecasphingosine..d17.1.16.0..	c2	0.013584	Negative	NA	NA	0	0
Met_1..1.enyl.palmitoyl..2.docosahexaenoyl.GPE..P.16.0.22.6..	c1	0.0135844	positive	NA	NA	0	0
Lachnoclostridium	c4	0.0135929	Negative	NA	NA	0	0
Lab_Albumin.Globulin..Mass.Ratio..in.Serum.or.Plasma	c3	0.0136208	positive	NA	NA	0	1
Met_1.palmitoyl.2.palmitoleoyl.GPE..16.0.16.1..	c2	0.0136785	Negative	NA	NA	0	0
Met_gamma.glutamylglycine	c5	0.0136854	positive	NA	NA	0	1
Met_inosine	c1	0.0136916	Negative	NA	NA	0	0
Met_1..1.enyl.palmitoyl..2.arachidonoyl.GPE..P.16.0.20.4..	c4	0.013716	positive	NA	NA	0	0
DIABP	c4	0.0137362	positive	NA	NA	0	1
Met_17.methylstearate	c3	0.0137632	positive	NA	NA	0	1
Met_thyroxine	c7	0.0137689	positive	NA	NA	0	1
fat_mass_lbs	c2	0.0137826	Negative	NA	NA	0	0
Clostridiales_order	c4	0.0138082	Negative	NA	NA	0	0
Met_ribitol	c3	0.013826	Negative	NA	NA	0	0
Met_dihomo.linoleoylcarnitine..C20.2..	c7	0.0140604	Negative	NA	NA	0	1
Met_1.eicosapentaenoyl.GPE..20.5..	c1	0.0140881	positive	NA	NA	0	1
Met_2.oxindole.3.acetate	c4	0.0141155	Negative	NA	NA	0	0
Met_lignoceroylcarnitine..C24..	c1	0.0141981	positive	NA	NA	0	0
Met_urate	c4	0.0142152	Negative	NA	NA	0	0
Met_1.linoleoyl.2.arachidonoyl.GPC	c4	0.0142332	positive	NA	NA	0	0
Met_O.methylcatechol.sulfate	c7	0.0142617	Negative	NA	NA	0	0
Met_phenylalanine	c7	0.0142691	positive	NA	NA	0	0
Met_cholesterol	c7	0.0143017	Negative	NA	NA	0	0
SCA12.calls_max	c7	0.014339	positive	NA	NA	0	0
Met_pentadecanoate..15.0.	c1	0.0143541	Negative	NA	NA	0	0
Megasphaera	c5	0.0143898	Negative	NA	NA	0	0
Lab_Iron.binding.capacity.unsaturated..Mass.volume..in.Serum.or.Plasma	c7	0.0144	positive	NA	NA	0	0
GLUCOSE	c4	0.0144013	positive	NA	NA	1	2
rmr_cal_per_day	c5	0.0144423	positive	NA	NA	0	0
Met_arabitolylitol	c5	0.0144615	positive	NA	NA	0	0
Met_N.acetyl.cadaverine	c4	0.0144868	positive	NA	NA	0	0
Holdemanella	c3	0.0145475	positive	NA	NA	0	0
Met_1.linoleoyl.2.eicosapentaenoyl.GPC	c1	0.0146115	positive	NA	NA	0	0
Met_glycerol.3.phosphate	c2	0.0146242	Negative	NA	NA	0	0
Met_palmitoylcarnitine	c2	0.0146403	Negative	NA	NA	0	0
Met_lactosyl.N.palmitoyl.sphingosine	c2	0.0147624	positive	NA	NA	0	1
lean_mass_lbs	c5	0.0147802	positive	NA	NA	0	0
Met_valine	c1	0.0148441	Negative	NA	NA	0	1
Met_deoxycholate	c5	0.0148653	positive	NA	NA	0	0
Met_3.hydroxybutyrylcarnitine..2.	c1	0.0148941	Negative	NA	NA	0	0
Met_sphingomyelin..d18.2.23.0..d18.1.23.1..d17.1.24.1..	c7	0.0149843	Negative	NA	NA	0	0
Met_4.hydroxyphenylacetylglutamine	c2	0.0150423	Negative	NA	NA	0	0
Met_cholesterol	c2	0.0151184	Negative	NA	NA	0	0
Met_2.hydroxy.3.methylvalerate	c4	0.0151472	positive	NA	NA	0	1
Met_diacylglycerol..14.0.18.1..16.0.16.1...1..	c2	0.0152417	Negative	NA	NA	0	0
C.06	c1	0.0152438	positive	NA	NA	0	0
Met_mannose	c5	0.0152796	Negative	NA	NA	0	1
Met_phosphatidylcholine..18.0.20.2..20.0.18.2..	c5	0.0152901	positive	NA	NA	0	0
C.08	c3	0.015304	Negative	NA	NA	0	0
Met_1.palmityl.2.linoleoyl.GPC	c7	0.0153211	Negative	NA	NA	0	1
Met_fumarate	c5	0.0153283	Negative	NA	NA	0	1
Met_1.linolenoylglycerol..18.3.	c6	0.0153516	positive	NA	NA	0	1
Met_gamma.glutamyltyrosine	c2	0.0153518	Negative	NA	NA	0	1
PI.RADS	c3	0.0154175	positive	NA	NA	0	0
Parabacteroides	c4	0.0154181	positive	NA	NA	0	0
Met_gluconate	c2	0.0154255	positive	NA	NA	0	0
DRPLA.calls_max	c2	0.0154656	positive	NA	NA	0	0
Met_heptanoate..7.0.	c2	0.0154792	positive	NA	NA	0	0
Met_sphingomyelin..d18.1.24.1..d18.2.24.0..	c3	0.0155062	positive	NA	NA	0	0
Met_ceramide..d18.1.17.0..d17.1.18.0..	c2	0.0155364	Negative	NA	NA	0	0
Met_gamma.glutamyltyrosine	c5	0.0155562	positive	NA	NA	0	1
Met_beta.citrylglutamate	c6	0.0155841	positive	NA	NA	0	0
Met_arachidonate..20.4n6.	c1	0.0155905	Negative	NA	NA	0	0
Met_O.sulfo.L.tyrosine	c5	0.0157181	positive	NA	NA	0	0
Met_indolin.2.one	c7	0.0157577	Negative	NA	NA	0	0
Met_1.pentadecanoyl.GPC	c1	0.0158485	positive	NA	NA	0	0
Intestinimonas	c2	0.0159708	positive	NA	NA	0	1
Met_N.acetylthreonine	c3	0.0160689	Negative	NA	NA	0	1
DRPLA.calls_min	c2	0.0161047	positive	NA	NA	0	0
Met_linoleoylcarnitine.	c7	0.0161376	Negative	NA	NA	0	0
Met_fumarate	c3	0.0161483	positive	NA	NA	0	1
Met_cyclo.leu.pro.	c3	0.0161778	Negative	NA	NA	0	0
Met_1.5.anhydroglucitol..1.5.AG.	c5	0.0162058	positive	NA	NA	0	0
Met_1.oleoyl.GPI..18.1..	c7	0.016323	Negative	NA	NA	0	0
Met_pyridoxate	c6	0.0163378	Negative	NA	NA	0	1
Met_phenylalanyltryptophan	c7	0.016385	Negative	NA	NA	0	1
Met_eicosapentaenoate..EPA..20.5n3.	c3	0.0164398	positive	NA	NA	0	1
Met_1.arachidoyl.GPC	c2	0.0164453	positive	NA	NA	0	1
DPB1.17	c5	0.016455	Negative	NA	NA	0	0
Met_2.stearoyl.GPE..18.0..	c5	0.0164586	positive	NA	NA	0	0
Met_1.2.3.benzenetriol.sulfate..2.	c5	0.0164893	positive	NA	NA	0	0
Met_1..1.enyl.palmitoyl..2.palmitoleoyl.GPC	c3	0.0165202	positive	NA	NA	0	1
Met_N.stearoyltaurine	c6	0.0165709	positive	NA	NA	0	0
Met_dihydroferulic.acid	c5	0.0166341	Negative	NA	NA	0	0
Eubacterium	c5	0.0166458	Negative	NA	NA	0	1
Met_linoleoyl.linoleoyl.glycerol..18.2.18.2...2..	c4	0.016669	Negative	NA	NA	0	0
Met_1.eicosapentaenoyl.GPE..20.5..	c7	0.0167315	Negative	NA	NA	0	1
rmr_cal_per_day	c4	0.0168904	Negative	NA	NA	0	0
Met_1.methylnicotinamide	c7	0.0168971	Negative	NA	NA	0	1
Met_alpha.tocopherol	c2	0.0169162	Negative	NA	NA	0	0
DQB1.05	c1	0.0169317	Negative	NA	NA	0	0
Met_1..1.enyl.stearoyl..2.docosahexaenoyl.GPC	c6	0.0170878	Negative	NA	NA	0	1
Met_glycochenodeoxycholate	c2	0.0170992	Negative	NA	NA	0	0
Tyzzerella	c2	0.0171974	positive	NA	NA	0	0
Met_ursodeoxycholate	c1	0.0172558	Negative	NA	NA	0	0
Met_formiminoglutamate	c2	0.0173359	Negative	NA	NA	0	1
Met_carnitine	c4	0.0174295	Negative	NA	NA	0	1
Met_1.arachidonoyl.GPE..20.4n6..	c3	0.0174555	Negative	NA	NA	0	0
Met_1.stearoyl.2.docosapentaenoyl.GPE..18.0.22.5n6..	c1	0.017475	Negative	NA	NA	0	0
Met_phosphatidylethanolamine..P.18.1.20.4..P.16.0.22.5n3..	c2	0.0174905	Negative	NA	NA	0	0
Met_lactosyl.N.nervonoyl.sphingosine..d18.1.24.1..	c7	0.0175276	Negative	NA	NA	0	1
Met_glycocholenate.sulfate.	c7	0.0175734	positive	NA	NA	0	0
Lab_Erythrocyte.mean.corpuscular.hemoglobin.concentration..Mass.volume..by.Automated.count	c6	0.0175787	positive	NA	NA	0	0
lean_mass_perc	c2	0.0176075	positive	NA	NA	1	1
Met_3.methyladipate	c7	0.0176267	Negative	NA	NA	0	0
Met_glucose	c5	0.0176665	Negative	NA	NA	0	2
Met_1.linoleoyl.2.eicosapentaenoyl.GPC	c3	0.0176848	positive	NA	NA	0	0
Met_betaine	c6	0.0177146	Negative	NA	NA	0	1
Erysipelatoclostridium	c5	0.0177791	Negative	NA	NA	0	1
Met_eicosenoate..20.1.	c4	0.0178043	positive	NA	NA	0	0
Lab_Apolipoprotein.B..Mass.volume..in.Serum.or.Plasma	c4	0.0178316	Negative	NA	NA	0	0
Met_isovalerylglycine	c1	0.0178437	positive	NA	NA	0	0
Met_1.palmitoyl.2.adrenoyl.GPC	c3	0.0178854	Negative	NA	NA	0	1
Met_1.stearoyl.GPE..18.0.	c5	0.0179091	positive	NA	NA	0	1
Lab_Eosinophils.100.leukocytes.in.Blood.by.Automated.count	c3	0.0179309	Negative	NA	NA	0	0
Met_1.pentadecanoyl.2.docosahexaenoyl.GPC	c2	0.0179428	Negative	NA	NA	0	1
GWAS_relative_risk_Kidney.stones	c3	0.0180761	Negative	NA	NA	0	0
Met_linoleoyl.linolenoyl.glycerol..18.2.18.3...2..	c1	0.0180843	Negative	NA	NA	0	0
Met_1.myristoylglycerol..14.0.	c6	0.0181645	positive	NA	NA	0	1
Met_butyrylcarnitine	c2	0.0182109	Negative	NA	NA	1	1
Met_linoleoylcarnitine.	c2	0.0182265	positive	NA	NA	0	0
Met_1.oleoyl.2.docosapentaenoyl.GPC	c5	0.0182682	positive	NA	NA	0	1
Bacteroides	c5	0.01833	positive	NA	NA	0	0
Met_2.aminoadipate	c7	0.018405	positive	NA	NA	0	1
Lab_Calcitriol..Mass.volume..in.Serum.or.Plasma	c6	0.0185089	Negative	NA	NA	0	0
Met_betaine	c3	0.0185273	positive	NA	NA	0	1
Met_N.oleoylserine	c7	0.0185532	Negative	NA	NA	0	1
Met_palmitoyl.palmitoyl.glycerol..16.0.16.0...2..	c6	0.0186044	positive	NA	NA	0	0
Lab_Thiamine..Moles.volume..in.Blood	c3	0.0186566	positive	NA	NA	0	0
Met_1.palmitoyl.2.docosahexaenoyl.GPC	c5	0.0186804	Negative	NA	NA	0	0
Lab_Iron.saturation..Mass.Fraction..in.Serum.or.Plasma	c7	0.0187096	Negative	NA	NA	0	0
Met_2.aminoheptanoate	c6	0.0187117	positive	NA	NA	0	0
Met_1.palmitoyl.2.oleoyl.GPE..16.0.18.1.	c5	0.0187965	positive	NA	NA	0	0
Met_palmitoyl.arachidonoyl.glycerol..16.0.20.4...2..	c6	0.0188232	positive	NA	NA	0	1
Met_N.trimethyl.5.aminovalerate	c7	0.0188453	positive	NA	NA	0	0
Met_kynurenine	c4	0.0188885	Negative	NA	NA	0	1
Met_oleoyl.linolenoyl.glycerol..18.1.18.3...2..	c4	0.0189716	Negative	NA	NA	0	0
Lab_Globulin..Mass.volume..in.Serum.by.calculation	c3	0.019001	Negative	NA	NA	0	1
Met_gamma.glutamylglutamine	c2	0.0190687	positive	NA	NA	0	1
Met_gamma.CEHC	c2	0.0191534	Negative	NA	NA	0	0
Met_glycerophosphorylcholine..GPC.	c4	0.0191623	Negative	NA	NA	0	1
Subdoligranulum	c2	0.0191893	positive	NA	NA	0	1
Met_cytidine	c7	0.0192145	Negative	NA	NA	0	0
Met_1.palmitoyl.GPE..16.0.	c5	0.0193242	positive	NA	NA	0	1
Met_oleoyl.oleoyl.glycerol..18.1.18.1...1..	c2	0.0194209	Negative	NA	NA	0	0
Faecalitalea	c5	0.0194268	Negative	NA	NA	0	0
Bacteroides	c2	0.0195361	Negative	NA	NA	0	0
Met_diacylglycerol..16.1.18.2..2...16.0.18.3..1...	c1	0.0196432	Negative	NA	NA	0	1
Met_glycoursodeoxycholate	c7	0.0196693	positive	NA	NA	0	0
Met_10.undecenoate..11.1n1.	c5	0.0197015	Negative	NA	NA	0	0
Met_12.13.DiHOME	c7	0.0197387	Negative	NA	NA	0	0
Met_1..1.enyl.palmitoyl..2.oleoyl.GPE..P.16.0.18.1..	c2	0.0197457	Negative	NA	NA	0	1
Met_retinol..Vitamin.A.	c2	0.0197822	Negative	NA	NA	0	0
GWAS_relative_risk_Menopause.timing	c5	0.01987	positive	NA	NA	0	0
Met_4.hydroxychlorothalonil	c7	0.0199065	positive	NA	NA	0	0
Met_glycocholate	c6	0.019914	positive	NA	NA	0	0
Met_myristoleate..14.1n5.	c4	0.0199298	positive	NA	NA	0	0
Met_myristoyl.linoleoyl.glycerol..14.0.18.2...1..	c4	0.0199527	Negative	NA	NA	0	0
Met_behenoylcarnitine..C22..	c1	0.0199532	positive	NA	NA	0	0
Met_isovalerylglycine	c7	0.0200051	Negative	NA	NA	0	0
Lab_Selenium..Mass.volume..in.Serum.or.Plasma	c2	0.0200907	Negative	NA	NA	0	0
Met_1..1.enyl.stearoyl..2.arachidonoyl.GPC	c7	0.020099	Negative	NA	NA	0	0
Met_5alpha.pregnan.3beta.20alpha.diol.monosulfate..2.	c5	0.0201187	Negative	NA	NA	0	0
Met_1.arachidoyl.GPC	c6	0.0201293	Negative	NA	NA	0	1
Met_1.palmitoyl.GPI..16.0..	c7	0.0201529	Negative	NA	NA	0	0
Met_cys.gly..oxidized	c7	0.0201589	Negative	NA	NA	0	0
AR.calls_max	c4	0.0202243	Negative	NA	NA	0	1
SBMA.calls_max	c4	0.0202243	Negative	NA	NA	0	1
Met_S.methylcysteine	c3	0.0202672	positive	NA	NA	0	0
Met_isobutyrylglycine	c6	0.0202796	Negative	NA	NA	0	0
Met_3.carboxy.4.methyl.5.propyl.2.furanpropanoate..CMPF.	c1	0.0203024	positive	NA	NA	0	0
Met_phenylacetylglutamate	c2	0.0203942	Negative	NA	NA	0	0
Met_1.arachidonoyl.GPC	c7	0.020412	Negative	NA	NA	0	0
Met_thyroxine	c1	0.0204609	Negative	NA	NA	0	1
Met_sphingosine.1.phosphate	c2	0.0204736	positive	NA	NA	0	0
Met_2.aminoadipate	c3	0.020485	Negative	NA	NA	0	1
Met_diacylglycerol..12.0.18.1..14.0.16.1..16.0.14.1...2..	c4	0.0205014	Negative	NA	NA	0	0
Met_1.palmitoleoyl.3.oleoyl.glycerol..16.1.18.1..	c3	0.0205735	Negative	NA	NA	0	1
Met_sphingomyelin..d18.2.21.0..d16.2.23.0..	c2	0.0206209	Negative	NA	NA	0	0
Met_palmitoyl.docosahexaenoyl.glycerol..16.0.22.6...1..	c2	0.0206374	Negative	NA	NA	0	0
Parasutterella	c5	0.0206389	positive	NA	NA	0	0
Species_Richness	c2	0.0206706	positive	NA	NA	0	1
Met_leucine	c1	0.0206717	Negative	NA	NA	0	1
Met_1.palmitoyl.2.stearoyl.GPC	c6	0.0207045	Negative	NA	NA	0	1
Met_2.palmitoyl.GPE..16.0..	c6	0.0207147	Negative	NA	NA	0	1
Met_erythronate.	c5	0.0207266	positive	NA	NA	0	0
Lab_Carbon.dioxide.serum.plasma	c6	0.0207508	Negative	NA	NA	0	1
Met_1.palmitoyl.2.palmitoleoyl.GPC	c1	0.0207862	Negative	NA	NA	0	0
Met_sphingomyelin..d18.2.23.0..d18.1.23.1..d17.1.24.1..	c1	0.0208161	positive	NA	NA	0	0
Met_pyridoxate	c3	0.0208228	positive	NA	NA	0	1
Met_leucine	c6	0.020873	positive	NA	NA	0	1
lean_mass_lbs	c4	0.0209022	Negative	NA	NA	0	0
Met_gamma.glutamyl.2.aminobutyrate	c1	0.0209097	Negative	NA	NA	0	0
Met_linoleoyl.arachidonoyl.glycerol..18.2.20.4...2..	c1	0.0210295	Negative	NA	NA	0	0
Met_1.adrenoyl.GPC	c5	0.0210401	positive	NA	NA	0	0
Met_docosahexaenoylcarnitine..C22.6..	c3	0.0210414	positive	NA	NA	0	0
Met_palmitoylcholine	c1	0.0210466	positive	NA	NA	0	0
FRDA.calls_min	c2	0.0210489	Negative	NA	NA	0	0
Met_glycerophosphoethanolamine	c1	0.0211021	positive	NA	NA	0	0
Met_N.behenoyl.sphingadienine..d18.2.22.0..	c2	0.0211407	Negative	NA	NA	0	0
Lab_Cancer.Ag.19.9..Units.volume..in.Serum.or.Plasma	c2	0.0211489	positive	NA	NA	0	0
Met_kynurenine	c1	0.0211804	Negative	NA	NA	0	1
Met_1.linoleoyl.GPE..18.2..	c2	0.0212154	Negative	NA	NA	0	1
Met_1.nervonoyl.2.arachidonoyl.GPC	c1	0.0212341	positive	NA	NA	0	0
Met_urate	c3	0.0212356	Negative	NA	NA	0	0
Met_N.acetylalanine	c2	0.0212387	positive	NA	NA	0	1
Ruminiclostridium	c4	0.0212735	Negative	NA	NA	0	1
Met_docosahexaenoate..DHA..22.6n3.	c3	0.021342	positive	NA	NA	0	1
Met_4.acetylphenol.sulfate	c7	0.0213794	Negative	NA	NA	0	0
Met_linoleoyl.linolenoyl.glycerol..18.2.18.3...1..	c7	0.0214294	positive	NA	NA	0	1
Met_pipecolate	c4	0.0214513	positive	NA	NA	0	1
Met_1.linoleoyl.2.arachidonoyl.GPC	c2	0.0215202	Negative	NA	NA	0	0
Lab_Cholesterol..Mass.volume..in.Serum.or.Plasma	c6	0.0215368	positive	NA	NA	0	0
Met_1.palmitoyl.2.oleoyl.GPI..16.0.18.1..	c5	0.021564	positive	NA	NA	0	1
Met_1.palmitoleoyl.2.linolenoyl.GPC	c3	0.0215868	Negative	NA	NA	0	1
Met_palmitoleate..16.1n7.	c4	0.0216059	positive	NA	NA	0	0
Met_1.palmitoyl.2.docosahexaenoyl.GPE..16.0.22.6..	c6	0.0216106	positive	NA	NA	0	0
Lab_Direct.bilirubin.serum.plasma	c7	0.0216987	Negative	NA	NA	0	1
Met_1.palmitoyl.2.stearoyl.GPC	c5	0.0218039	positive	NA	NA	0	1
Met_N.acetyl.1.methylhistidine.	c2	0.0218821	Negative	NA	NA	0	0
Lab_Gamma.globulin..Mass.volume..in.Serum.or.Plasma.by.Electrophoresis	c6	0.0219562	positive	NA	NA	0	0
Met_1.palmitoyl.2.stearoyl.GPC	c2	0.0219641	Negative	NA	NA	0	1
Met_isovalerate	c2	0.0220913	Negative	NA	NA	0	0
Met_C.glycosyltryptophan	c1	0.0221575	Negative	NA	NA	0	0
Met_1..1.enyl.palmitoyl..2.docosahexaenoyl.GPE..P.16.0.22.6..	c2	0.0222211	Negative	NA	NA	0	0
HPE5.calls_max	c7	0.0222297	Negative	NA	NA	0	0
Met_adenine	c4	0.0222498	Negative	NA	NA	0	0
Met_indoleacetate	c3	0.0223051	positive	NA	NA	0	0
Met_sphingomyelin..d18.1.19.0..d19.1.18.0..	c7	0.0223351	positive	NA	NA	0	0
Met_creatinine	c4	0.0223365	Negative	NA	NA	0	0
Lab_Fibrinogen.Ag..Mass.volume..in.Platelet.poor.plasma.by.Nephlometry	c7	0.0223702	positive	NA	NA	0	1
Met_delta.tocopherol	c7	0.0223836	positive	NA	NA	0	0
Met_lactosyl.N.palmitoyl.sphingosine	c1	0.0224218	positive	NA	NA	0	1
Acidaminococcus	c1	0.0225003	Negative	NA	NA	0	0
Met_arabitolylitol	c3	0.0225539	Negative	NA	NA	0	0
AR.calls_max	c1	0.022571	positive	NA	NA	0	1
SBMA.calls_max	c1	0.022571	positive	NA	NA	0	1
Met_1.stearoyl.2.meadoyl.GPC	c7	0.0225911	positive	NA	NA	0	1
Clostridium	c3	0.022595	positive	NA	NA	0	0
Met_3..N.acetyl.L.cystein.S.yl..acetaminophen	c3	0.0226089	Negative	NA	NA	0	0
Met_N6.N6.N6.trimethyllysine	c6	0.0227106	positive	NA	NA	0	0
Met_7.methylguanine	c2	0.0227727	positive	NA	NA	0	0
Met_S.1.pyrroline.5.carboxylate	c6	0.022956	Negative	NA	NA	0	0
Met_4.androsten.3beta.17beta.diol.disulfate..1.	c1	0.0229761	Negative	NA	NA	0	1
Met_3.methoxytyrosine	c2	0.0230163	positive	NA	NA	0	0
Met_eicosanodioate	c2	0.0230949	positive	NA	NA	0	0
Lab_Hemoglobin.A1c..Glycated.	c1	0.0231138	Negative	NA	NA	0	0
Holdemania	c3	0.0231377	positive	NA	NA	0	0
Lab_Triiodothyronine..T3..reverse..Mass.volume..in.Serum.or.Plasma	c7	0.0231495	positive	NA	NA	0	0
Met_pregnenolone.sulfate	c2	0.0232027	positive	NA	NA	0	0
Met_imidazole.lactate	c6	0.0232371	Negative	NA	NA	0	1
Met_5alpha.pregnan.3beta.20alpha.diol.monosulfate..2.	c1	0.0232546	positive	NA	NA	0	0
Met_3.aminoisobutyrate	c2	0.0232623	positive	NA	NA	0	1
GWAS_relative_risk_Coffee.consumption	c2	0.0233761	Negative	NA	NA	0	0
Met_1.palmitoyl.2.dihomo.linolenoyl.GPC	c1	0.0234422	Negative	NA	NA	0	1
Lab_Albumin..Mass.volume..in.Serum.or.Plasma.by.Electrophoresis	c6	0.0235334	Negative	NA	NA	0	1
Met_aspartate	c3	0.0235483	Negative	NA	NA	0	0
Met_alliin	c7	0.0235926	Negative	NA	NA	0	0
Met_1.dihomo.linoleoyl.GPC	c5	0.0236085	positive	NA	NA	0	1
Lab_Direct.bilirubin.serum.plasma	c2	0.0236249	positive	NA	NA	0	1
Met_N6.acetyllysine	c5	0.0236525	positive	NA	NA	0	0
Lab_Testosterone.bioavailable.Testosterone.total.in.Serum.or.Plasma	c6	0.0236578	positive	NA	NA	0	1
Met_1.stearyl.2.docosapentaenoyl.GPC	c7	0.0236588	Negative	NA	NA	0	1
Met_alpha.tocopherol	c7	0.0237759	Negative	NA	NA	0	0
Met_3.phosphoglycerate	c2	0.0238178	positive	NA	NA	0	0
Met_3.hydroxyisobutyrate	c4	0.0238248	positive	NA	NA	0	0
Met_1..1.enyl.stearoyl..2.arachidonoyl.GPC	c5	0.023851	Negative	NA	NA	0	0
Met_2.palmitoyl.GPC	c2	0.0238668	positive	NA	NA	0	1
Met_dihomo.linoleoylcarnitine..C20.2..	c5	0.0239017	positive	NA	NA	0	1
Met_1.palmitoleoyl.3.oleoyl.glycerol..16.1.18.1..	c6	0.023907	positive	NA	NA	0	1
Met_1.2.dioleoyl.GPC	c7	0.0239237	Negative	NA	NA	0	0
Dorea	c4	0.0239349	Negative	NA	NA	0	1
Met_asparagine	c2	0.0239535	positive	NA	NA	0	1
Met_3.methyl.2.oxobutyrate	c4	0.023982	positive	NA	NA	0	1
Met_5.hydroxyindoleacetate	c4	0.0240372	positive	NA	NA	0	0
Met_1.oleoyl.GPG..18.1..	c1	0.024043	positive	NA	NA	0	0
Met_1..1.enyl.palmitoyl..2.palmitoyl.GPC	c5	0.0240455	Negative	NA	NA	0	1
Met_3.methyl.2.oxovalerate	c6	0.0240667	positive	NA	NA	0	1
Met_2.oxindole.3.acetate	c7	0.024143	Negative	NA	NA	0	0
Met_1.linoleoyl.GPC	c2	0.0241437	positive	NA	NA	0	1
Bacteroides	c4	0.0242235	positive	NA	NA	0	0
Met_N.acetylglycine	c4	0.0243036	positive	NA	NA	0	1
Clostridium	c4	0.0243611	Negative	NA	NA	0	0
Met_1.myristoyl.2.palmitoleoyl.GPC	c7	0.0244058	positive	NA	NA	0	0
Met_1.oleoyl.2.docosahexaenoyl.GPE..18.1.22.6..	c6	0.0244789	positive	NA	NA	0	0
Met_glycochenodeoxycholate	c6	0.0244891	positive	NA	NA	0	0
Met_sphingomyelin..d18.2.14.0..d18.1.14.1..	c7	0.0245011	positive	NA	NA	0	1
Met_13.HODE...9.HODE	c5	0.0248189	Negative	NA	NA	0	0
Met_oleoyl.linolenoyl.glycerol..18.1.18.3...2..	c7	0.0248582	positive	NA	NA	0	0
Lab_Alanine.aminotransferase.serum.plasma	c6	0.0249682	positive	NA	NA	0	1
Roseburia	c4	0.024984	Negative	NA	NA	0	0
Met_imidazole.lactate	c1	0.0249973	positive	NA	NA	0	1
Met_hexanoylcarnitine	c5	0.0252272	Negative	NA	NA	0	1
DQB1.04	c5	0.0252626	Negative	NA	NA	0	0
Met_myristoyl.linoleoyl.glycerol..14.0.18.2...1..	c2	0.0252639	Negative	NA	NA	0	0
Met_1.margaroyl.2.docosahexaenoyl.GPC	c3	0.0252827	positive	NA	NA	0	1
Met_gamma.glutamyltryptophan	c7	0.0253246	positive	NA	NA	0	0
Met_stearoyl.arachidonoyl.glycerol..18.0.20.4...2..	c6	0.0253511	positive	NA	NA	0	0
Met_oleate.vaccenate..18.1.	c7	0.0253522	positive	NA	NA	0	0
Lab_Cholesterol.in.LDL..Mass.volume..in.Serum.or.Plasma.by.calculation	c4	0.0253729	Negative	NA	NA	0	0
Met_N.oleoylserine	c3	0.0254049	positive	NA	NA	0	1
Met_2.aminooctanoate	c1	0.025439	positive	NA	NA	0	1
Met_1.stearoyl.2.linoleoyl.GPE..18.0.18.2..	c5	0.0254809	positive	NA	NA	0	1
Met_1.stearoyl.2.oleoyl.GPS..18.0.18.1.	c2	0.0254815	Negative	NA	NA	0	0
Met_4.hydroxyglutamate	c1	0.0256306	Negative	NA	NA	0	0
Met_oleate.vaccenate..18.1.	c3	0.0256737	positive	NA	NA	0	0
Met_1.palmitoyl.3.linoleoyl.glycerol..16.0.18.2..	c3	0.0257351	Negative	NA	NA	0	0
Met_threonine	c5	0.0257563	positive	NA	NA	0	0
Met_corticosterone	c3	0.0257711	positive	NA	NA	0	1
Met_docosatrienoate..22.3n3.	c7	0.0258966	positive	NA	NA	0	1
DPB1.06	c5	0.0259304	positive	NA	NA	0	0
Anaerotruncus	c3	0.025971	positive	NA	NA	0	0
Acidaminococcus	c3	0.0259757	positive	NA	NA	0	0
Met_phosphatidylcholine..14.0.14.0..16.0.12.0.	c7	0.0261187	positive	NA	NA	0	0
Akkermansia	c5	0.0261621	Negative	NA	NA	0	0
GWAS_relative_risk_Lipid.levels...TG	c4	0.0261992	Negative	NA	NA	0	0
Met_2.stearoyl.GPI..18.0..	c1	0.0262797	positive	NA	NA	0	0
Met_prolylglycine	c7	0.0262987	positive	NA	NA	0	0
Met_5alpha.androstan.3beta.17alpha.diol.disulfate	c4	0.0263955	Negative	NA	NA	0	0
Met_oleoyl.oleoyl.glycerol..18.1.18.1...2..	c1	0.0264127	Negative	NA	NA	0	0
Met_argininate.	c7	0.026413	positive	NA	NA	0	0
Met_1.palmitoleoylglycerol..16.1..	c4	0.0264529	Negative	NA	NA	0	0
Met_1.palmitoleoylglycerol..16.1..	c6	0.0264737	positive	NA	NA	0	0
Lab_Parathyrin.intact..Mass.volume..in.Serum.or.Plasma	c6	0.0264778	positive	NA	NA	0	0
Met_sucrose	c6	0.0265073	positive	NA	NA	0	0
Met_ximenoylcarnitine..C26.1..	c3	0.0265494	positive	NA	NA	0	1
Met_gluconate	c4	0.0265609	Negative	NA	NA	0	0
Met_carotene.diol..1.	c1	0.0265659	positive	NA	NA	0	0
Met_sphingomyelin..d18.1.25.0..d19.0.24.1..d20.1.23.0..d19.1.24.0..	c2	0.0265886	Negative	NA	NA	0	0
Met_estrone.3.sulfate	c7	0.0266014	positive	NA	NA	0	0
Met_3.carboxy.4.methyl.5.propyl.2.furanpropanoate..CMPF.	c5	0.0266617	Negative	NA	NA	0	0
Met_bilirubin..E.Z.or.Z.E..	c7	0.0266976	Negative	NA	NA	0	0
Liver.Fat	c6	0.0267215	positive	NA	NA	1	1
Met_propyl.4.hydroxybenzoate.sulfate	c7	0.0267462	Negative	NA	NA	0	0
Met_N.methyltaurine	c4	0.0267532	Negative	NA	NA	0	0
Met_pantothenate	c6	0.0267913	Negative	NA	NA	0	0
Met_maleate	c6	0.0268474	positive	NA	NA	0	1
Met_mannitol.sorbitol	c7	0.0268784	positive	NA	NA	0	0
Met_leucine	c2	0.026977	Negative	NA	NA	0	1
Megasphaera	c3	0.0269859	positive	NA	NA	0	0
Met_gulonic.acid.	c5	0.0271627	positive	NA	NA	0	0
Met_salicyluric.glucuronide.	c5	0.0272101	positive	NA	NA	0	0
Met_palmitoyl.linolenoyl.glycerol..16.0.18.3...2..	c2	0.0272224	Negative	NA	NA	0	0
Desulfovibrio	c5	0.0273459	Negative	NA	NA	0	0
Met_1.docosahexaenoyl.GPE..22.6..	c7	0.0274051	Negative	NA	NA	0	0
Met_lignoceroyl.sphingomyelin..d18.1.24.0.	c2	0.027411	Negative	NA	NA	0	0
Met_diacylglycerol..12.0.18.1..14.0.16.1..16.0.14.1...2..	c6	0.0274313	positive	NA	NA	0	0
Met_palmitoyl.arachidonoyl.glycerol..16.0.20.4...1..	c7	0.0274536	positive	NA	NA	0	1
Met_4.cholesten.3.one	c2	0.0274696	Negative	NA	NA	0	0
Megasphaera	c7	0.0274701	Negative	NA	NA	0	0
Met_maleate	c2	0.0275055	positive	NA	NA	0	1
Met_adenosine	c2	0.0275135	Negative	NA	NA	0	0
Met_S.methylmethionine	c2	0.0275769	positive	NA	NA	0	0
Lab_Cholesterol..Mass.volume..in.Serum.or.Plasma	c7	0.0275801	Negative	NA	NA	0	0
Met_1.oleoyl.2.docosapentaenoyl.GPC	c1	0.0276024	positive	NA	NA	0	1
Met_alpha.ketobutyrate	c2	0.0276245	Negative	NA	NA	0	1
Met_pantothenate	c3	0.0276831	positive	NA	NA	0	0
Met_myristoleoylcarnitine.	c5	0.0276852	Negative	NA	NA	0	0
Met_ceramide..d16.1.24.1..d18.1.22.1..	c2	0.0276991	Negative	NA	NA	0	0
Met_5.methylthioadenosine..MTA.	c1	0.0277188	Negative	NA	NA	0	1
Met_3.hydroxy.5.cholestenoic.acid	c1	0.0277372	positive	NA	NA	0	1
Lab_Sex.hormone.binding.globulin..Moles.volume..in.Serum.or.Plasma	c4	0.0278565	positive	NA	NA	0	1
Met_4.acetamidobutanoate	c7	0.027885	Negative	NA	NA	0	0
Met_gentisate	c1	0.0279331	positive	NA	NA	0	0
Lab_Apolipoprotein.B..Mass.volume..in.Serum.or.Plasma	c1	0.0279886	Negative	NA	NA	0	0
Met_2.methylbutyrylcarnitine..C5.	c2	0.0280362	Negative	NA	NA	0	1
Met_1.dihomo.linolenoyl.GPC	c4	0.0280509	Negative	NA	NA	0	0
Met_isoleucine	c2	0.0280739	Negative	NA	NA	0	1
Met_palmitoylcarnitine	c1	0.0281481	Negative	NA	NA	0	0
Met_2.oxindole.3.acetate	c1	0.0281513	positive	NA	NA	0	0
Lab_Homocysteine..Moles.volume..in.Serum.or.Plasma	c7	0.0282479	positive	NA	NA	0	1
Met_alpha.hydroxyisocaproate	c4	0.0282803	positive	NA	NA	0	0
Met_1.oleoyl.2.linoleoyl.GPE..18.1.18.2..	c2	0.0283065	Negative	NA	NA	0	0
Met_isoursodeoxycholate	c2	0.0283143	Negative	NA	NA	0	0
Lab_Copper..Mass.volume..in.Blood	c7	0.0283192	positive	NA	NA	0	1
SCA12.calls_max	c6	0.0283581	Negative	NA	NA	0	0
Lab_Testosterone..Mass.volume..in.Serum.or.Plasma	c1	0.0284258	positive	NA	NA	0	1
Met_N.acetylphenylalanine	c1	0.0284316	Negative	NA	NA	0	1
Met_1.oleoyl.GPG..18.1..	c3	0.0284346	Negative	NA	NA	0	0
Met_stearoylcholine.	c1	0.0284586	positive	NA	NA	0	0
Met_etiocholanolone.glucuronide	c1	0.0284818	positive	NA	NA	0	0
Met_16.hydroxypalmitate	c1	0.0285442	Negative	NA	NA	0	0
SCA36.calls_min	c6	0.0285485	positive	NA	NA	0	0
Met_diacylglycerol..14.0.18.1..16.0.16.1...1..	c4	0.028567	Negative	NA	NA	0	0
Met_3.hydroxydecanoate	c1	0.0285742	Negative	NA	NA	0	0
Met_oleoyl.ethanolamide	c5	0.0286864	Negative	NA	NA	0	0
Met_dihydroorotate	c6	0.0289434	positive	NA	NA	0	0
Met_5alpha.androstan.3alpha..17beta.diol.17.glucosiduronate	c4	0.0289497	Negative	NA	NA	0	0
Lab_Cholesterol.in.LDL..Mass.volume..in.Serum.or.Plasma.by.calculation	c6	0.0289686	positive	NA	NA	0	0
Met_N.acetylalanine	c4	0.0289784	Negative	NA	NA	0	1
Met_palmitoyl.myristoyl.glycerol..16.0.14.0...2.	c6	0.0289923	positive	NA	NA	0	0
Met_1.oleoylglycerol..18.1.	c7	0.0290752	positive	NA	NA	0	1
B.55	c7	0.0291237	Negative	NA	NA	0	0
Met_isobutyrylcarnitine	c2	0.0291345	Negative	NA	NA	0	0
Met_cortisone	c3	0.0291513	positive	NA	NA	0	1
Met_cortisol	c2	0.0292223	positive	NA	NA	0	0
Met_1.pentadecanoylglycerol..15.0.	c7	0.0292354	Negative	NA	NA	0	0
Met_3.4.methyleneheptanoylcarnitine	c5	0.0292479	Negative	NA	NA	0	0
Met_inosine.5_.monophosphate..IMP.	c1	0.0293572	Negative	NA	NA	0	1
Met_1.oleoylglycerol..18.1.	c6	0.0293932	positive	NA	NA	0	1
Met_taurodeoxycholate	c2	0.0295069	Negative	NA	NA	0	0
Met_1.palmitoleoyl.2.arachidonoyl.GPC	c2	0.0295371	Negative	NA	NA	0	0
Met_cystine	c3	0.0295504	Negative	NA	NA	0	0
Met_N2.acetyllysine	c2	0.0296059	Negative	NA	NA	0	0
Met_1.palmitoyl.2.arachidonoyl.GPE..16.0.20.4..	c3	0.0296149	Negative	NA	NA	0	0
Met_palmitoleoyl.arachidonoyl.glycerol..16.1.20.4...2..	c6	0.0297039	positive	NA	NA	0	0
B.35	c4	0.0297184	positive	NA	NA	0	0
Met_choline.phosphate	c1	0.0297497	positive	NA	NA	0	0
Clostridia_class	c2	0.0298481	Negative	NA	NA	0	0
Met_glycolithocholate	c4	0.0298807	Negative	NA	NA	0	0
Met_1.stearyl.2.docosapentaenoyl.GPC	c6	0.0299756	Negative	NA	NA	0	1
Met_3..4.hydroxyphenyl.lactate	c6	0.0300531	Negative	NA	NA	0	0
Met_2.oxoarginine.	c2	0.0300716	Negative	NA	NA	0	0
Met_N2.N5.diacetylornithine	c1	0.0301114	positive	NA	NA	0	0
Met_linoleoyl.docosahexaenoyl.glycerol..18.2.22.6...1..	c1	0.0301456	Negative	NA	NA	0	0
Lab_Basophils.100.leukocytes.in.Blood.by.Automated.count	c1	0.0302732	positive	NA	NA	0	0
Lachnoclostridium	c3	0.0303028	positive	NA	NA	0	0
Met_3.methylglutaconate	c3	0.0303578	Negative	NA	NA	0	0
Lab_Cholesterol.in.HDL	c2	0.0303834	Negative	NA	NA	1	1
Met_5.methylthioadenosine..MTA.	c7	0.0304302	positive	NA	NA	0	1
Met_catechol.sulfate	c1	0.030434	positive	NA	NA	0	0
Met_cysteine.sulfinic.acid	c2	0.0304659	positive	NA	NA	0	0
Met_linoleoyl.linolenoyl.glycerol..18.2.18.3...2..	c3	0.0304719	Negative	NA	NA	0	0
Met_methionine.sulfoxide	c7	0.0305374	positive	NA	NA	0	0
Met_cortisone	c2	0.0305655	positive	NA	NA	0	1
Met_1.linoleoyl.2.docosahexaenoyl.GPC	c2	0.0306595	Negative	NA	NA	0	1
Met_2.palmitoyl.GPE..16.0..	c5	0.0306658	positive	NA	NA	0	1
Met_1.stearoyl.2.arachidonoyl.GPI..18.0.20.4.	c7	0.0306672	positive	NA	NA	0	1
Met_ceramide..d18.1.17.0..d17.1.18.0..	c1	0.0307589	Negative	NA	NA	0	0
Met_aspartate	c4	0.0307724	Negative	NA	NA	0	0
Lab_Alpha.2.globulin..Mass.volume..in.Serum.or.Plasma.by.Electrophoresis	c2	0.030966	Negative	NA	NA	0	1
Coprococcus	c3	0.030995	positive	NA	NA	0	0
Met_theophylline	c2	0.0310489	Negative	NA	NA	0	0
Met_glutamine	c6	0.0310805	Negative	NA	NA	0	1
Met_prolylalanine	c1	0.0311373	positive	NA	NA	0	0
android_gynoid_ratio	c2	0.0312441	Negative	NA	NA	0	0
Met_2.aminophenol.sulfate	c3	0.0312835	Negative	NA	NA	0	0
Met_caprylate..8.0.	c7	0.031294	Negative	NA	NA	0	0
Met_sphingomyelin..d18.2.23.1..	c2	0.0313068	Negative	NA	NA	0	1
Met_ornithine	c5	0.0313085	positive	NA	NA	0	0
Met_1.oleoyl.3.linoleoyl.glycerol..18.1.18.2.	c3	0.031438	Negative	NA	NA	0	1
Met_isoleucylalanine	c5	0.0314419	Negative	NA	NA	0	0
Met_arachidonate..20.4n6.	c4	0.0314801	positive	NA	NA	0	0
Met_ceramide..d18.1.17.0..d17.1.18.0..	c7	0.0315453	positive	NA	NA	0	0
Met_stearoylcarnitine	c3	0.0315506	positive	NA	NA	0	0
Met_tryptophan.betaine	c5	0.031571	positive	NA	NA	0	0
Met_3.hydroxybutyrylcarnitine..2.	c7	0.0317003	positive	NA	NA	0	0
Met_gamma.glutamylphenylalanine	c7	0.0317132	positive	NA	NA	0	0
android_fat_perc	c2	0.0317593	Negative	NA	NA	0	0
Met_docosahexaenoylcarnitine..C22.6..	c7	0.0317626	Negative	NA	NA	0	0
Met_1.myristoyl.2.palmitoyl.GPC	c5	0.0318365	positive	NA	NA	0	0
Met_2_.deoxyuridine	c2	0.0319527	Negative	NA	NA	0	0
Met_arabonateylonate	c7	0.031975	Negative	NA	NA	0	0
Met_2.hydroxyacetaminophen.sulfate.	c7	0.0321249	Negative	NA	NA	0	0
Met_ceramide..d18.1.17.0..d17.1.18.0..	c6	0.0321433	positive	NA	NA	0	0
Met_pregn.steroid.monosulfate.	c2	0.0322051	positive	NA	NA	0	0
Met_4.androsten.3beta.17beta.diol.monosulfate..2.	c2	0.0322228	Negative	NA	NA	0	1
Met_stearoyl.arachidonoyl.glycerol..18.0.20.4...1..	c2	0.0322841	Negative	NA	NA	0	0
Met_2_.O.methyluridine	c4	0.03234	positive	NA	NA	0	0
Met_2.arachidonoyl.GPC	c5	0.0323759	positive	NA	NA	0	0
Holdemania	c1	0.0324751	positive	NA	NA	0	0
Met_3.methoxytyrosine	c3	0.0324974	Negative	NA	NA	0	0
Met_1.3.7.trimethylurate	c7	0.0326184	positive	NA	NA	0	0
Met_hexadecanedioate	c5	0.0326841	Negative	NA	NA	0	1
Met_linoleate..18.2n6.	c7	0.0327548	positive	NA	NA	0	0
Met_guanidinoacetate	c7	0.0327764	Negative	NA	NA	0	0
Met_taurodeoxycholate	c1	0.032834	Negative	NA	NA	0	0
Met_5.dodecenoate..12.1n7.	c1	0.0328398	Negative	NA	NA	0	0
Met_palmitoyl.sphingomyelin..d18.1.16.0.	c6	0.0329189	Negative	NA	NA	0	0
Met_2.oleoyl.GPE..18.1..	c5	0.0329715	positive	NA	NA	0	1
Met_4.hydroxyglutamate	c7	0.0330303	positive	NA	NA	0	0
Met_isobutyrylcarnitine	c1	0.0330925	positive	NA	NA	0	0
Met_pyridoxal	c4	0.0331746	positive	NA	NA	0	1
Met_N.acetyl.3.methylhistidine.	c2	0.0334758	Negative	NA	NA	0	0
Streptococcus	c1	0.0335412	positive	NA	NA	0	0
Lab_Carcinoembryonic.Ag..Mass.volume..in.Serum.or.Plasma	c7	0.0336519	Negative	NA	NA	0	0
Met_1.palmitoleoyl.3.oleoyl.glycerol..16.1.18.1..	c5	0.0338675	positive	NA	NA	0	1
Met_glycodeoxycholate	c7	0.0339855	positive	NA	NA	0	0
Lab_Erythrocyte.mean.corpuscular.volume..Entitic.volume..by.Automated.count	c4	0.0341181	positive	NA	NA	0	0
Phascolarctobacterium	c7	0.034207	Negative	NA	NA	0	0
Met_diacylglycerol..14.0.18.1..16.0.16.1...1..	c1	0.0342377	Negative	NA	NA	0	0
Met_1.stearyl.2.docosapentaenoyl.GPC	c2	0.0342707	positive	NA	NA	0	1
Met_1.oleoyl.2.linoleoyl.GPC	c4	0.0343846	Negative	NA	NA	0	0
Lab_Retinol..Mass.volume..in.Serum.or.Plasma	c6	0.0344103	positive	NA	NA	0	0
Met_2_.O.methylcytidine	c7	0.0344199	Negative	NA	NA	0	1
Lab_Gamma_Glutamyl_Transferase	c3	0.0344287	Negative	NA	NA	1	1
Met_sphingomyelin..d18.1.22.2..d18.2.22.1..d16.1.24.2..	c1	0.0344765	Negative	NA	NA	0	0
Met_linoleate..18.2n6.	c4	0.0344803	positive	NA	NA	0	0
Met_sphingomyelin..d17.2.16.0..d18.2.15.0..	c2	0.0345422	Negative	NA	NA	0	1
Met_biliverdin	c6	0.0345772	Negative	NA	NA	0	0
Met_methyl.glucopyranoside..alpha...beta.	c1	0.0345972	positive	NA	NA	0	1
Met_margarate..17.0.	c4	0.0346096	positive	NA	NA	0	1
PI.RADS	c6	0.0346274	Negative	NA	NA	0	0
Met_1.myristoylglycerol..14.0.	c2	0.0347048	Negative	NA	NA	0	1
Met_1.palmitoleoyl.GPC	c7	0.0347163	Negative	NA	NA	0	0
Met_1.margaroyl.2.oleoyl.GPC	c6	0.0347539	Negative	NA	NA	0	0
DRB1.14	c6	0.0348452	positive	NA	NA	0	0
Met_2.hydroxydecanoate	c5	0.0349533	Negative	NA	NA	0	0
Met_glycodeoxycholate.sulfate	c2	0.0350014	Negative	NA	NA	0	0
Lab_Alanine.aminotransferase.serum.plasma	c3	0.0350328	Negative	NA	NA	0	1
B.27	c7	0.0350425	positive	NA	NA	0	0
Met_1.margaroyl.2.docosahexaenoyl.GPC	c2	0.0351091	Negative	NA	NA	0	1
Met_3.methoxycatechol.sulfate..1.	c4	0.0351553	positive	NA	NA	0	0
B.44	c1	0.0352342	Negative	NA	NA	0	0
Met_N.behenoyl.sphingadienine..d18.2.22.0..	c6	0.0352735	positive	NA	NA	0	0
Met_oleoylcholine	c2	0.0352769	positive	NA	NA	0	0
Met_arachidonoylcholine	c7	0.0352896	Negative	NA	NA	0	0
Met_3.hydroxysebacate	c1	0.0353453	Negative	NA	NA	0	0
C.07	c3	0.0355722	positive	NA	NA	0	0
Met_N6.N6.N6.trimethyllysine	c4	0.0356811	Negative	NA	NA	0	0
Blautia	c1	0.035719	positive	NA	NA	0	0
Barnesiella	c1	0.0357441	positive	NA	NA	0	0
Met_1.palmitoyl.2.arachidonoyl.GPE..16.0.20.4..	c6	0.0357657	positive	NA	NA	0	0
Met_argininate.	c2	0.0358153	Negative	NA	NA	0	0
Met_15.methylpalmitate	c4	0.0358437	positive	NA	NA	0	1
Met_indole.3.carboxylic.acid	c4	0.0358933	Negative	NA	NA	0	0
Met_1.3.7.trimethylurate	c2	0.0359432	Negative	NA	NA	0	0
Met_N.acetyl.S.allyl.L.cysteine	c2	0.0359682	positive	NA	NA	0	0
GWAS_relative_risk_Age.related.macular.degeneration	c6	0.0359803	Negative	NA	NA	0	0
B.38	c2	0.0360792	positive	NA	NA	0	0
Met_N.delta.acetylornithine	c1	0.0360889	positive	NA	NA	0	0
Met_suberate..octanedioate.	c6	0.0361117	positive	NA	NA	0	0
Met_corticosterone	c7	0.0361237	Negative	NA	NA	0	1
Met_uridine	c1	0.0361666	positive	NA	NA	0	0
Liver.Fat	c4	0.0361934	Negative	NA	NA	1	1
GLUCOSE	c2	0.0362019	Negative	NA	NA	1	2
Met_oleoylcarnitine	c7	0.0362651	Negative	NA	NA	0	0
Met_adenosine	c5	0.0362663	positive	NA	NA	0	0
Met_1.arachidonylglycerol..20.4.	c1	0.0362691	Negative	NA	NA	0	0
Met_1.methylurate	c5	0.0363008	positive	NA	NA	0	0
Met_N.delta.acetylornithine	c5	0.0363093	positive	NA	NA	0	0
Lab_Alkaline.phosphatase.serum.plasma	c6	0.0365333	positive	NA	NA	0	0
Met_sphingomyelin..d18.1.25.0..d19.0.24.1..d20.1.23.0..d19.1.24.0..	c7	0.0365532	positive	NA	NA	0	0
Met_quinolinate	c6	0.0365935	positive	NA	NA	0	1
Hungatella	c7	0.0366817	Negative	NA	NA	0	0
Met_isovalerylcarnitine	c2	0.0366851	Negative	NA	NA	0	0
Met_1.arachidoyl.2.arachidonoyl.GPC	c1	0.0367395	positive	NA	NA	0	0
Met_caffeine	c2	0.0367567	Negative	NA	NA	0	1
Met_phenylacetylglutamate	c1	0.036975	positive	NA	NA	0	0
DRB1.13	c3	0.037059	Negative	NA	NA	0	0
Faecalibacterium	c2	0.0371964	positive	NA	NA	0	1
Met_S.adenosylhomocysteine..SAH.	c2	0.0372376	positive	NA	NA	0	0
Sutterella	c7	0.0373601	Negative	NA	NA	0	0
Lab_PSA.serum.plasma	c3	0.0373835	positive	NA	NA	0	0
Met_N.acetyl.3.methylhistidine.	c3	0.037617	positive	NA	NA	0	0
Met_L.urobilin	c4	0.0376697	positive	NA	NA	0	0
Met_sphingomyelin..d18.1.20.2..d18.2.20.1..d16.1.22.2..	c7	0.0377261	positive	NA	NA	0	0
Lab_Direct.bilirubin.serum.plasma	c1	0.0377514	positive	NA	NA	0	1
Met_palmitoyl.palmitoyl.glycerol..16.0.16.0...1..	c1	0.0377809	Negative	NA	NA	0	1
Met_1.pentadecanoyl.2.docosahexaenoyl.GPC	c1	0.0378912	positive	NA	NA	0	1
Met_N.acetylputrescine	c6	0.0380489	Negative	NA	NA	0	0
Lab_Fibrinogen.Ag..Mass.volume..in.Platelet.poor.plasma.by.Nephlometry	c1	0.0382676	Negative	NA	NA	0	1
Met_quinate	c1	0.0383223	positive	NA	NA	0	0
Lab_Thyroxine..T4...Mass.volume..in.Serum.or.Plasma	c6	0.0384262	positive	NA	NA	0	1
Met_1.stearoyl.2.docosapentaenoyl.GPC	c5	0.038538	positive	NA	NA	0	0
B.18	c2	0.0386271	positive	NA	NA	0	0
Met_delta.tocopherol	c3	0.0387842	Negative	NA	NA	0	0
Lachnospiraceae_family	c7	0.0387877	Negative	NA	NA	0	0
Met_4.cholesten.3.one	c7	0.0388561	positive	NA	NA	0	0
Met_citrate	c4	0.0388768	positive	NA	NA	0	1
Liver.Fat	c2	0.0389626	Negative	NA	NA	1	1
Met_1.palmitoleoyl.2.linoleoyl.GPC	c7	0.0389842	positive	NA	NA	0	0
Met_adrenate..22.4n6.	c5	0.0390079	Negative	NA	NA	0	1
Met_3.hydroxybutyrate..BHBA.	c7	0.0390991	Negative	NA	NA	0	1
Lab_C.reactive.protein..Mass.volume..in.Serum.or.Plasma	c6	0.0391131	positive	NA	NA	0	1
Met_oleamide	c5	0.0391343	positive	NA	NA	0	0
Met_3.hydroxypyridine.sulfate	c1	0.0391473	positive	NA	NA	0	0
Lab_Tissue.transglutaminase.IgG.Ab..Units.volume..in.Serum	c7	0.0391533	positive	NA	NA	0	0
Met_N.acetyltyrosine	c1	0.0391644	Negative	NA	NA	0	1
Met_linoleoyl.docosahexaenoyl.glycerol..18.2.22.6...2..	c1	0.0393538	Negative	NA	NA	0	0
Met_gamma.glutamylleucine	c7	0.0393608	positive	NA	NA	0	1
Met_isovalerylcarnitine	c1	0.039397	Negative	NA	NA	0	0
Met_octadecanedioate	c5	0.0394861	Negative	NA	NA	0	0
Met_phosphatidylcholine..15.0.18.1..17.0.16.1..	c7	0.0396121	positive	NA	NA	0	1
Oscillospiraceae_family	c7	0.0396382	Negative	NA	NA	0	0
Met_1.myristoylglycerol..14.0.	c4	0.0397429	Negative	NA	NA	0	1
Lab_Free.PSA.serum.plasma	c5	0.0398834	Negative	NA	NA	0	0
Met_myristoylcarnitine	c3	0.0399211	positive	NA	NA	0	0
C.12	c3	0.0399685	Negative	NA	NA	0	0
Oscillospiraceae_family	c1	0.0399783	positive	NA	NA	0	0
Met_hypotaurine	c6	0.0399841	Negative	NA	NA	0	1
Met_1.stearoyl.2.linoleoyl.GPE..18.0.18.2..	c7	0.0399858	positive	NA	NA	0	1
Met_N.palmitoyl.sphinganine..d18.0.16.0.	c4	0.0400049	Negative	NA	NA	0	1
Met_1.linoleoyl.2.arachidonoyl.GPC	c7	0.0401124	Negative	NA	NA	0	0
Lab_Iron.binding.capacity..Mass.volume..in.Serum.or.Plasma	c7	0.0401473	positive	NA	NA	0	0
Met_2.linoleoylglycerol..18.2.	c2	0.0402444	positive	NA	NA	0	0
Met_3.hydroxypyridine.sulfate	c2	0.0402948	positive	NA	NA	0	0
Met_isovalerylglycine	c4	0.0404146	positive	NA	NA	0	0
Met_cortisone	c5	0.0404896	Negative	NA	NA	0	1
Met_N.acetylputrescine	c4	0.0405251	positive	NA	NA	0	0
Met_beta.hydroxyisovalerate	c4	0.0405988	positive	NA	NA	0	0
Met_isovalerate	c1	0.0405992	Negative	NA	NA	0	0
Met_laurate..12.0.	c1	0.0407502	Negative	NA	NA	0	0
Met_4.imidazoleacetate	c4	0.0408146	positive	NA	NA	0	0
ULD.calls_max	c7	0.0408794	positive	NA	NA	0	0
Met_2.linoleoylglycerol..18.2.	c6	0.040942	positive	NA	NA	0	0
Met_indoleacetylglutamine	c1	0.0409662	Negative	NA	NA	0	0
Met_1.docosapentaenoyl.GPC	c3	0.0410173	Negative	NA	NA	0	1
Lab_Albumin.serum.plasma	c6	0.041063	Negative	NA	NA	0	0
Met_1.pentadecanoyl.2.arachidonoyl.GPC	c6	0.0410734	positive	NA	NA	0	1
Met_2.arachidonoyl.GPC	c7	0.04112	Negative	NA	NA	0	0
Met_N.acetyl.S.allyl.L.cysteine	c1	0.0411237	Negative	NA	NA	0	0
Met_eicosenoylcarnitine..C20.1..	c3	0.0411285	positive	NA	NA	0	1
Met_1.docosahexaenoyl.GPE..22.6..	c4	0.041387	positive	NA	NA	0	0
Lab_Granulocytes.Immature.100.leukocytes.in.Blood	c6	0.0416441	Negative	NA	NA	0	0
Met_1.stearoyl.GPI..18.0.	c1	0.0416689	positive	NA	NA	0	0
DRB1.13	c6	0.0417221	positive	NA	NA	0	0
Met_citrulline	c5	0.0418268	positive	NA	NA	0	1
Met_2.hydroxyphenylacetate	c1	0.0419033	Negative	NA	NA	0	1
Met_2.methylbutyrylcarnitine..C5.	c6	0.0419235	positive	NA	NA	0	1
Met_oleate.vaccenate..18.1.	c4	0.0420565	positive	NA	NA	0	0
Met_oleoyl.oleoyl.glycerol..18.1.18.1...1..	c1	0.042082	Negative	NA	NA	0	0
Met_caprylate..8.0.	c6	0.0421014	positive	NA	NA	0	0
PI.RADS	c7	0.0422335	positive	NA	NA	0	0
Met_phosphoethanolamine	c7	0.0422683	Negative	NA	NA	0	1
Met_1.myristoyl.2.docosahexaenoyl.GPC	c3	0.042322	Negative	NA	NA	0	1
[truncated: 7,759 more rows]
