# Supplementary material for: An unsupervised learning approach to identify novel signatures of health and disease from multimodal data
Source: Genome Med. 2020 Jan 10;12:7. doi: 10.1186/s13073-019-0705-z (PMC6953286; doi:10.1186/s13073-019-0705-z)
Supplement: Supplementary file 4 — Additional file 4. Multimodal correlation data. [file 13073_2019_705_MOESM4_ESM.xlsx]

## Sheet: Additional file 4
Var1	Var2	pvalue	cor	Modality_1	Modality_2
Met_urea	Lab_Urea nitrogen serum/plasma	2.2e-272	0.94743	Metabolome	Labs
Met_urate	Lab_Urate [Mass/volume] in Serum or Plasma	3.1e-188	0.932104	Metabolome	Labs
Met_1-oleoyl-3-linoleoyl-glycerol (18:1/18:2)	Lab_Triglyceride [Mass/volume] in Serum or Plasma	3.08e-124	0.801488	Metabolome	Labs
Met_retinol (Vitamin A)	Lab_Retinol [Mass/volume] in Serum or Plasma	1.08e-115	0.849079	Metabolome	Labs
Met_1-palmitoyl-3-linoleoyl-glycerol (16:0/18:2)*	Lab_Triglyceride [Mass/volume] in Serum or Plasma	9.49e-113	0.788607	Metabolome	Labs
IGT_SCORE	Met_2-hydroxybutyrate/2-hydroxyisobutyrate	5.53e-108	0.719418	Quantose	Metabolome
Met_1-oleoyl-2-linoleoyl-glycerol (18:1/18:2)	Lab_Triglyceride [Mass/volume] in Serum or Plasma	1.66e-107	0.76748	Metabolome	Labs
Met_cholesterol	Lab_Cholesterol [Mass/volume] in Serum or Plasma	3.73e-105	0.761665	Metabolome	Labs
Met_creatinine	Lab_Creatinine serum/plasma	5.79e-105	0.761659	Metabolome	Labs
Met_1-oleoyl-3-linoleoyl-glycerol (18:1/18:2)	Lab_Cholesterol in VLDL [Mass/volume] in Serum or Plasma by calculation	3.73e-100	0.805355	Metabolome	Labs
Met_bilirubin (Z,Z)	Lab_Total Bilirubin serum/plasma	4.75e-99	0.808116	Metabolome	Labs
Met_1-palmitoyl-3-linoleoyl-glycerol (16:0/18:2)*	Lab_Cholesterol in VLDL [Mass/volume] in Serum or Plasma by calculation	2.09e-95	0.796117	Metabolome	Labs
Met_cortisol	Lab_Cortisol [Mass/volume] in Serum or Plasma	8.47e-95	0.80283	Metabolome	Labs
Met_urea	Lab_Urea nitrogen/Creatinine serum/plasma	1.04e-94	0.736373	Metabolome	Labs
Met_1-palmitoyl-2-linoleoyl-glycerol (16:0/18:2)*	Lab_Triglyceride [Mass/volume] in Serum or Plasma	7.42e-88	0.739133	Metabolome	Labs
Met_1-oleoyl-2-linoleoyl-glycerol (18:1/18:2)	Lab_Cholesterol in VLDL [Mass/volume] in Serum or Plasma by calculation	1.28e-84	0.765665	Metabolome	Labs
Met_cholesterol	Lab_Cholesterol in LDL [Mass/volume] in Serum or Plasma by calculation	1.56e-83	0.705493	Metabolome	Labs
GLUCOSE	Met_glucose	1.82e-80	0.660146	Labs	Metabolome
Met_thyroxine	Lab_Thyroxine (T4) [Mass/volume] in Serum or Plasma	6.24e-77	0.741098	Metabolome	Labs
Met_bilirubin (Z,Z)	Lab_Direct bilirubin serum/plasma	2.18e-76	0.745575	Metabolome	Labs
Met_cholesterol	Lab_Apolipoprotein B [Mass/volume] in Serum or Plasma	3.07e-76	0.690781	Metabolome	Labs
Met_1-palmitoyl-2-linoleoyl-glycerol (16:0/18:2)*	Lab_Cholesterol in VLDL [Mass/volume] in Serum or Plasma by calculation	6.59e-74	0.747339	Metabolome	Labs
Met_biliverdin	Lab_Total Bilirubin serum/plasma	1.17e-69	0.72315	Metabolome	Labs
Met_dehydroisoandrosterone sulfate (DHEA-S)	Lab_Dehydroepiandrosterone sulfate (DHEA-S) [Mass/volume] in Serum or Plasma	1.17e-67	0.715833	Metabolome	Labs
Met_4-androsten-3beta,17beta-diol monosulfate (1)	Lab_Dehydroepiandrosterone sulfate (DHEA-S) [Mass/volume] in Serum or Plasma	3.41e-67	0.714099	Metabolome	Labs
Met_creatinine	Lab_{'Glomerular filtration rate/1.73 sq M.predicted by Creatinine-based formula (CKD-EPI)', 'eGFR with normals for black'}	7.99e-62	-0.694251	Metabolome	Labs
Met_creatinine	Lab_{'Glomerular filtration rate/1.73 sq M.predicted by Creatinine-based formula (CKD-EPI)', 'eGFR with normals for non-black'}	4.74e-61	-0.691067	Metabolome	Labs
Met_bilirubin (E,Z or Z,E)*	Lab_Total Bilirubin serum/plasma	6.27e-61	0.692921	Metabolome	Labs
IGT_SCORE	Met_palmitate (16:0)	5.32e-60	0.573753	Quantose	Metabolome
Liver.Fat	viseral_adipose_lbs	2.82e-58	0.600759	MRI_Body	Body_composition
IR_SCORE	Met_2-hydroxybutyrate/2-hydroxyisobutyrate	5.15e-58	0.565675	Quantose	Metabolome
IR_SCORE	android_fat_perc	7.1e-58	0.592189	Quantose	Body_composition
IR_SCORE	android_gynoid_ratio	7.2e-58	0.592164	Quantose	Body_composition
Met_1-palmitoleoyl-2-oleoyl-glycerol (16:1/18:1)*	Lab_Triglyceride [Mass/volume] in Serum or Plasma	3.59e-57	0.687081	Metabolome	Labs
IR_SCORE	Lab_Insulin [Units/volume] in Serum or Plasma	8.71e-57	0.677471	Quantose	Labs
Met_biliverdin	Lab_Direct bilirubin serum/plasma	3.15e-56	0.669069	Metabolome	Labs
IGT_SCORE	Met_dihomo-linoleate (20:2n6)	1.55e-54	0.550962	Quantose	Metabolome
Met_behenoyl sphingomyelin (d18:1/22:0)*	Lab_Cholesterol [Mass/volume] in Serum or Plasma	2.77e-53	0.592291	Metabolome	Labs
IR_SCORE	lean_mass_perc	2.9e-53	-0.577585	Quantose	Body_composition
IR_SCORE	tiss_perc_fat	5.73e-53	0.575836	Quantose	Body_composition
Met_1-(1-enyl-palmitoyl)-2-oleoyl-GPC (P-16:0/18:1)*	Lab_Cholesterol in HDL [Mass/volume] in Serum or Plasma	8.94e-53	0.589942	Metabolome	Labs
Met_HMG_chol_diff	Lab_Cholesterol [Mass/volume] in Serum or Plasma	1.27e-52	-0.589672	Metabolome	Labs
Met_1-stearoyl-2-arachidonoyl-GPE (18:0/20:4)	Lab_Triglyceride [Mass/volume] in Serum or Plasma	1.29e-52	0.589199	Metabolome	Labs
IGT_SCORE	Met_alpha-ketobutyrate	1.37e-52	0.561303	Quantose	Metabolome
Met_bilirubin (E,Z or Z,E)*	Lab_Direct bilirubin serum/plasma	1.41e-52	0.655597	Metabolome	Labs
Met_behenoyl sphingomyelin (d18:1/22:0)*	Lab_Apolipoprotein B [Mass/volume] in Serum or Plasma	3.31e-52	0.596115	Metabolome	Labs
IGT_SCORE	Met_oleate/vaccenate (18:1)	5.34e-52	0.539755	Quantose	Metabolome
IGT_SCORE	Met_10-nonadecenoate (19:1n9)	2.73e-51	0.536546	Quantose	Metabolome
Met_1-(1-enyl-stearoyl)-2-oleoyl-GPC (P-18:0/18:1)	Lab_Cholesterol in HDL [Mass/volume] in Serum or Plasma	7.71e-51	0.581687	Metabolome	Labs
IR_SCORE	fat_mass_lbs	2.05e-50	0.558828	Quantose	Body_composition
IGT_SCORE	Met_10-heptadecenoate (17:1n7)	2.34e-50	0.532271	Quantose	Metabolome
IGT_SCORE	Met_stearate (18:0)	2.75e-50	0.531945	Quantose	Metabolome
HEIGHT	lean_mass_lbs	1.67e-49	0.562351	Vitals	Body_composition
Met_1-stearoyl-2-linoleoyl-GPE (18:0/18:2)*	Lab_Triglyceride [Mass/volume] in Serum or Plasma	1.98e-49	0.574001	Metabolome	Labs
IGT_SCORE	Met_eicosenoate (20:1)	3.1e-49	0.527047	Quantose	Metabolome
IGT_SCORE	Met_margarate (17:0)	7.27e-49	0.5253	Quantose	Metabolome
Met_oleoyl-oleoyl-glycerol (18:1/18:1) [2]*	Lab_Triglyceride [Mass/volume] in Serum or Plasma	1.86e-48	0.791228	Metabolome	Labs
Met_1-palmitoleoyl-2-oleoyl-glycerol (16:1/18:1)*	Lab_Cholesterol in VLDL [Mass/volume] in Serum or Plasma by calculation	2.76e-48	0.690941	Metabolome	Labs
Met_HMG_chol_diff	Lab_Cholesterol in LDL [Mass/volume] in Serum or Plasma by calculation	5.96e-48	-0.567941	Metabolome	Labs
Lab_Ferritin [Mass/volume] in Serum or Plasma	Liver.Iron	7.38e-48	0.626102	Labs	MRI_Body
Met_oleoyl-oleoyl-glycerol (18:1/18:1) [1]*	Lab_Triglyceride [Mass/volume] in Serum or Plasma	1.8e-47	0.786256	Metabolome	Labs
Met_HMG_chol_rank_ratio	Lab_Cholesterol [Mass/volume] in Serum or Plasma	3.86e-47	-0.56298	Metabolome	Labs
Met_cortisone	Lab_Cortisol [Mass/volume] in Serum or Plasma	1.05e-46	0.626901	Metabolome	Labs
Liver.Fat	BMI	1.35e-46	0.432214	MRI_Body	Body_composition
IGT_SCORE	Met_docosadienoate (22:2n6)	2.68e-46	0.512917	Quantose	Metabolome
Met_behenoyl sphingomyelin (d18:1/22:0)*	Lab_Cholesterol in LDL [Mass/volume] in Serum or Plasma by calculation	3.48e-46	0.558495	Metabolome	Labs
Met_1-stearoyl-2-dihomo-linolenoyl-GPC (18:0/20:3n3 or 6)*	Lab_Triglyceride [Mass/volume] in Serum or Plasma	3.7e-45	0.552287	Metabolome	Labs
Met_sphingomyelin (d18:1/24:1, d18:2/24:0)*	Lab_Cholesterol [Mass/volume] in Serum or Plasma	4.23e-45	0.551978	Metabolome	Labs
Met_sphingomyelin (d18:1/21:0, d17:1/22:0, d16:1/23:0)*	Lab_Cholesterol [Mass/volume] in Serum or Plasma	8.41e-45	0.550398	Metabolome	Labs
Met_4-androsten-3beta,17beta-diol disulfate (2)	Lab_Dehydroepiandrosterone sulfate (DHEA-S) [Mass/volume] in Serum or Plasma	9.86e-45	0.611479	Metabolome	Labs
Met_sphingomyelin (d18:2/23:0, d18:1/23:1, d17:1/24:1)*	Lab_Cholesterol [Mass/volume] in Serum or Plasma	1.42e-44	0.552129	Metabolome	Labs
IR_SCORE	viseral_adipose_lbs	2.09e-44	0.531556	Quantose	Body_composition
GWAS_relative_risk_Height	HEIGHT	2.32e-44	0.411446	Genetics	Vitals
Met_HMG_chol_rank_ratio	Lab_Cholesterol in LDL [Mass/volume] in Serum or Plasma by calculation	3.82e-44	-0.548145	Metabolome	Labs
IGT_SCORE	Met_palmitoleate (16:1n7)	7.85e-44	0.50052	Quantose	Metabolome
Met_1-palmitoyl-2-oleoyl-GPE (16:0/18:1)	Lab_Triglyceride [Mass/volume] in Serum or Plasma	1.22e-43	0.54542	Metabolome	Labs
Met_palmitoleoyl-linoleoyl-glycerol (16:1/18:2) [1]*	Lab_Triglyceride [Mass/volume] in Serum or Plasma	2.84e-43	0.776961	Metabolome	Labs
IR_SCORE	Liver.Fat	9.46e-43	0.488631	Quantose	MRI_Body
Met_palmitoyl-oleoyl-glycerol (16:0/18:1) [1]*	Lab_Triglyceride [Mass/volume] in Serum or Plasma	1.69e-42	0.773662	Metabolome	Labs
Met_pregn steroid monosulfate*	Lab_Dehydroepiandrosterone sulfate (DHEA-S) [Mass/volume] in Serum or Plasma	2.47e-42	0.597772	Metabolome	Labs
IGT_SCORE	Met_docosapentaenoate (n3 DPA; 22:5n3)	3.32e-42	0.492058	Quantose	Metabolome
Met_pseudouridine	Lab_Cystatin C [Mass/volume] in Serum or Plasma	4.19e-42	0.611653	Metabolome	Labs
Liver.Fat	fat_mass_lbs	5.71e-42	0.519597	MRI_Body	Body_composition
Met_sphingomyelin (d18:2/14:0, d18:1/14:1)*	Lab_Cholesterol [Mass/volume] in Serum or Plasma	5.92e-42	0.534884	Metabolome	Labs
Met_21-hydroxypregnenolone disulfate	Lab_Dehydroepiandrosterone sulfate (DHEA-S) [Mass/volume] in Serum or Plasma	6.12e-42	0.597153	Metabolome	Labs
Met_chol_HMG_rank_ratio	Lab_Cholesterol [Mass/volume] in Serum or Plasma	7.59e-42	0.53469	Metabolome	Labs
Met_1-stearoyl-2-arachidonoyl-GPE (18:0/20:4)	Lab_Cholesterol in VLDL [Mass/volume] in Serum or Plasma by calculation	1.46e-41	0.587119	Metabolome	Labs
Met_palmitoyl-oleoyl-glycerol (16:0/18:1) [2]*	Lab_Triglyceride [Mass/volume] in Serum or Plasma	1.81e-41	0.753947	Metabolome	Labs
Lab_Insulin [Units/volume] in Serum or Plasma	android_fat_perc	3.17e-41	0.61694	Labs	Body_composition
Lab_Insulin [Units/volume] in Serum or Plasma	android_gynoid_ratio	3.36e-41	0.616791	Labs	Body_composition
Met_1-(1-enyl-palmitoyl)-2-oleoyl-GPC (P-16:0/18:1)*	Lab_Triglyceride [Mass/volume] in Serum or Plasma	4.39e-41	-0.529978	Metabolome	Labs
IR_SCORE	Met_palmitate (16:0)	1.59e-40	0.483057	Quantose	Metabolome
IR_SCORE	gynoid_fat_perc	2.31e-40	0.506937	Quantose	Body_composition
Met_isobutyrylcarnitine	Lab_Urea nitrogen serum/plasma	2.48e-40	0.526082	Metabolome	Labs
Liver.Fat	android_gynoid_ratio	3.11e-40	0.509905	MRI_Body	Body_composition
Met_palmitoyl sphingomyelin (d18:1/16:0)	Lab_Cholesterol in LDL [Mass/volume] in Serum or Plasma by calculation	3.71e-40	0.525478	Metabolome	Labs
Liver.Fat	android_fat_perc	3.99e-40	0.50929	MRI_Body	Body_composition
Met_palmitoleoyl-linoleoyl-glycerol (16:1/18:2) [1]*	Lab_Cholesterol in VLDL [Mass/volume] in Serum or Plasma by calculation	4.93e-40	0.79354	Metabolome	Labs
Lab_Insulin [Units/volume] in Serum or Plasma	fat_mass_lbs	5.19e-40	0.60945	Labs	Body_composition
Met_oleoyl-oleoyl-glycerol (18:1/18:1) [2]*	Lab_Cholesterol in VLDL [Mass/volume] in Serum or Plasma by calculation	5.5e-40	0.781647	Metabolome	Labs
IGT_SCORE	Met_dihomo-linolenate (20:3n3 or n6)	5.71e-40	0.486433	Quantose	Metabolome
IGT_SCORE	Met_glycerol	6.01e-40	0.479903	Quantose	Metabolome
Met_1-stearoyl-2-docosahexaenoyl-GPE (18:0/22:6)*	Lab_Triglyceride [Mass/volume] in Serum or Plasma	6.29e-40	0.523735	Metabolome	Labs
Met_1-palmitoleoyl-3-oleoyl-glycerol (16:1/18:1)*	Lab_Triglyceride [Mass/volume] in Serum or Plasma	6.32e-40	0.619976	Metabolome	Labs
Met_oleoyl-oleoyl-glycerol (18:1/18:1) [1]*	Lab_Cholesterol in VLDL [Mass/volume] in Serum or Plasma by calculation	8.4e-40	0.780514	Metabolome	Labs
Met_palmitoyl sphingomyelin (d18:1/16:0)	Lab_Cholesterol [Mass/volume] in Serum or Plasma	8.96e-40	0.522434	Metabolome	Labs
Met_1-palmityl-2-oleoyl-GPC (O-16:0/18:1)*	Lab_Triglyceride [Mass/volume] in Serum or Plasma	1.52e-39	-0.523956	Metabolome	Labs
Met_1-(1-enyl-palmitoyl)-2-oleoyl-GPC (P-16:0/18:1)*	android_gynoid_ratio	2e-39	-0.502335	Metabolome	Body_composition
Met_1-(1-enyl-palmitoyl)-2-oleoyl-GPC (P-16:0/18:1)*	android_fat_perc	2.01e-39	-0.502326	Metabolome	Body_composition
Met_succinimide	Lab_Total Bilirubin serum/plasma	2.52e-39	0.58183	Metabolome	Labs
IR_SCORE	Met_3-methyl-2-oxobutyrate	5.97e-39	0.474377	Quantose	Metabolome
Met_HMG_chol_diff	Lab_Apolipoprotein B [Mass/volume] in Serum or Plasma	1.9e-38	-0.523257	Metabolome	Labs
Met_p-cresol sulfate	Ruminococcaceae_family	1.95e-38	0.481406	Metabolome	Microbiome
IGT_SCORE	Met_myristate (14:0)	2.87e-38	0.470538	Quantose	Metabolome
IGT_SCORE	Met_linoleate (18:2n6)	3.28e-38	0.470211	Quantose	Metabolome
Met_chol_HMG_rank_ratio	Lab_Cholesterol in LDL [Mass/volume] in Serum or Plasma by calculation	3.61e-38	0.514134	Metabolome	Labs
Met_1-(1-enyl-stearoyl)-2-linoleoyl-GPC (P-18:0/18:2)*	Lab_Cholesterol in HDL [Mass/volume] in Serum or Plasma	5.25e-38	0.511947	Metabolome	Labs
Met_1-stearoyl-2-linoleoyl-GPE (18:0/18:2)*	Lab_Cholesterol in VLDL [Mass/volume] in Serum or Plasma by calculation	6.59e-38	0.564612	Metabolome	Labs
Met_tricosanoyl sphingomyelin (d18:1/23:0)*	Lab_Cholesterol [Mass/volume] in Serum or Plasma	6.62e-38	0.722356	Metabolome	Labs
Lab_Insulin [Units/volume] in Serum or Plasma	viseral_adipose_lbs	8.09e-38	0.59665	Labs	Body_composition
IGT_SCORE	Met_15-methylpalmitate	1e-37	0.469613	Quantose	Metabolome
Lab_Insulin [Units/volume] in Serum or Plasma	lean_mass_perc	1.09e-37	-0.601571	Labs	Body_composition
IGT_SCORE	Met_acetylcarnitine	3.46e-37	0.464352	Quantose	Metabolome
Met_1-stearoyl-2-dihomo-linolenoyl-GPC (18:0/20:3n3 or 6)*	Lab_Cholesterol in VLDL [Mass/volume] in Serum or Plasma by calculation	3.84e-37	0.559676	Metabolome	Labs
IGT_SCORE	GLUCOSE	4.33e-37	0.452269	Quantose	Labs
Lab_Insulin [Units/volume] in Serum or Plasma	tiss_perc_fat	6.26e-37	0.596492	Labs	Body_composition
IGT_SCORE	Met_3-hydroxylaurate	7.9e-37	0.462575	Quantose	Metabolome
Met_sphingomyelin (d18:1/21:0, d17:1/22:0, d16:1/23:0)*	Lab_Cholesterol in LDL [Mass/volume] in Serum or Plasma by calculation	9.17e-37	0.505149	Metabolome	Labs
Met_pregnen-diol disulfate*	Lab_Dehydroepiandrosterone sulfate (DHEA-S) [Mass/volume] in Serum or Plasma	1.52e-36	0.561707	Metabolome	Labs
Met_1-palmitoleoyl-3-oleoyl-glycerol (16:1/18:1)*	Lab_Cholesterol in VLDL [Mass/volume] in Serum or Plasma by calculation	1.61e-36	0.641426	Metabolome	Labs
Met_palmitoyl-oleoyl-glycerol (16:0/18:1) [1]*	Lab_Cholesterol in VLDL [Mass/volume] in Serum or Plasma by calculation	2.99e-36	0.770468	Metabolome	Labs
Met_1-(1-enyl-palmitoyl)-2-linoleoyl-GPC (P-16:0/18:2)*	Lab_Cholesterol in HDL [Mass/volume] in Serum or Plasma	4.05e-36	0.500331	Metabolome	Labs
IGT_SCORE	Met_myristoleate (14:1n5)	6.24e-36	0.456995	Quantose	Metabolome
Met_palmitoyl-oleoyl-glycerol (16:0/18:1) [2]*	Lab_Cholesterol in VLDL [Mass/volume] in Serum or Plasma by calculation	7.06e-36	0.755936	Metabolome	Labs
Met_1-stearoyl-2-oleoyl-GPE (18:0/18:1)	Lab_Triglyceride [Mass/volume] in Serum or Plasma	8.25e-36	0.49839	Metabolome	Labs
Met_1-(1-enyl-palmitoyl)-2-palmitoleoyl-GPC (P-16:0/16:1)*	Lab_Cholesterol in HDL [Mass/volume] in Serum or Plasma	8.65e-36	0.50024	Metabolome	Labs
Met_1-(1-enyl-palmitoyl)-2-oleoyl-GPC (P-16:0/18:1)*	viseral_adipose_lbs	9.35e-36	-0.482999	Metabolome	Body_composition
Met_diacylglycerol (16:1/18:2 [2], 16:0/18:3 [1])*	Lab_Triglyceride [Mass/volume] in Serum or Plasma	1.02e-35	0.737131	Metabolome	Labs
IR_SCORE	Met_1-arachidoyl-GPC (20:0)	1.26e-35	-0.474149	Quantose	Metabolome
Met_4-androsten-3beta,17beta-diol disulfate (1)	Lab_Dehydroepiandrosterone sulfate (DHEA-S) [Mass/volume] in Serum or Plasma	1.8e-35	0.554503	Metabolome	Labs
Liver.Fat	tiss_perc_fat	1.98e-35	0.484971	MRI_Body	Body_composition
Liver.Fat	lean_mass_perc	2.72e-35	-0.484469	MRI_Body	Body_composition
Met_1-palmityl-2-oleoyl-GPC (O-16:0/18:1)*	Liver.Fat	4.16e-35	-0.466584	Metabolome	MRI_Body
IR_SCORE	Met_10-heptadecenoate (17:1n7)	6.4e-35	0.450945	Quantose	Metabolome
IGT_SCORE	Met_3-hydroxyisobutyrate	8.47e-35	0.451715	Quantose	Metabolome
Met_1-(1-enyl-palmitoyl)-2-oleoyl-GPC (P-16:0/18:1)*	Lab_Cholesterol in VLDL [Mass/volume] in Serum or Plasma by calculation	1.23e-34	-0.542902	Metabolome	Labs
Met_N-palmitoyl-sphingosine (d18:1/16:0)	Lab_Cholesterol [Mass/volume] in Serum or Plasma	1.35e-34	0.493388	Metabolome	Labs
IGT_SCORE	Met_docosapentaenoate (n6 DPA; 22:5n6)	2.62e-34	0.459019	Quantose	Metabolome
Met_1-palmityl-2-oleoyl-GPC (O-16:0/18:1)*	Lab_Cholesterol in VLDL [Mass/volume] in Serum or Plasma by calculation	4.69e-34	-0.542573	Metabolome	Labs
Met_sphingomyelin (d18:1/21:0, d17:1/22:0, d16:1/23:0)*	Lab_Apolipoprotein B [Mass/volume] in Serum or Plasma	4.86e-34	0.494946	Metabolome	Labs
Met_1-palmitoyl-2-oleoyl-GPE (16:0/18:1)	Lab_Cholesterol in VLDL [Mass/volume] in Serum or Plasma by calculation	5.98e-34	0.539713	Metabolome	Labs
Met_1-methylhistidine	Lab_Urea nitrogen serum/plasma	8.67e-34	0.485736	Metabolome	Labs
IR_SCORE	Met_10-nonadecenoate (19:1n9)	1.48e-33	0.442585	Quantose	Metabolome
IR_SCORE	BMI	1.66e-33	0.436469	Quantose	Body_composition
IR_SCORE	Met_margarate (17:0)	1.71e-33	0.442186	Quantose	Metabolome
Met_pseudouridine	Lab_Creatinine serum/plasma	2.06e-33	0.483241	Metabolome	Labs
IGT_SCORE	Met_17-methylstearate	3.29e-33	0.440711	Quantose	Metabolome
Met_1-palmitoyl-2-dihomo-linolenoyl-GPC (16:0/20:3n3 or 6)*	Lab_Triglyceride [Mass/volume] in Serum or Plasma	3.91e-33	0.488081	Metabolome	Labs
IR_SCORE	Met_alpha-ketobutyrate	4.87e-33	0.455844	Quantose	Metabolome
Met_sphingomyelin (d18:2/23:0, d18:1/23:1, d17:1/24:1)*	Lab_Cholesterol in LDL [Mass/volume] in Serum or Plasma by calculation	6.97e-33	0.482813	Metabolome	Labs
Met_N-acetylalanine	Lab_Cystatin C [Mass/volume] in Serum or Plasma	7.21e-33	0.550754	Metabolome	Labs
IGT_SCORE	Met_3-hydroxydecanoate	7.97e-33	0.438002	Quantose	Metabolome
IGT_SCORE	Met_3-hydroxybutyrate (BHBA)	1.14e-32	0.437011	Quantose	Metabolome
Met_tiglylcarnitine	Lab_Urea nitrogen serum/plasma	1.18e-32	0.493865	Metabolome	Labs
Met_C-glycosyltryptophan	Lab_Cystatin C [Mass/volume] in Serum or Plasma	1.21e-32	0.555569	Metabolome	Labs
Met_HMG_chol_rank_ratio	Lab_Apolipoprotein B [Mass/volume] in Serum or Plasma	1.86e-32	-0.484679	Metabolome	Labs
Met_pregnenolone sulfate	Lab_Dehydroepiandrosterone sulfate (DHEA-S) [Mass/volume] in Serum or Plasma	1.86e-32	0.534345	Metabolome	Labs
Met_sphingomyelin (d18:2/14:0, d18:1/14:1)*	Lab_Cholesterol in LDL [Mass/volume] in Serum or Plasma by calculation	2.33e-32	0.476549	Metabolome	Labs
Met_1-palmitoyl-2-stearoyl-GPC (16:0/18:0)	Lab_Cholesterol [Mass/volume] in Serum or Plasma	2.35e-32	0.476132	Metabolome	Labs
IR_SCORE	Met_dihomo-linoleate (20:2n6)	2.43e-32	0.434934	Quantose	Metabolome
Met_1-(1-enyl-palmitoyl)-2-oleoyl-GPC (P-16:0/18:1)*	fat_mass_lbs	2.7e-32	-0.458355	Metabolome	Body_composition
IGT_SCORE	Met_3-hydroxybutyrylcarnitine (1)	3.36e-32	0.445566	Quantose	Metabolome
Met_1-(1-enyl-palmitoyl)-2-oleoyl-GPC (P-16:0/18:1)*	lean_mass_perc	3.52e-32	0.462451	Metabolome	Body_composition
Met_N2,N2-dimethylguanosine	Lab_Cystatin C [Mass/volume] in Serum or Plasma	7.37e-32	0.549099	Metabolome	Labs
Met_1-methylhistidine	Lab_Creatinine serum/plasma	7.53e-32	0.472671	Metabolome	Labs
Met_sulfate*	Lab_Urea nitrogen serum/plasma	8.93e-32	0.472163	Metabolome	Labs
Met_succinimide	Lab_Direct bilirubin serum/plasma	9.25e-32	0.530293	Metabolome	Labs
Met_p-cresol sulfate	Pseudoflavonifractor	9.52e-32	0.440422	Metabolome	Microbiome
IGT_SCORE	Met_1-linoleoyl-GPC (18:2)	9.92e-32	-0.431013	Quantose	Metabolome
Met_bilirubin (E,E)*	Lab_Total Bilirubin serum/plasma	1.03e-31	0.527823	Metabolome	Labs
Met_diacylglycerol (16:1/18:2 [2], 16:0/18:3 [1])*	Lab_Cholesterol in VLDL [Mass/volume] in Serum or Plasma by calculation	1.07e-31	0.735112	Metabolome	Labs
Met_myristoyl-linoleoyl-glycerol (14:0/18:2) [1]*	Lab_Triglyceride [Mass/volume] in Serum or Plasma	1.1e-31	0.737799	Metabolome	Labs
Met_N-palmitoyl-sphingosine (d18:1/16:0)	Lab_Cholesterol in LDL [Mass/volume] in Serum or Plasma by calculation	1.12e-31	0.474546	Metabolome	Labs
Met_1-palmitoyl-2-arachidonoyl-GPE (16:0/20:4)*	Lab_Triglyceride [Mass/volume] in Serum or Plasma	1.18e-31	0.470955	Metabolome	Labs
Met_diacylglycerol (14:0/18:1, 16:0/16:1) [2]*	Lab_Triglyceride [Mass/volume] in Serum or Plasma	2.09e-31	0.723278	Metabolome	Labs
Met_myristoyl-linoleoyl-glycerol (14:0/18:2) [2]*	Lab_Triglyceride [Mass/volume] in Serum or Plasma	3.06e-31	0.727288	Metabolome	Labs
IR_SCORE	Met_1-linoleoyl-GPC (18:2)	4.05e-31	-0.427041	Quantose	Metabolome
IGT_SCORE	Met_linolenate [alpha or gamma; (18:3n3 or 6)]	4.99e-31	0.426442	Quantose	Metabolome
Met_N1-Methyl-2-pyridone-5-carboxamide	Lab_Urea nitrogen serum/plasma	5.48e-31	0.479647	Metabolome	Labs
IGT_SCORE	Met_adrenate (22:4n6)	6.79e-31	0.44657	Quantose	Metabolome
Met_sphingomyelin (d18:1/24:1, d18:2/24:0)*	Lab_Cholesterol in LDL [Mass/volume] in Serum or Plasma by calculation	6.82e-31	0.466389	Metabolome	Labs
Met_1-(1-enyl-palmitoyl)-2-oleoyl-GPC (P-16:0/18:1)*	tiss_perc_fat	8.12e-31	-0.452824	Metabolome	Body_composition
Lab_Triglyceride [Mass/volume] in Serum or Plasma	Liver.Fat	8.14e-31	0.406256	Labs	MRI_Body
Met_1-(1-enyl-palmitoyl)-2-oleoyl-GPC (P-16:0/18:1)*	Liver.Fat	1.32e-30	-0.428614	Metabolome	MRI_Body
Met_tricosanoyl sphingomyelin (d18:1/23:0)*	Lab_Cholesterol in LDL [Mass/volume] in Serum or Plasma by calculation	1.91e-30	0.666911	Metabolome	Labs
Met_sphingomyelin (d18:2/14:0, d18:1/14:1)*	Lab_Apolipoprotein B [Mass/volume] in Serum or Plasma	2.15e-30	0.469775	Metabolome	Labs
Met_thyroxine	Lab_Thyroxine (T4) free index in Serum or Plasma	3.32e-30	0.515865	Metabolome	Labs
Met_palmitoyl sphingomyelin (d18:1/16:0)	Lab_Apolipoprotein B [Mass/volume] in Serum or Plasma	4.01e-30	0.467815	Metabolome	Labs
Met_1-(1-enyl-palmitoyl)-2-palmitoyl-GPC (P-16:0/16:0)*	Lab_Cholesterol in HDL [Mass/volume] in Serum or Plasma	4.56e-30	0.459775	Metabolome	Labs
Met_bilirubin (E,E)*	Lab_Direct bilirubin serum/plasma	5.1e-30	0.514944	Metabolome	Labs
Met_1-palmitoyl-2-linoleoyl-GPE (16:0/18:2)	Lab_Triglyceride [Mass/volume] in Serum or Plasma	6.06e-30	0.458888	Metabolome	Labs
IGT_SCORE	Met_3-methyl-2-oxobutyrate	6.4e-30	0.419087	Quantose	Metabolome
Met_glutamate	viseral_adipose_lbs	6.9e-30	0.444288	Metabolome	Body_composition
Met_1-stearoyl-2-docosahexaenoyl-GPE (18:0/22:6)*	Lab_Cholesterol in VLDL [Mass/volume] in Serum or Plasma by calculation	8.26e-30	0.50767	Metabolome	Labs
Met_glutamate	BMI	1.3e-29	0.419295	Metabolome	Body_composition
IR_SCORE	Met_glycerol	1.45e-29	0.416693	Quantose	Metabolome
IR_SCORE	Met_dihomo-linolenate (20:3n3 or n6)	1.62e-29	0.422131	Quantose	Metabolome
Met_1-palmityl-2-oleoyl-GPC (O-16:0/18:1)*	android_fat_perc	2.31e-29	-0.449225	Metabolome	Body_composition
Met_1-palmityl-2-oleoyl-GPC (O-16:0/18:1)*	android_gynoid_ratio	2.32e-29	-0.449213	Metabolome	Body_composition
IR_SCORE	Met_oleate/vaccenate (18:1)	2.5e-29	0.415081	Quantose	Metabolome
Met_N6-carbamoylthreonyladenosine	Lab_Cystatin C [Mass/volume] in Serum or Plasma	2.61e-29	0.524014	Metabolome	Labs
IGT_SCORE	Met_1,2-dilinoleoyl-GPC (18:2/18:2)	4.89e-29	-0.413086	Quantose	Metabolome
IR_SCORE	Met_stearate (18:0)	5.35e-29	0.412818	Quantose	Metabolome
Met_N-palmitoyl-sphingosine (d18:1/16:0)	Lab_Apolipoprotein B [Mass/volume] in Serum or Plasma	6.46e-29	0.461669	Metabolome	Labs
Met_myristoyl-linoleoyl-glycerol (14:0/18:2) [2]*	Lab_Cholesterol in VLDL [Mass/volume] in Serum or Plasma by calculation	9.26e-29	0.737772	Metabolome	Labs
Met_1-(1-enyl-stearoyl)-2-oleoyl-GPC (P-18:0/18:1)	android_gynoid_ratio	1.04e-28	-0.43421	Metabolome	Body_composition
Met_1-(1-enyl-stearoyl)-2-oleoyl-GPC (P-18:0/18:1)	android_fat_perc	1.07e-28	-0.434143	Metabolome	Body_composition
IR_SCORE	Met_3-methyl-2-oxovalerate	1.17e-28	0.410478	Quantose	Metabolome
Met_diacylglycerol (14:0/18:1, 16:0/16:1) [1]*	Lab_Triglyceride [Mass/volume] in Serum or Plasma	1.89e-28	0.731921	Metabolome	Labs
IR_SCORE	Met_15-methylpalmitate	1.9e-28	0.410979	Quantose	Metabolome
Met_p-cresol-glucuronide*	Ruminococcaceae_family	2.03e-28	0.424127	Metabolome	Microbiome
Lab_Insulin [Units/volume] in Serum or Plasma	BMI	2.8e-28	0.507954	Labs	Body_composition
Met_1-palmitoyl-2-dihomo-linolenoyl-GPC (16:0/20:3n3 or 6)*	Lab_Cholesterol in VLDL [Mass/volume] in Serum or Plasma by calculation	4.19e-28	0.501268	Metabolome	Labs
Met_corticosterone	Lab_Cortisol [Mass/volume] in Serum or Plasma	6.01e-28	0.633068	Metabolome	Labs
Lab_Insulin [Units/volume] in Serum or Plasma	Liver.Fat	6.64e-28	0.505945	Labs	MRI_Body
Met_orotidine	Lab_Cystatin C [Mass/volume] in Serum or Plasma	6.73e-28	0.513011	Metabolome	Labs
Met_phenylacetylglutamine	Ruminococcaceae_family	7.37e-28	0.413745	Metabolome	Microbiome
Met_N-palmitoyl-sphinganine (d18:0/16:0)	Lab_Apolipoprotein B [Mass/volume] in Serum or Plasma	8.14e-28	0.460049	Metabolome	Labs
Met_1-eicosenoyl-GPC (20:1)*	android_gynoid_ratio	9.26e-28	-0.427613	Metabolome	Body_composition
Met_sphingomyelin (d18:1/14:0, d16:1/16:0)*	Lab_Cholesterol [Mass/volume] in Serum or Plasma	9.55e-28	0.442649	Metabolome	Labs
Met_1-eicosenoyl-GPC (20:1)*	android_fat_perc	9.82e-28	-0.427424	Metabolome	Body_composition
Met_1-(1-enyl-stearoyl)-2-oleoyl-GPC (P-18:0/18:1)	Lab_Apolipoprotein A-I [Mass/volume] in Serum or Plasma	1.22e-27	0.451564	Metabolome	Labs
Met_1-(1-enyl-stearoyl)-2-oleoyl-GPC (P-18:0/18:1)	viseral_adipose_lbs	1.35e-27	-0.428363	Metabolome	Body_composition
Met_1-palmityl-2-oleoyl-GPC (O-16:0/18:1)*	fat_mass_lbs	1.45e-27	-0.435948	Metabolome	Body_composition
Met_1-palmityl-2-oleoyl-GPC (O-16:0/18:1)*	viseral_adipose_lbs	1.5e-27	-0.4383	Metabolome	Body_composition
Met_lignoceroyl sphingomyelin (d18:1/24:0)	Lab_Cholesterol [Mass/volume] in Serum or Plasma	1.59e-27	0.647424	Metabolome	Labs
Met_p-cresol sulfate	Firmicutes_phylum	1.69e-27	0.411151	Metabolome	Microbiome
Met_1-palmitoyl-2-palmitoleoyl-GPC (16:0/16:1)*	Liver.Fat	2.03e-27	0.406521	Metabolome	MRI_Body
IR_SCORE	Lab_Triglyceride [Mass/volume] in Serum or Plasma	2.05e-27	0.427016	Quantose	Labs
IR_SCORE	Met_2-linoleoyl-GPC (18:2)*	2.06e-27	-0.401722	Quantose	Metabolome
Met_chol_HMG_rank_ratio	Lab_Apolipoprotein B [Mass/volume] in Serum or Plasma	2.3e-27	0.447517	Metabolome	Labs
Met_N-palmitoyl-sphinganine (d18:0/16:0)	Lab_Cholesterol [Mass/volume] in Serum or Plasma	2.38e-27	0.448535	Metabolome	Labs
IGT_SCORE	Met_stearidonate (18:4n3)	2.86e-27	0.400981	Quantose	Metabolome
Lab_Insulin [Units/volume] in Serum or Plasma	gynoid_fat_perc	2.86e-27	0.516246	Labs	Body_composition
Met_1-(1-enyl-palmitoyl)-2-oleoyl-GPC (P-16:0/18:1)*	BMI	4.61e-27	-0.401707	Metabolome	Body_composition
Met_myristoyl-linoleoyl-glycerol (14:0/18:2) [1]*	Lab_Cholesterol in VLDL [Mass/volume] in Serum or Plasma by calculation	5.96e-27	0.736931	Metabolome	Labs
Met_sphingomyelin (d18:1/22:1, d18:2/22:0, d16:1/24:1)*	Lab_Cholesterol [Mass/volume] in Serum or Plasma	7.35e-27	0.438741	Metabolome	Labs
Met_N-acetylthreonine	Lab_Cystatin C [Mass/volume] in Serum or Plasma	9.48e-27	0.502151	Metabolome	Labs
Met_sphingomyelin (d18:1/20:0, d16:1/22:0)*	Lab_Apolipoprotein B [Mass/volume] in Serum or Plasma	1.03e-26	0.442023	Metabolome	Labs
Met_glutamate	Liver.Fat	1.45e-26	0.400026	Metabolome	MRI_Body
Met_oleoyl-arachidonoyl-glycerol (18:1/20:4) [2]*	Lab_Triglyceride [Mass/volume] in Serum or Plasma	1.46e-26	0.638202	Metabolome	Labs
Met_biliverdin	Lab_Iron [Mass/volume] in Serum or Plasma	1.68e-26	0.489415	Metabolome	Labs
Met_aspartate	android_gynoid_ratio	1.72e-26	0.417121	Metabolome	Body_composition
IR_SCORE	Met_1-eicosenoyl-GPC (20:1)*	1.77e-26	-0.395804	Quantose	Metabolome
Met_aspartate	android_fat_perc	1.78e-26	0.417004	Metabolome	Body_composition
Met_cholesterol	Lab_Apolipoprotein B/Apolipoprotein A-I [Mass Ratio] in Serum or Plasma	1.85e-26	0.486004	Metabolome	Labs
Met_1-palmitoyl-2-linoleoyl-GPC (16:0/18:2)	Lab_Cholesterol [Mass/volume] in Serum or Plasma	2.06e-26	0.43235	Metabolome	Labs
Met_1-linoleoyl-2-arachidonoyl-GPC (18:2/20:4n6)*	Lab_Apolipoprotein A-I [Mass/volume] in Serum or Plasma	2.32e-26	0.441499	Metabolome	Labs
IR_SCORE	Met_myristate (14:0)	2.81e-26	0.39352	Quantose	Metabolome
Met_1-stearoyl-2-oleoyl-GPE (18:0/18:1)	Lab_Cholesterol in VLDL [Mass/volume] in Serum or Plasma by calculation	3.01e-26	0.478757	Metabolome	Labs
Met_N-palmitoyl-sphinganine (d18:0/16:0)	Lab_Cholesterol in LDL [Mass/volume] in Serum or Plasma by calculation	3.39e-26	0.440181	Metabolome	Labs
Met_1-(1-enyl-palmitoyl)-2-palmitoleoyl-GPC (P-16:0/16:1)*	Lab_Triglyceride [Mass/volume] in Serum or Plasma	4.26e-26	-0.431649	Metabolome	Labs
IR_SCORE	Met_1-oleoyl-GPC (18:1)	5.07e-26	-0.391636	Quantose	Metabolome
Met_diacylglycerol (14:0/18:1, 16:0/16:1) [2]*	Lab_Cholesterol in VLDL [Mass/volume] in Serum or Plasma by calculation	5.45e-26	0.714615	Metabolome	Labs
IGT_SCORE	Met_5-dodecenoate (12:1n7)	6.23e-26	0.391511	Quantose	Metabolome
Lab_Triglyceride [Mass/volume] in Serum or Plasma	viseral_adipose_lbs	6.99e-26	0.451893	Labs	Body_composition
Met_N6-carbamoylthreonyladenosine	Lab_Creatinine serum/plasma	7.07e-26	0.429177	Metabolome	Labs
IR_SCORE	Met_1,2-dilinoleoyl-GPC (18:2/18:2)	7.14e-26	-0.390536	Quantose	Metabolome
Met_glutamate	fat_mass_lbs	8.36e-26	0.411846	Metabolome	Body_composition
Met_1-palmityl-2-oleoyl-GPC (O-16:0/18:1)*	BMI	8.95e-26	-0.401287	Metabolome	Body_composition
Met_4-androsten-3beta,17beta-diol monosulfate (2)	Lab_Dehydroepiandrosterone sulfate (DHEA-S) [Mass/volume] in Serum or Plasma	9.97e-26	0.483228	Metabolome	Labs
Met_1-eicosenoyl-GPC (20:1)*	fat_mass_lbs	2.24e-25	-0.409446	Metabolome	Body_composition
Met_1-palmityl-2-oleoyl-GPC (O-16:0/18:1)*	Lab_Insulin [Units/volume] in Serum or Plasma	2.35e-25	-0.485111	Metabolome	Labs
Met_pseudouridine	Lab_{'Glomerular filtration rate/1.73 sq M.predicted by Creatinine-based formula (CKD-EPI)', 'eGFR with normals for black'}	2.65e-25	-0.476971	Metabolome	Labs
Met_N-acetylalanine	Lab_Creatinine serum/plasma	2.72e-25	0.423421	Metabolome	Labs
Met_pseudouridine	Lab_{'Glomerular filtration rate/1.73 sq M.predicted by Creatinine-based formula (CKD-EPI)', 'eGFR with normals for non-black'}	2.85e-25	-0.476696	Metabolome	Labs
Met_biliverdin	Lab_Iron saturation [Mass Fraction] in Serum or Plasma	2.86e-25	0.478687	Metabolome	Labs
IGT_SCORE	Met_3-hydroxybutyrylcarnitine (2)	3.3e-25	0.39211	Quantose	Metabolome
Met_1-(1-enyl-palmitoyl)-2-oleoyl-GPC (P-16:0/18:1)*	Lab_Insulin [Units/volume] in Serum or Plasma	3.58e-25	-0.479858	Metabolome	Labs
Met_N6,N6,N6-trimethyllysine	Lab_Urea nitrogen serum/plasma	3.81e-25	0.422231	Metabolome	Labs
Met_1-eicosenoyl-GPC (20:1)*	lean_mass_perc	3.88e-25	0.412056	Metabolome	Body_composition
Met_sphingomyelin (d18:1/14:0, d16:1/16:0)*	Lab_Cholesterol in LDL [Mass/volume] in Serum or Plasma by calculation	4.26e-25	0.422537	Metabolome	Labs
Met_1-arachidoyl-GPC (20:0)	android_gynoid_ratio	4.91e-25	-0.424152	Metabolome	Body_composition
IR_SCORE	Met_palmitoleate (16:1n7)	5.07e-25	0.384155	Quantose	Metabolome
Met_aspartate	fat_mass_lbs	5.31e-25	0.405558	Metabolome	Body_composition
Met_1-palmitoyl-2-arachidonoyl-GPE (16:0/20:4)*	Lab_Cholesterol in VLDL [Mass/volume] in Serum or Plasma by calculation	5.34e-25	0.467931	Metabolome	Labs
Met_1-arachidoyl-GPC (20:0)	android_fat_perc	5.36e-25	-0.423842	Metabolome	Body_composition
Met_thyroxine	Lab_Triiodothyronine (T3).reverse [Mass/volume] in Serum or Plasma	5.8e-25	0.476965	Metabolome	Labs
Met_1-eicosenoyl-GPC (20:1)*	Liver.Fat	6.71e-25	-0.388638	Metabolome	MRI_Body
Met_sphingomyelin (d18:1/14:0, d16:1/16:0)*	Lab_Apolipoprotein B [Mass/volume] in Serum or Plasma	6.83e-25	0.427304	Metabolome	Labs
Met_1-stearoyl-2-dihomo-linolenoyl-GPC (18:0/20:3n3 or 6)*	android_fat_perc	9.07e-25	0.40371	Metabolome	Body_composition
Lab_Triglyceride [Mass/volume] in Serum or Plasma	android_fat_perc	9.18e-25	0.441653	Labs	Body_composition
Met_4-androsten-3alpha,17alpha-diol monosulfate (3)	Lab_Dehydroepiandrosterone sulfate (DHEA-S) [Mass/volume] in Serum or Plasma	9.52e-25	0.475537	Metabolome	Labs
Lab_Triglyceride [Mass/volume] in Serum or Plasma	android_gynoid_ratio	9.52e-25	0.441518	Labs	Body_composition
IR_SCORE	Met_lactate	9.56e-25	0.382063	Quantose	Metabolome
Met_1-stearoyl-2-dihomo-linolenoyl-GPC (18:0/20:3n3 or 6)*	android_gynoid_ratio	1.01e-24	0.403341	Metabolome	Body_composition
Met_sphingomyelin (d18:1/24:1, d18:2/24:0)*	Lab_Apolipoprotein B [Mass/volume] in Serum or Plasma	1.21e-24	0.425238	Metabolome	Labs
IR_SCORE	Met_eicosenoate (20:1)	1.22e-24	0.381247	Quantose	Metabolome
Met_1-oleoylglycerol (18:1)	Lab_Triglyceride [Mass/volume] in Serum or Plasma	1.33e-24	0.433161	Metabolome	Labs
Lab_Free PSA serum/plasma	prostate_vol_cm3	1.38e-24	0.593246	Labs	MRI_Body
IR_SCORE	Met_2-oleoyl-GPC (18:1)*	1.39e-24	-0.380822	Quantose	Metabolome
Met_sphingomyelin (d18:2/23:0, d18:1/23:1, d17:1/24:1)*	Lab_Apolipoprotein B [Mass/volume] in Serum or Plasma	1.67e-24	0.426641	Metabolome	Labs
IR_SCORE	Met_docosadienoate (22:2n6)	1.71e-24	0.380123	Quantose	Metabolome
Met_oleoyl-arachidonoyl-glycerol (18:1/20:4) [1]*	Lab_Triglyceride [Mass/volume] in Serum or Plasma	1.83e-24	0.616945	Metabolome	Labs
IR_SCORE	Met_pyruvate	1.84e-24	0.390276	Quantose	Metabolome
Met_cysteine-glutathione disulfide	Lab_Gamma glutamyl transferase [Enzymatic activity/volume] in Serum or Plasma	2.35e-24	-0.479193	Metabolome	Labs
Met_p-cresol sulfate	Intestinimonas	2.92e-24	0.386721	Metabolome	Microbiome
Met_tricosanoyl sphingomyelin (d18:1/23:0)*	Lab_Apolipoprotein B [Mass/volume] in Serum or Plasma	3.22e-24	0.622212	Metabolome	Labs
Met_1-eicosenoyl-GPC (20:1)*	tiss_perc_fat	3.41e-24	-0.404109	Metabolome	Body_composition
Met_diacylglycerol (14:0/18:1, 16:0/16:1) [1]*	Lab_Cholesterol in VLDL [Mass/volume] in Serum or Plasma by calculation	3.63e-24	0.732843	Metabolome	Labs
Met_pantothenate	Lab_Folate [Mass/volume] in Blood	3.75e-24	0.470116	Metabolome	Labs
IGT_SCORE	Met_2-linoleoyl-GPC (18:2)*	3.97e-24	-0.377308	Quantose	Metabolome
Liver.Fat	tot_mass_lbs	4.63e-24	0.400494	MRI_Body	Body_composition
IGT_SCORE	Met_hexanoylcarnitine	4.68e-24	0.377013	Quantose	Metabolome
Met_epiandrosterone sulfate	Lab_Dehydroepiandrosterone sulfate (DHEA-S) [Mass/volume] in Serum or Plasma	4.72e-24	0.464743	Metabolome	Labs
Met_1-palmityl-2-oleoyl-GPC (O-16:0/18:1)*	lean_mass_perc	5.03e-24	0.412299	Metabolome	Body_composition
Met_1-palmitoyl-2-stearoyl-GPC (16:0/18:0)	Lab_Cholesterol in LDL [Mass/volume] in Serum or Plasma by calculation	5.12e-24	0.413951	Metabolome	Labs
IR_SCORE	Met_glycine	5.72e-24	-0.375815	Quantose	Metabolome
Met_sphingomyelin (d18:1/22:1, d18:2/22:0, d16:1/24:1)*	Lab_Apolipoprotein B [Mass/volume] in Serum or Plasma	5.78e-24	0.422435	Metabolome	Labs
Met_sphingomyelin (d18:1/15:0, d16:1/17:0)*	Lab_Cholesterol in LDL [Mass/volume] in Serum or Plasma by calculation	5.79e-24	0.413157	Metabolome	Labs
Met_N6-carbamoylthreonyladenosine	Lab_{'Glomerular filtration rate/1.73 sq M.predicted by Creatinine-based formula (CKD-EPI)', 'eGFR with normals for black'}	6.43e-24	-0.46498	Metabolome	Labs
Lab_C reactive protein [Mass/volume] in Serum or Plasma	lean_mass_perc	7.55e-24	-0.439455	Labs	Body_composition
IGT_SCORE	Met_1-arachidoyl-GPC (20:0)	1.05e-23	-0.390304	Quantose	Metabolome
Met_N6-carbamoylthreonyladenosine	Lab_{'Glomerular filtration rate/1.73 sq M.predicted by Creatinine-based formula (CKD-EPI)', 'eGFR with normals for non-black'}	1.11e-23	-0.46277	Metabolome	Labs
Met_glutamate	android_gynoid_ratio	1.13e-23	0.394841	Metabolome	Body_composition
Met_glutamate	android_fat_perc	1.3e-23	0.394344	Metabolome	Body_composition
Met_p-cresol sulfate	Anaerotruncus	1.39e-23	0.381347	Metabolome	Microbiome
IR_SCORE	Met_glutamate	1.94e-23	0.371662	Quantose	Metabolome
IR_SCORE	GLUCOSE	2.03e-23	0.362099	Quantose	Labs
Met_etiocholanolone glucuronide	Lab_Dehydroepiandrosterone sulfate (DHEA-S) [Mass/volume] in Serum or Plasma	2.36e-23	0.459729	Metabolome	Labs
IGT_SCORE	Met_glycine	2.57e-23	-0.370688	Quantose	Metabolome
Met_aspartate	lean_mass_perc	2.66e-23	-0.396088	Metabolome	Body_composition
IGT_SCORE	Met_nonadecanoate (19:0)	2.75e-23	0.370717	Quantose	Metabolome
Met_1-oleoyl-3-linoleoyl-glycerol (18:1/18:2)	Lab_Cholesterol in HDL [Mass/volume] in Serum or Plasma	2.91e-23	-0.406518	Metabolome	Labs
Met_glycosyl-N-stearoyl-sphingosine	Lab_Cholesterol [Mass/volume] in Serum or Plasma	3.22e-23	0.415618	Metabolome	Labs
Met_N-acetylmethionine	Lab_Cystatin C [Mass/volume] in Serum or Plasma	3.34e-23	0.469934	Metabolome	Labs
Met_1-arachidoyl-GPC (20:0)	lean_mass_perc	3.47e-23	0.41282	Metabolome	Body_composition
Met_erythronate*	Lab_Cystatin C [Mass/volume] in Serum or Plasma	3.7e-23	0.469509	Metabolome	Labs
Met_sphingomyelin (d18:1/22:1, d18:2/22:0, d16:1/24:1)*	Lab_Cholesterol in LDL [Mass/volume] in Serum or Plasma by calculation	3.71e-23	0.40905	Metabolome	Labs
Met_phenylacetylglutamine	Firmicutes_phylum	4.08e-23	0.377568	Metabolome	Microbiome
Met_1,2-dipalmitoyl-GPC (16:0/16:0)	Lab_Cholesterol [Mass/volume] in Serum or Plasma	4.66e-23	0.404766	Metabolome	Labs
Met_aspartate	BMI	4.78e-23	0.370868	Metabolome	Body_composition
Met_1-(1-enyl-palmitoyl)-2-oleoyl-GPC (P-16:0/18:1)*	Lab_Apolipoprotein A-I [Mass/volume] in Serum or Plasma	5.03e-23	0.412844	Metabolome	Labs
Met_1-(1-enyl-stearoyl)-2-oleoyl-GPC (P-18:0/18:1)	lean_mass_perc	5.32e-23	0.394185	Metabolome	Body_composition
Met_phenylacetylglutamine	Intestinimonas	5.92e-23	0.376254	Metabolome	Microbiome
Met_1-palmityl-2-oleoyl-GPC (O-16:0/18:1)*	tiss_perc_fat	6.08e-23	-0.40276	Metabolome	Body_composition
Met_1-methylhistidine	Lab_{'Glomerular filtration rate/1.73 sq M.predicted by Creatinine-based formula (CKD-EPI)', 'eGFR with normals for non-black'}	6.2e-23	-0.455778	Metabolome	Labs
IGT_SCORE	Met_arachidonate (20:4n6)	6.27e-23	0.367862	Quantose	Metabolome
Met_1-methylhistidine	Lab_{'Glomerular filtration rate/1.73 sq M.predicted by Creatinine-based formula (CKD-EPI)', 'eGFR with normals for black'}	7.78e-23	-0.454842	Metabolome	Labs
Met_1-eicosenoyl-GPC (20:1)*	viseral_adipose_lbs	1.05e-22	-0.389807	Metabolome	Body_composition
Met_1-arachidoyl-GPC (20:0)	tiss_perc_fat	1.13e-22	-0.407966	Metabolome	Body_composition
Met_1-(1-enyl-stearoyl)-2-linoleoyl-GPC (P-18:0/18:2)*	android_fat_perc	1.15e-22	-0.386755	Metabolome	Body_composition
Met_N-acetylneuraminate	Lab_Cystatin C [Mass/volume] in Serum or Plasma	1.17e-22	0.489398	Metabolome	Labs
Met_1-(1-enyl-stearoyl)-2-linoleoyl-GPC (P-18:0/18:2)*	android_gynoid_ratio	1.21e-22	-0.386572	Metabolome	Body_composition
Lab_C reactive protein [Mass/volume] in Serum or Plasma	tiss_perc_fat	1.3e-22	0.428285	Labs	Body_composition
Met_1-stearoyl-2-linoleoyl-GPC (18:0/18:2)*	Lab_Cholesterol [Mass/volume] in Serum or Plasma	1.31e-22	0.400872	Metabolome	Labs
Met_1-palmitoyl-2-docosahexaenoyl-GPE (16:0/22:6)*	Lab_Triglyceride [Mass/volume] in Serum or Plasma	1.31e-22	0.40087	Metabolome	Labs
Met_aspartate	viseral_adipose_lbs	1.52e-22	0.387529	Metabolome	Body_composition
Met_1-palmitoyl-2-linoleoyl-GPE (16:0/18:2)	Lab_Cholesterol in VLDL [Mass/volume] in Serum or Plasma by calculation	1.69e-22	0.445016	Metabolome	Labs
Met_3-phenylpropionate (hydrocinnamate)	Species_Richness	1.79e-22	0.386631	Metabolome	Microbiome
Met_aspartate	tiss_perc_fat	1.8e-22	0.388756	Metabolome	Body_composition
Met_orotidine	Lab_Creatinine serum/plasma	2.01e-22	0.401953	Metabolome	Labs
HEIGHT	tot_mass_lbs	2.14e-22	0.389654	Vitals	Body_composition
Met_1-(1-enyl-stearoyl)-2-oleoyl-GPC (P-18:0/18:1)	tiss_perc_fat	2.51e-22	-0.388116	Metabolome	Body_composition
Met_1-palmitoyl-2-adrenoyl-GPC (16:0/22:4)*	Lab_Triglyceride [Mass/volume] in Serum or Plasma	2.72e-22	0.398088	Metabolome	Labs
Lab_Triglyceride [Mass/volume] in Serum or Plasma	fat_mass_lbs	2.82e-22	0.41961	Labs	Body_composition
Met_cinnamoylglycine	Species_Richness	2.97e-22	0.381761	Metabolome	Microbiome
IR_SCORE	Met_4-methyl-2-oxopentanoate	3.07e-22	0.362276	Quantose	Metabolome
Met_oleoyl-arachidonoyl-glycerol (18:1/20:4) [1]*	Lab_Cholesterol in VLDL [Mass/volume] in Serum or Plasma by calculation	3.39e-22	0.630118	Metabolome	Labs
Met_sphingomyelin (d17:2/16:0, d18:2/15:0)*	Lab_Cholesterol [Mass/volume] in Serum or Plasma	4.04e-22	0.591126	Metabolome	Labs
Met_1-(1-enyl-palmitoyl)-2-linoleoyl-GPC (P-16:0/18:2)*	Lab_Apolipoprotein A-I [Mass/volume] in Serum or Plasma	4.43e-22	0.404441	Metabolome	Labs
Met_1-(1-enyl-stearoyl)-2-linoleoyl-GPC (P-18:0/18:2)*	Lab_Apolipoprotein A-I [Mass/volume] in Serum or Plasma	4.63e-22	0.404269	Metabolome	Labs
Met_1-oleoyl-2-linoleoyl-glycerol (18:1/18:2)	Lab_Cholesterol in HDL [Mass/volume] in Serum or Plasma	4.66e-22	-0.396353	Metabolome	Labs
Met_N-formylmethionine	Lab_Creatinine serum/plasma	4.72e-22	0.3963	Metabolome	Labs
Met_glycosyl-N-palmitoyl-sphingosine	Lab_Cholesterol [Mass/volume] in Serum or Plasma	4.74e-22	0.395953	Metabolome	Labs
Met_sphingomyelin (d18:1/20:0, d16:1/22:0)*	Lab_Cholesterol in LDL [Mass/volume] in Serum or Plasma by calculation	5.05e-22	0.396373	Metabolome	Labs
Met_stearoyl sphingomyelin (d18:1/18:0)	Lab_Apolipoprotein B [Mass/volume] in Serum or Plasma	5.24e-22	0.402381	Metabolome	Labs
Met_propionylcarnitine	Lab_Urea nitrogen serum/plasma	5.58e-22	0.395657	Metabolome	Labs
Lab_C reactive protein [Mass/volume] in Serum or Plasma	android_gynoid_ratio	5.73e-22	0.417541	Labs	Body_composition
Lab_C reactive protein [Mass/volume] in Serum or Plasma	android_fat_perc	5.76e-22	0.417519	Labs	Body_composition
IGT_SCORE	Met_4-methyl-2-oxopentanoate	7.09e-22	0.359289	Quantose	Metabolome
Met_oleoyl-arachidonoyl-glycerol (18:1/20:4) [2]*	Lab_Cholesterol in VLDL [Mass/volume] in Serum or Plasma by calculation	7.42e-22	0.626088	Metabolome	Labs
Met_1-(1-enyl-palmitoyl)-2-linoleoyl-GPC (P-16:0/18:2)*	lean_mass_perc	7.57e-22	0.383653	Metabolome	Body_composition
Lab_Cholesterol in HDL [Mass/volume] in Serum or Plasma	BMI	8.71e-22	-0.352931	Labs	Body_composition
Met_pantothenate	Lab_Folate [Mass/volume] in Red Blood Cells	8.86e-22	0.450934	Metabolome	Labs
Met_2-methylbutyrylcarnitine (C5)	Lab_Urea nitrogen serum/plasma	9.07e-22	0.395441	Metabolome	Labs
Met_1-palmitoyl-2-arachidonoyl-GPI (16:0/20:4)*	Lab_Triglyceride [Mass/volume] in Serum or Plasma	1.09e-21	0.400532	Metabolome	Labs
Met_1-(1-enyl-palmitoyl)-2-linoleoyl-GPC (P-16:0/18:2)*	android_fat_perc	1.09e-21	-0.378062	Metabolome	Body_composition
Met_1-(1-enyl-palmitoyl)-2-linoleoyl-GPC (P-16:0/18:2)*	android_gynoid_ratio	1.12e-21	-0.377976	Metabolome	Body_composition
Met_sphingomyelin (d18:1/20:0, d16:1/22:0)*	Lab_Cholesterol [Mass/volume] in Serum or Plasma	1.17e-21	0.392464	Metabolome	Labs
Met_glycosyl-N-palmitoyl-sphingosine	Lab_Cholesterol in LDL [Mass/volume] in Serum or Plasma by calculation	1.33e-21	0.392601	Metabolome	Labs
Met_1-myristoyl-2-arachidonoyl-GPC (14:0/20:4)*	Lab_Triglyceride [Mass/volume] in Serum or Plasma	1.63e-21	0.393468	Metabolome	Labs
Met_6-hydroxyindole sulfate	Lab_Urea nitrogen serum/plasma	1.76e-21	0.391177	Metabolome	Labs
Met_1-margaroyl-2-oleoyl-GPC (17:0/18:1)*	Lab_Cholesterol [Mass/volume] in Serum or Plasma	1.78e-21	0.390818	Metabolome	Labs
Met_1-stearoyl-2-dihomo-linolenoyl-GPE (18:0/20:3n3 or 6)*	Lab_Triglyceride [Mass/volume] in Serum or Plasma	1.88e-21	0.586598	Metabolome	Labs
Liver.Fat	gynoid_fat_perc	1.96e-21	0.378216	MRI_Body	Body_composition
Met_N-acetylserine	Lab_Cystatin C [Mass/volume] in Serum or Plasma	1.99e-21	0.45244	Metabolome	Labs
IGT_SCORE	Met_1-oleoyl-GPC (18:1)	2.29e-21	-0.355044	Quantose	Metabolome
Met_sphingomyelin (d18:2/16:0, d18:1/16:1)*	Lab_Cholesterol in LDL [Mass/volume] in Serum or Plasma by calculation	3.45e-21	0.388853	Metabolome	Labs
IGT_SCORE	Met_docosahexaenoate (DHA; 22:6n3)	3.82e-21	0.353181	Quantose	Metabolome
Met_sphingomyelin (d18:1/17:0, d17:1/18:0, d19:1/16:0)	Lab_Cholesterol in LDL [Mass/volume] in Serum or Plasma by calculation	3.91e-21	0.393041	Metabolome	Labs
Met_1-(1-enyl-stearoyl)-2-linoleoyl-GPC (P-18:0/18:2)*	lean_mass_perc	5.02e-21	0.376684	Metabolome	Body_composition
Met_1-(1-enyl-palmitoyl)-2-linoleoyl-GPC (P-16:0/18:2)*	tiss_perc_fat	5.56e-21	-0.375682	Metabolome	Body_composition
Lab_Triglyceride [Mass/volume] in Serum or Plasma	lean_mass_perc	5.63e-21	-0.412064	Labs	Body_composition
Met_linoleoyl-linoleoyl-glycerol (18:2/18:2) [1]*	Lab_Triglyceride [Mass/volume] in Serum or Plasma	6.12e-21	0.577181	Metabolome	Labs
IGT_SCORE	Met_1-oleoyl-GPE (18:1)	6.49e-21	-0.351232	Quantose	Metabolome
IR_SCORE	Met_myristoleate (14:1n5)	6.53e-21	0.351208	Quantose	Metabolome
Met_1-arachidoyl-GPC (20:0)	viseral_adipose_lbs	7.24e-21	-0.390217	Metabolome	Body_composition
Met_1-stearoyl-2-dihomo-linolenoyl-GPC (18:0/20:3n3 or 6)*	lean_mass_perc	8.77e-21	-0.374201	Metabolome	Body_composition
Lab_Triglyceride [Mass/volume] in Serum or Plasma	tiss_perc_fat	9.05e-21	0.410065	Labs	Body_composition
Met_1-arachidoyl-GPC (20:0)	fat_mass_lbs	9.12e-21	-0.386942	Metabolome	Body_composition
Met_palmitoleoyl-arachidonoyl-glycerol (16:1/20:4) [2]*	Lab_Triglyceride [Mass/volume] in Serum or Plasma	9.51e-21	0.609981	Metabolome	Labs
Met_1-stearoyl-2-dihomo-linolenoyl-GPC (18:0/20:3n3 or 6)*	fat_mass_lbs	1.09e-20	0.369228	Metabolome	Body_composition
Lab_Cholesterol in HDL [Mass/volume] in Serum or Plasma	viseral_adipose_lbs	1.19e-20	-0.405022	Labs	Body_composition
Lab_Cholesterol in VLDL [Mass/volume] in Serum or Plasma by calculation	android_fat_perc	1.29e-20	0.445094	Labs	Body_composition
Lab_Cholesterol in VLDL [Mass/volume] in Serum or Plasma by calculation	android_gynoid_ratio	1.33e-20	0.444959	Labs	Body_composition
Met_linoleoyl-arachidonoyl-glycerol (18:2/20:4) [1]*	Lab_Triglyceride [Mass/volume] in Serum or Plasma	1.46e-20	0.57257	Metabolome	Labs
Met_1-oleoyl-3-linoleoyl-glycerol (18:1/18:2)	Lab_Apolipoprotein B/Apolipoprotein A-I [Mass Ratio] in Serum or Plasma	1.48e-20	0.430926	Metabolome	Labs
IR_SCORE	Met_17-methylstearate	1.5e-20	0.348368	Quantose	Metabolome
IGT_SCORE	Met_1-margaroyl-GPC (17:0)	1.52e-20	-0.34808	Quantose	Metabolome
Met_1-(1-enyl-stearoyl)-2-oleoyl-GPC (P-18:0/18:1)	fat_mass_lbs	1.6e-20	-0.368322	Metabolome	Body_composition
IR_SCORE	Met_hexanoylcarnitine	1.85e-20	0.347577	Quantose	Metabolome
Met_1-stearoyl-2-dihomo-linolenoyl-GPC (18:0/20:3n3 or 6)*	tiss_perc_fat	2.01e-20	0.370635	Metabolome	Body_composition
Met_isobutyrylcarnitine	Lab_Urea nitrogen/Creatinine serum/plasma	2.13e-20	0.381217	Metabolome	Labs
Met_glutamate	tot_mass_lbs	2.53e-20	0.365937	Metabolome	Body_composition
Met_16a-hydroxy DHEA 3-sulfate	Lab_Dehydroepiandrosterone sulfate (DHEA-S) [Mass/volume] in Serum or Plasma	2.6e-20	0.428425	Metabolome	Labs
Met_1-(1-enyl-stearoyl)-2-linoleoyl-GPC (P-18:0/18:2)*	tiss_perc_fat	2.76e-20	-0.369674	Metabolome	Body_composition
Met_glycine	Liver.Fat	2.85e-20	-0.349653	Metabolome	MRI_Body
Met_isovalerylcarnitine	Lab_Urea nitrogen serum/plasma	2.95e-20	0.379898	Metabolome	Labs
Met_p-cresol sulfate	Erysipelotrichaceae_family	2.98e-20	0.353305	Metabolome	Microbiome
Met_linoleoyl-linolenoyl-glycerol (18:2/18:3) [2]*	Lab_Triglyceride [Mass/volume] in Serum or Plasma	3.3e-20	0.603156	Metabolome	Labs
Met_1-(1-enyl-stearoyl)-2-linoleoyl-GPC (P-18:0/18:2)*	Lab_Triglyceride [Mass/volume] in Serum or Plasma	3.55e-20	-0.378817	Metabolome	Labs
Met_1-stearoyl-2-arachidonoyl-GPI (18:0/20:4)	Lab_Triglyceride [Mass/volume] in Serum or Plasma	3.83e-20	0.378512	Metabolome	Labs
Met_phenylacetylglutamine	Pseudoflavonifractor	4.2e-20	0.351994	Metabolome	Microbiome
Met_1-(1-enyl-palmitoyl)-2-palmitoleoyl-GPC (P-16:0/16:1)*	Lab_Cholesterol in VLDL [Mass/volume] in Serum or Plasma by calculation	4.21e-20	-0.421307	Metabolome	Labs
Met_1-palmitoyl-3-linoleoyl-glycerol (16:0/18:2)*	Lab_Apolipoprotein B [Mass/volume] in Serum or Plasma	4.67e-20	0.392233	Metabolome	Labs
Met_1-stearoyl-2-dihomo-linolenoyl-GPC (18:0/20:3n3 or 6)*	Liver.Fat	5.26e-20	0.34757	Metabolome	MRI_Body
IR_SCORE	Lab_Cholesterol in VLDL [Mass/volume] in Serum or Plasma by calculation	5.8e-20	0.419427	Quantose	Labs
Met_aspartate	Lab_Triglyceride [Mass/volume] in Serum or Plasma	6.41e-20	0.376074	Metabolome	Labs
Met_phenylacetylglutamine	Species_Richness	6.71e-20	0.350178	Metabolome	Microbiome
Met_andro steroid monosulfate (1)*	Lab_Dehydroepiandrosterone sulfate (DHEA-S) [Mass/volume] in Serum or Plasma	7.46e-20	0.445773	Metabolome	Labs
Met_N-acetylalanine	Lab_{'Glomerular filtration rate/1.73 sq M.predicted by Creatinine-based formula (CKD-EPI)', 'eGFR with normals for black'}	7.53e-20	-0.424535	Metabolome	Labs
Met_1-eicosenoyl-GPC (20:1)*	BMI	7.78e-20	-0.344822	Metabolome	Body_composition
Met_palmitoyl dihydrosphingomyelin (d18:0/16:0)*	Lab_Cholesterol in LDL [Mass/volume] in Serum or Plasma by calculation	8.06e-20	0.376082	Metabolome	Labs
Met_quinolinate	Lab_Cystatin C [Mass/volume] in Serum or Plasma	8.28e-20	0.441615	Metabolome	Labs
Met_lignoceroyl sphingomyelin (d18:1/24:0)	Lab_Cholesterol in LDL [Mass/volume] in Serum or Plasma by calculation	8.97e-20	0.563798	Metabolome	Labs
Met_behenoyl sphingomyelin (d18:1/22:0)*	Lab_Apolipoprotein B/Apolipoprotein A-I [Mass Ratio] in Serum or Plasma	9.21e-20	0.422702	Metabolome	Labs
Met_1-palmityl-2-oleoyl-GPC (O-16:0/18:1)*	Lab_Cholesterol in HDL [Mass/volume] in Serum or Plasma	9.69e-20	0.376924	Metabolome	Labs
Met_1-(1-enyl-palmitoyl)-2-linoleoyl-GPC (P-16:0/18:2)*	viseral_adipose_lbs	9.73e-20	-0.362575	Metabolome	Body_composition
IGT_SCORE	Met_3-hydroxyoctanoate	1e-19	0.341662	Quantose	Metabolome
Met_1-palmitoyl-2-linoleoyl-glycerol (16:0/18:2)*	Liver.Fat	1.16e-19	0.356517	Metabolome	MRI_Body
Met_1-palmitoyl-2-linoleoyl-glycerol (16:0/18:2)*	viseral_adipose_lbs	1.18e-19	0.375441	Metabolome	Body_composition
Met_sphingomyelin (d18:2/16:0, d18:1/16:1)*	Lab_Cholesterol [Mass/volume] in Serum or Plasma	1.19e-19	0.373811	Metabolome	Labs
Lab_Triglyceride [Mass/volume] in Serum or Plasma	BMI	1.22e-19	0.334807	Labs	Body_composition
Met_N-acetylalanine	Lab_{'Glomerular filtration rate/1.73 sq M.predicted by Creatinine-based formula (CKD-EPI)', 'eGFR with normals for non-black'}	1.24e-19	-0.422246	Metabolome	Labs
IR_SCORE	Met_1-(1-enyl-palmitoyl)-2-oleoyl-GPC (P-16:0/18:1)*	1.25e-19	-0.340095	Quantose	Metabolome
Met_1-oleoyl-GPC (18:1)	android_gynoid_ratio	1.4e-19	-0.359121	Metabolome	Body_composition
Met_bilirubin (Z,Z)	Lab_Iron saturation [Mass Fraction] in Serum or Plasma	1.41e-19	0.423043	Metabolome	Labs
Met_1-oleoyl-GPC (18:1)	android_fat_perc	1.5e-19	-0.358841	Metabolome	Body_composition
Met_p-cresol-glucuronide*	Pseudoflavonifractor	1.51e-19	0.352482	Metabolome	Microbiome
Met_1-oleoylglycerol (18:1)	Lab_Cholesterol in VLDL [Mass/volume] in Serum or Plasma by calculation	1.66e-19	0.427425	Metabolome	Labs
Met_1-arachidoyl-GPC (20:0)	Liver.Fat	1.74e-19	-0.357379	Metabolome	MRI_Body
Met_N-acetylthreonine	Lab_Creatinine serum/plasma	1.74e-19	0.372232	Metabolome	Labs
Met_N-formylmethionine	Lab_{'Glomerular filtration rate/1.73 sq M.predicted by Creatinine-based formula (CKD-EPI)', 'eGFR with normals for non-black'}	1.99e-19	-0.420076	Metabolome	Labs
Met_1-stearoyl-2-arachidonoyl-GPI (18:0/20:4)	Lab_Cholesterol [Mass/volume] in Serum or Plasma	2.27e-19	0.37112	Metabolome	Labs
Met_1-palmitoyl-2-palmitoleoyl-GPC (16:0/16:1)*	Lab_Triglyceride [Mass/volume] in Serum or Plasma	2.39e-19	0.370906	Metabolome	Labs
IR_SCORE	Met_1-margaroyl-GPC (17:0)	2.48e-19	-0.337445	Quantose	Metabolome
Met_N-formylmethionine	Lab_{'Glomerular filtration rate/1.73 sq M.predicted by Creatinine-based formula (CKD-EPI)', 'eGFR with normals for black'}	2.49e-19	-0.419037	Metabolome	Labs
Met_erythronate*	Lab_Creatinine serum/plasma	2.71e-19	0.370703	Metabolome	Labs
IGT_SCORE	Met_2-aminobutyrate	2.77e-19	0.337005	Quantose	Metabolome
Met_1-palmitoyl-3-linoleoyl-glycerol (16:0/18:2)*	Lab_Cholesterol in HDL [Mass/volume] in Serum or Plasma	2.85e-19	-0.377616	Metabolome	Labs
Met_N1-methyladenosine	Lab_Cystatin C [Mass/volume] in Serum or Plasma	3.01e-19	0.429455	Metabolome	Labs
IR_SCORE	Met_adrenate (22:4n6)	3.07e-19	0.353983	Quantose	Metabolome
IR_SCORE	tot_mass_lbs	3.19e-19	0.355206	Quantose	Body_composition
Met_sphingomyelin (d18:2/16:0, d18:1/16:1)*	Lab_Apolipoprotein B [Mass/volume] in Serum or Plasma	3.2e-19	0.376124	Metabolome	Labs
Met_gulonic acid*	Lab_Cystatin C [Mass/volume] in Serum or Plasma	3.27e-19	0.440811	Metabolome	Labs
Met_3-indoxyl sulfate	Lab_Urea nitrogen serum/plasma	3.27e-19	0.3699	Metabolome	Labs
Met_3-phenylpropionate (hydrocinnamate)	Intestinimonas	3.45e-19	0.357136	Metabolome	Microbiome
Met_sphingomyelin (d18:1/18:1, d18:2/18:0)	lean_mass_perc	3.64e-19	-0.359199	Metabolome	Body_composition
Met_1-(1-enyl-stearoyl)-2-linoleoyl-GPC (P-18:0/18:2)*	viseral_adipose_lbs	3.65e-19	-0.357476	Metabolome	Body_composition
IR_SCORE	Met_1-(1-enyl-palmitoyl)-GPC (P-16:0)*	3.96e-19	-0.335615	Quantose	Metabolome
Lab_C reactive protein [Mass/volume] in Serum or Plasma	BMI	4.03e-19	0.332058	Labs	Body_composition
IGT_SCORE	Met_eicosapentaenoate (EPA; 20:5n3)	4.21e-19	0.33538	Quantose	Metabolome
Met_palmitoyl dihydrosphingomyelin (d18:0/16:0)*	Lab_Cholesterol [Mass/volume] in Serum or Plasma	4.39e-19	0.368348	Metabolome	Labs
Lab_Cholesterol in VLDL [Mass/volume] in Serum or Plasma by calculation	viseral_adipose_lbs	5.16e-19	0.428851	Labs	Body_composition
Met_1-oleoyl-GPC (18:1)	lean_mass_perc	5.26e-19	0.357677	Metabolome	Body_composition
Met_glutamate	lean_mass_perc	5.34e-19	-0.357616	Metabolome	Body_composition
Met_palmitoyl-arachidonoyl-glycerol (16:0/20:4) [2]*	Lab_Triglyceride [Mass/volume] in Serum or Plasma	5.36e-19	0.584714	Metabolome	Labs
Met_palmitoyl dihydrosphingomyelin (d18:0/16:0)*	Lab_Apolipoprotein B [Mass/volume] in Serum or Plasma	5.68e-19	0.37366	Metabolome	Labs
Met_N2,N2-dimethylguanosine	Lab_Creatinine serum/plasma	6.32e-19	0.370274	Metabolome	Labs
Met_p-cresol sulfate	Species_Diversity	6.54e-19	0.341189	Metabolome	Microbiome
IGT_SCORE	Met_3-methyl-2-oxovalerate	7.04e-19	0.33336	Quantose	Metabolome
Met_glutamate	Lab_Insulin [Units/volume] in Serum or Plasma	7.24e-19	0.417675	Metabolome	Labs
Met_1-palmitoyl-2-oleoyl-GPC (16:0/18:1)	Lab_Cholesterol [Mass/volume] in Serum or Plasma	7.45e-19	0.366093	Metabolome	Labs
Met_1-stearoyl-2-dihomo-linolenoyl-GPE (18:0/20:3n3 or 6)*	Lab_Cholesterol in VLDL [Mass/volume] in Serum or Plasma by calculation	8.08e-19	0.589881	Metabolome	Labs
Met_1-oleoyl-GPC (18:1)	fat_mass_lbs	8.15e-19	-0.351906	Metabolome	Body_composition
Met_sphingomyelin (d18:1/18:1, d18:2/18:0)	tiss_perc_fat	8.17e-19	0.355557	Metabolome	Body_composition
Met_glycosyl ceramide (d18:1/20:0, d16:1/22:0)*	Lab_Cholesterol [Mass/volume] in Serum or Plasma	8.8e-19	0.549858	Metabolome	Labs
Met_glutamate	Lab_Triglyceride [Mass/volume] in Serum or Plasma	9.16e-19	0.364895	Metabolome	Labs
Met_p-cresol sulfate	Subdoligranulum	9.49e-19	0.339691	Metabolome	Microbiome
Met_androsterone sulfate	Lab_Dehydroepiandrosterone sulfate (DHEA-S) [Mass/volume] in Serum or Plasma	1.02e-18	0.411513	Metabolome	Labs
IGT_SCORE	Met_1-stearoyl-GPC (18:0)	1.12e-18	-0.331536	Quantose	Metabolome
Met_1-palmitoyl-2-linoleoyl-glycerol (16:0/18:2)*	android_gynoid_ratio	1.13e-18	0.363702	Metabolome	Body_composition
Met_1-palmitoyl-2-linoleoyl-glycerol (16:0/18:2)*	android_fat_perc	1.16e-18	0.363578	Metabolome	Body_composition
Met_glycosyl-N-palmitoyl-sphingosine	Lab_Apolipoprotein B [Mass/volume] in Serum or Plasma	1.17e-18	0.370514	Metabolome	Labs
Met_cinnamoylglycine	Bacteroides	1.21e-18	-0.349151	Metabolome	Microbiome
Met_pyruvate	viseral_adipose_lbs	1.34e-18	0.36203	Metabolome	Body_composition
Met_1-(1-enyl-palmitoyl)-2-linoleoyl-GPC (P-16:0/18:2)*	Lab_Triglyceride [Mass/volume] in Serum or Plasma	1.36e-18	-0.363499	Metabolome	Labs
Met_trans-4-hydroxyproline	Lab_Urea nitrogen serum/plasma	1.46e-18	0.363514	Metabolome	Labs
Met_stearoyl sphingomyelin (d18:1/18:0)	Lab_Cholesterol in LDL [Mass/volume] in Serum or Plasma by calculation	1.48e-18	0.363756	Metabolome	Labs
Met_phenylacetylglutamine	Erysipelotrichaceae_family	1.49e-18	0.337855	Metabolome	Microbiome
IR_SCORE	Met_1-palmitoyl-3-linoleoyl-glycerol (16:0/18:2)*	1.59e-18	0.335621	Quantose	Metabolome
Met_glutamate	tiss_perc_fat	1.62e-18	0.35267	Metabolome	Body_composition
Met_1-palmitoyl-3-linoleoyl-glycerol (16:0/18:2)*	viseral_adipose_lbs	1.63e-18	0.357299	Metabolome	Body_composition
IGT_SCORE	Met_erucate (22:1n9)	1.76e-18	0.329724	Quantose	Metabolome
Met_3-phenylpropionate (hydrocinnamate)	Oscillibacter	1.81e-18	0.350248	Metabolome	Microbiome
Met_sphingomyelin (d18:1/15:0, d16:1/17:0)*	Lab_Cholesterol [Mass/volume] in Serum or Plasma	1.86e-18	0.362148	Metabolome	Labs
Lab_C reactive protein [Mass/volume] in Serum or Plasma	fat_mass_lbs	1.94e-18	0.382754	Labs	Body_composition
Met_1-(1-enyl-stearoyl)-2-oleoyl-GPC (P-18:0/18:1)	Liver.Fat	2.02e-18	-0.333677	Metabolome	MRI_Body
Met_creatinine	Lab_Cystatin C [Mass/volume] in Serum or Plasma	2.06e-18	0.420175	Metabolome	Labs
Met_1-palmitoyl-3-linoleoyl-glycerol (16:0/18:2)*	Liver.Fat	2.25e-18	0.337931	Metabolome	MRI_Body
Met_1-oleoyl-3-linoleoyl-glycerol (18:1/18:2)	Lab_Apolipoprotein B [Mass/volume] in Serum or Plasma	2.26e-18	0.367627	Metabolome	Labs
Met_1-oleoyl-GPC (18:1)	tiss_perc_fat	2.27e-18	-0.351253	Metabolome	Body_composition
Met_N-acetylmethionine	Lab_Creatinine serum/plasma	2.86e-18	0.360584	Metabolome	Labs
Met_sphingomyelin (d18:1/18:1, d18:2/18:0)	gynoid_fat_perc	2.93e-18	0.346553	Metabolome	Body_composition
Met_1-myristoyl-2-arachidonoyl-GPC (14:0/20:4)*	Liver.Fat	2.96e-18	0.338579	Metabolome	MRI_Body
Met_linoleoyl-arachidonoyl-glycerol (18:2/20:4) [1]*	Lab_Cholesterol in VLDL [Mass/volume] in Serum or Plasma by calculation	3.01e-18	0.579397	Metabolome	Labs
Met_linoleoyl-linoleoyl-glycerol (18:2/18:2) [1]*	Lab_Cholesterol in VLDL [Mass/volume] in Serum or Plasma by calculation	3.02e-18	0.57938	Metabolome	Labs
IR_SCORE	Met_1-lignoceroyl-GPC (24:0)	3.16e-18	-0.349556	Quantose	Metabolome
IR_SCORE	Met_linoleate (18:2n6)	3.22e-18	0.3273	Quantose	Metabolome
IR_SCORE	Met_docosapentaenoate (n3 DPA; 22:5n3)	3.23e-18	0.327286	Quantose	Metabolome
Met_1-myristoyl-2-linoleoyl-GPC (14:0/18:2)*	Lab_Triglyceride [Mass/volume] in Serum or Plasma	3.26e-18	0.361247	Metabolome	Labs
Met_sphingomyelin (d17:2/16:0, d18:2/15:0)*	Lab_Cholesterol in LDL [Mass/volume] in Serum or Plasma by calculation	3.69e-18	0.54253	Metabolome	Labs
Met_p-cresol-glucuronide*	Anaerotruncus	3.7e-18	0.339456	Metabolome	Microbiome
Met_sphingomyelin (d18:2/14:0, d18:1/14:1)*	gynoid_fat_perc	3.78e-18	0.345479	Metabolome	Body_composition
Met_N-acetylvaline	Lab_Creatinine serum/plasma	4.42e-18	0.358684	Metabolome	Labs
Met_1-eicosenoyl-GPC (20:1)*	gynoid_fat_perc	4.79e-18	-0.345291	Metabolome	Body_composition
Met_N-palmitoyl-sphingosine (d18:1/16:0)	Lab_Apolipoprotein B/Apolipoprotein A-I [Mass Ratio] in Serum or Plasma	5.18e-18	0.404144	Metabolome	Labs
Met_1-(1-enyl-stearoyl)-2-oleoyl-GPC (P-18:0/18:1)	Lab_Triglyceride [Mass/volume] in Serum or Plasma	5.46e-18	-0.358058	Metabolome	Labs
IR_SCORE	Met_docosapentaenoate (n6 DPA; 22:5n6)	5.91e-18	0.333943	Quantose	Metabolome
Met_1-(1-enyl-stearoyl)-2-linoleoyl-GPC (P-18:0/18:2)*	Lab_Cholesterol in VLDL [Mass/volume] in Serum or Plasma by calculation	5.93e-18	-0.398318	Metabolome	Labs
Met_palmitoyl-palmitoyl-glycerol (16:0/16:0) [2]*	Lab_Triglyceride [Mass/volume] in Serum or Plasma	5.95e-18	0.639876	Metabolome	Labs
Lab_Cholesterol in HDL [Mass/volume] in Serum or Plasma	android_fat_perc	6.26e-18	-0.376662	Labs	Body_composition
Lab_Cholesterol in HDL [Mass/volume] in Serum or Plasma	android_gynoid_ratio	6.62e-18	-0.376405	Labs	Body_composition
Met_quinolinate	Lab_Cholesterol in HDL [Mass/volume] in Serum or Plasma	7.16e-18	-0.361218	Metabolome	Labs
Met_1-(1-enyl-stearoyl)-2-docosahexaenoyl-GPE (P-18:0/22:6)*	Lab_Cholesterol in HDL [Mass/volume] in Serum or Plasma	7.4e-18	0.356101	Metabolome	Labs
Met_1-palmityl-2-stearoyl-GPC (O-16:0/18:0)*	Lab_Cholesterol [Mass/volume] in Serum or Plasma	7.55e-18	0.537216	Metabolome	Labs
IGT_SCORE	Met_oleoyl ethanolamide	7.55e-18	0.32454	Quantose	Metabolome
Met_homocitrulline	Lab_Creatinine serum/plasma	7.73e-18	0.375685	Metabolome	Labs
Met_sphingomyelin (d18:1/15:0, d16:1/17:0)*	Lab_Apolipoprotein B [Mass/volume] in Serum or Plasma	8.22e-18	0.361875	Metabolome	Labs
Met_1-palmitoyl-2-oleoyl-GPC (16:0/18:1)	Lab_Apolipoprotein A-I [Mass/volume] in Serum or Plasma	9.04e-18	0.362731	Metabolome	Labs
Met_1-(1-enyl-palmitoyl)-2-linoleoyl-GPC (P-16:0/18:2)*	fat_mass_lbs	9.07e-18	-0.34174	Metabolome	Body_composition
Met_1-palmitoyl-2-linoleoyl-GPC (16:0/18:2)	Lab_Apolipoprotein A-I [Mass/volume] in Serum or Plasma	9.2e-18	0.362653	Metabolome	Labs
Met_1-palmitoyl-2-linoleoyl-glycerol (16:0/18:2)*	BMI	9.59e-18	0.336475	Metabolome	Body_composition
IR_SCORE	Met_1-(1-enyl-palmitoyl)-2-linoleoyl-GPC (P-16:0/18:2)*	9.88e-18	-0.322749	Quantose	Metabolome
Met_pyruvate	Lab_Insulin [Units/volume] in Serum or Plasma	1e-17	0.415687	Metabolome	Labs
Met_p-cresol sulfate	Clostridia_class	1e-17	0.330017	Metabolome	Microbiome
GLUCOSE	Met_mannose	1.07e-17	0.322416	Labs	Metabolome
Met_sphingomyelin (d18:2/21:0, d16:2/23:0)*	Lab_Cholesterol [Mass/volume] in Serum or Plasma	1.21e-17	0.534367	Metabolome	Labs
Met_sphingomyelin (d18:2/14:0, d18:1/14:1)*	lean_mass_perc	1.21e-17	-0.344326	Metabolome	Body_composition
Met_1-palmitoyl-3-linoleoyl-glycerol (16:0/18:2)*	Lab_Apolipoprotein B/Apolipoprotein A-I [Mass Ratio] in Serum or Plasma	1.22e-17	0.400837	Metabolome	Labs
Met_1-(1-enyl-stearoyl)-2-linoleoyl-GPC (P-18:0/18:2)*	fat_mass_lbs	1.26e-17	-0.340606	Metabolome	Body_composition
Met_phenylacetylglutamine	Lab_Urea nitrogen serum/plasma	1.32e-17	0.35382	Metabolome	Labs
Met_1-stearoyl-2-docosapentaenoyl-GPE (18:0/22:5n6)*	Lab_Triglyceride [Mass/volume] in Serum or Plasma	1.35e-17	0.566382	Metabolome	Labs
IR_SCORE	Lab_C reactive protein [Mass/volume] in Serum or Plasma	1.42e-17	0.343342	Quantose	Labs
Met_1-stearoyl-2-docosapentaenoyl-GPC (18:0/22:5n6)*	Liver.Fat	1.52e-17	0.326103	Metabolome	MRI_Body
Met_3-methyl-2-oxovalerate	Liver.Fat	1.62e-17	0.324646	Metabolome	MRI_Body
Lab_C reactive protein [Mass/volume] in Serum or Plasma	gynoid_fat_perc	1.68e-17	0.372786	Labs	Body_composition
Met_p-cresol-glucuronide*	Firmicutes_phylum	1.71e-17	0.332984	Metabolome	Microbiome
IR_SCORE	Met_1-oleoyl-2-dihomo-linoleoyl-GPC (18:1/20:2)*	1.72e-17	-0.339787	Quantose	Metabolome
Lab_PSA serum/plasma	prostate_vol_cm3	1.76e-17	0.508913	Labs	MRI_Body
Met_glycerophosphorylcholine (GPC)	Lab_Carbon dioxide serum/plasma	1.87e-17	0.396961	Metabolome	Labs
Met_creatine	Lab_Urea nitrogen/Creatinine serum/plasma	1.88e-17	0.352243	Metabolome	Labs
Met_ursodeoxycholate	Butyrivibrio	1.97e-17	-0.335725	Metabolome	Microbiome
Met_N2,N2-dimethylguanosine	Lab_{'Glomerular filtration rate/1.73 sq M.predicted by Creatinine-based formula (CKD-EPI)', 'eGFR with normals for black'}	2e-17	-0.402367	Metabolome	Labs
Lab_Cholesterol in HDL [Mass/volume] in Serum or Plasma	fat_mass_lbs	2.07e-17	-0.371077	Labs	Body_composition
Lab_Insulin [Units/volume] in Serum or Plasma	tot_mass_lbs	2.13e-17	0.416759	Labs	Body_composition
Met_N-formylmethionine	Lab_Cystatin C [Mass/volume] in Serum or Plasma	2.57e-17	0.407535	Metabolome	Labs
Met_palmitoyl-palmitoyl-glycerol (16:0/16:0) [1]*	Lab_Triglyceride [Mass/volume] in Serum or Plasma	2.71e-17	0.694795	Metabolome	Labs
Met_1-palmitoyl-2-stearoyl-GPC (16:0/18:0)	Lab_Apolipoprotein B [Mass/volume] in Serum or Plasma	3.45e-17	0.355663	Metabolome	Labs
Met_cholesterol	Lab_Triglyceride [Mass/volume] in Serum or Plasma	3.52e-17	0.349107	Metabolome	Labs
Met_1-(1-enyl-palmitoyl)-2-arachidonoyl-GPE (P-16:0/20:4)*	Lab_Urea nitrogen serum/plasma	3.75e-17	0.349119	Metabolome	Labs
Met_N2,N2-dimethylguanosine	Lab_{'Glomerular filtration rate/1.73 sq M.predicted by Creatinine-based formula (CKD-EPI)', 'eGFR with normals for non-black'}	3.76e-17	-0.399163	Metabolome	Labs
Met_sphingomyelin (d18:2/14:0, d18:1/14:1)*	tiss_perc_fat	4.13e-17	0.338656	Metabolome	Body_composition
Met_1-(1-enyl-palmitoyl)-2-palmitoyl-GPC (P-16:0/16:0)*	Lab_Triglyceride [Mass/volume] in Serum or Plasma	4.14e-17	-0.348367	Metabolome	Labs
Met_1-(1-enyl-palmitoyl)-2-palmitoleoyl-GPC (P-16:0/16:1)*	viseral_adipose_lbs	4.28e-17	-0.338219	Metabolome	Body_composition
IR_SCORE	Met_acetylcarnitine	4.38e-17	0.316575	Quantose	Metabolome
Met_indolepropionate	Butyrivibrio	4.94e-17	0.324461	Metabolome	Microbiome
Met_1-stearoyl-2-oleoyl-GPC (18:0/18:1)	Lab_Cholesterol [Mass/volume] in Serum or Plasma	4.96e-17	0.347549	Metabolome	Labs
Met_sphingomyelin (d18:1/18:1, d18:2/18:0)	android_gynoid_ratio	5.19e-17	0.33414	Metabolome	Body_composition
Met_sphingomyelin (d18:1/18:1, d18:2/18:0)	android_fat_perc	5.2e-17	0.334128	Metabolome	Body_composition
Met_1-stearoyl-2-dihomo-linolenoyl-GPC (18:0/20:3n3 or 6)*	viseral_adipose_lbs	5.49e-17	0.335757	Metabolome	Body_composition
Met_1-palmityl-2-oleoyl-GPC (O-16:0/18:1)*	tot_mass_lbs	5.52e-17	-0.342679	Metabolome	Body_composition
Met_kynurenate	Lab_Urea nitrogen serum/plasma	5.54e-17	0.347344	Metabolome	Labs
Met_O-sulfo-L-tyrosine	Lab_Creatinine serum/plasma	6.03e-17	0.346951	Metabolome	Labs
Met_N-acetylcarnosine	Lab_Creatinine serum/plasma	6.77e-17	0.34702	Metabolome	Labs
Met_aspartate	Lab_Insulin [Units/volume] in Serum or Plasma	6.86e-17	0.395202	Metabolome	Labs
Met_N1-methyladenosine	Lab_Creatinine serum/plasma	7.15e-17	0.346172	Metabolome	Labs
Met_3-phenylpropionate (hydrocinnamate)	Erysipelotrichaceae_family	7.54e-17	0.334078	Metabolome	Microbiome
Met_1-stearoyl-2-dihomo-linolenoyl-GPC (18:0/20:3n3 or 6)*	Lab_Insulin [Units/volume] in Serum or Plasma	7.59e-17	0.394685	Metabolome	Labs
Met_1-(1-enyl-stearoyl)-2-oleoyl-GPC (P-18:0/18:1)	BMI	7.63e-17	-0.316719	Metabolome	Body_composition
Met_2-oleoyl-GPC (18:1)*	android_gynoid_ratio	7.8e-17	-0.332333	Metabolome	Body_composition
Met_aspartate	gynoid_fat_perc	7.8e-17	0.332332	Metabolome	Body_composition
Met_1-eicosenoyl-GPC (20:1)*	Lab_Insulin [Units/volume] in Serum or Plasma	7.91e-17	-0.394472	Metabolome	Labs
Met_1-palmitoyl-2-linoleoyl-glycerol (16:0/18:2)*	fat_mass_lbs	7.91e-17	0.34482	Metabolome	Body_composition
IR_SCORE	Met_1-stearoyl-2-docosahexaenoyl-GPE (18:0/22:6)*	8.12e-17	0.3142	Quantose	Metabolome
IR_SCORE	Met_cysteine-glutathione disulfide	8.4e-17	-0.324115	Quantose	Metabolome
Met_2-oleoyl-GPC (18:1)*	android_fat_perc	8.61e-17	-0.331892	Metabolome	Body_composition
Met_oleoyl-linolenoyl-glycerol (18:1/18:3) [2]*	Lab_Triglyceride [Mass/volume] in Serum or Plasma	9.06e-17	0.611781	Metabolome	Labs
Met_p-cresol sulfate	Butyricicoccus	9.11e-17	0.320622	Metabolome	Microbiome
IGT_SCORE	Met_1-stearoyl-2-docosahexaenoyl-GPE (18:0/22:6)*	9.61e-17	0.313485	Quantose	Metabolome
Met_pyridoxate	Lab_Folate [Mass/volume] in Red Blood Cells	9.7e-17	0.396088	Metabolome	Labs
Met_1-pentadecanoyl-2-arachidonoyl-GPC (15:0/20:4)*	lean_mass_perc	1.02e-16	-0.343953	Metabolome	Body_composition
Met_p-cresol sulfate	Peptoclostridium	1.04e-16	0.320051	Metabolome	Microbiome
Met_1-linoleoyl-2-docosahexaenoyl-GPC (18:2/22:6)*	Lab_Apolipoprotein A-I [Mass/volume] in Serum or Plasma	1.06e-16	0.528168	Metabolome	Labs
Met_1-palmitoyl-3-linoleoyl-glycerol (16:0/18:2)*	android_fat_perc	1.07e-16	0.33687	Metabolome	Body_composition
IGT_SCORE	Met_2-oleoyl-GPC (18:1)*	1.08e-16	-0.312782	Quantose	Metabolome
Met_1-palmitoyl-3-linoleoyl-glycerol (16:0/18:2)*	android_gynoid_ratio	1.1e-16	0.336727	Metabolome	Body_composition
Lab_Cholesterol in VLDL [Mass/volume] in Serum or Plasma by calculation	Liver.Fat	1.12e-16	0.383348	Labs	MRI_Body
Met_1-myristoyl-2-linoleoyl-GPC (14:0/18:2)*	Liver.Fat	1.39e-16	0.316678	Metabolome	MRI_Body
Met_1-(1-enyl-stearoyl)-2-docosahexaenoyl-GPC (P-18:0/22:6)*	Lab_Cholesterol in HDL [Mass/volume] in Serum or Plasma	1.41e-16	0.342733	Metabolome	Labs
Met_1-pentadecanoyl-2-arachidonoyl-GPC (15:0/20:4)*	android_fat_perc	1.44e-16	0.338604	Metabolome	Body_composition
Met_1-palmitoyl-2-docosahexaenoyl-GPE (16:0/22:6)*	Lab_Cholesterol in VLDL [Mass/volume] in Serum or Plasma by calculation	1.46e-16	0.382422	Metabolome	Labs
Met_1-pentadecanoyl-2-arachidonoyl-GPC (15:0/20:4)*	android_gynoid_ratio	1.56e-16	0.338213	Metabolome	Body_composition
IR_SCORE	Met_1-palmityl-2-oleoyl-GPC (O-16:0/18:1)*	1.57e-16	-0.318497	Quantose	Metabolome
Met_1-linoleoylglycerol (18:2)	Lab_Triglyceride [Mass/volume] in Serum or Plasma	1.58e-16	0.342805	Metabolome	Labs
Lab_Cholesterol in VLDL [Mass/volume] in Serum or Plasma by calculation	fat_mass_lbs	1.72e-16	0.39855	Labs	Body_composition
Met_bilirubin (Z,Z)	Lab_Iron [Mass/volume] in Serum or Plasma	1.73e-16	0.388263	Metabolome	Labs
Lab_Cholesterol in HDL [Mass/volume] in Serum or Plasma	lean_mass_perc	1.75e-16	0.36505	Labs	Body_composition
DIABP	BMI	1.76e-16	0.261701	Vitals	Body_composition
Met_alpha-tocopherol	Lab_Cholesterol [Mass/volume] in Serum or Plasma	1.83e-16	0.341521	Metabolome	Labs
Met_p-cresol sulfate	Clostridium	1.85e-16	0.317545	Metabolome	Microbiome
Met_1-(1-enyl-stearoyl)-2-docosahexaenoyl-GPC (P-18:0/22:6)*	viseral_adipose_lbs	1.89e-16	-0.330205	Metabolome	Body_composition
Met_1-lignoceroyl-GPC (24:0)	viseral_adipose_lbs	1.99e-16	-0.35383	Metabolome	Body_composition
Met_palmitoyl-arachidonoyl-glycerol (16:0/20:4) [2]*	Lab_Cholesterol in VLDL [Mass/volume] in Serum or Plasma by calculation	2.03e-16	0.587625	Metabolome	Labs
Met_dimethylarginine (SDMA + ADMA)	Lab_Creatinine serum/plasma	2.12e-16	0.341136	Metabolome	Labs
Met_1-(1-enyl-palmitoyl)-2-linoleoyl-GPC (P-16:0/18:2)*	Lab_Cholesterol in VLDL [Mass/volume] in Serum or Plasma by calculation	2.12e-16	-0.380502	Metabolome	Labs
Met_1-(1-enyl-stearoyl)-2-docosahexaenoyl-GPC (P-18:0/22:6)*	android_fat_perc	2.2e-16	-0.327676	Metabolome	Body_composition
Met_1-oleoyl-GPC (18:1)	viseral_adipose_lbs	2.21e-16	-0.329508	Metabolome	Body_composition
Met_1-palmitoyl-3-linoleoyl-glycerol (16:0/18:2)*	BMI	2.27e-16	0.316878	Metabolome	Body_composition
Met_p-cresol sulfate	Species_Richness	2.32e-16	0.316551	Metabolome	Microbiome
IGT_SCORE	Met_1-linolenoyl-GPC (18:3)*	2.36e-16	-0.309419	Quantose	Metabolome
Met_1-(1-enyl-stearoyl)-2-docosahexaenoyl-GPC (P-18:0/22:6)*	android_gynoid_ratio	2.39e-16	-0.327302	Metabolome	Body_composition
Met_1-myristoyl-2-arachidonoyl-GPC (14:0/20:4)*	android_fat_perc	2.44e-16	0.335593	Metabolome	Body_composition
Met_dimethylarginine (SDMA + ADMA)	Lab_Cystatin C [Mass/volume] in Serum or Plasma	2.47e-16	0.39571	Metabolome	Labs
IR_SCORE	Met_1-oleoyl-GPE (18:1)	2.48e-16	-0.309211	Quantose	Metabolome
Met_1-myristoyl-2-arachidonoyl-GPC (14:0/20:4)*	android_gynoid_ratio	2.58e-16	0.335334	Metabolome	Body_composition
Met_phenylacetylglutamine	Species_Diversity	2.65e-16	0.315962	Metabolome	Microbiome
Met_stearoylcarnitine	Lab_Cholesterol [Mass/volume] in Serum or Plasma	2.88e-16	0.343251	Metabolome	Labs
Met_palmitoleoyl-arachidonoyl-glycerol (16:1/20:4) [2]*	Lab_Cholesterol in VLDL [Mass/volume] in Serum or Plasma by calculation	2.9e-16	0.585161	Metabolome	Labs
Met_1-stearoyl-GPC (18:0)	Lab_Cholesterol [Mass/volume] in Serum or Plasma	2.95e-16	0.339278	Metabolome	Labs
Met_sphingomyelin (d18:2/21:0, d16:2/23:0)*	Lab_Cholesterol in LDL [Mass/volume] in Serum or Plasma by calculation	3.01e-16	0.515232	Metabolome	Labs
Met_1-(1-enyl-palmitoyl)-2-docosahexaenoyl-GPC (P-16:0/22:6)*	Lab_Cholesterol in HDL [Mass/volume] in Serum or Plasma	3.04e-16	0.339151	Metabolome	Labs
Met_1-pentadecanoyl-2-arachidonoyl-GPC (15:0/20:4)*	tiss_perc_fat	3.09e-16	0.338493	Metabolome	Body_composition
Met_thyroxine	Lab_Triiodothyronine resin uptake (T3RU) in Serum or Plasma	3.29e-16	-0.382358	Metabolome	Labs
IGT_SCORE	Met_1-linoleoyl-GPE (18:2)*	3.33e-16	-0.30793	Quantose	Metabolome
Met_gamma-glutamylphenylalanine	Lab_Creatinine serum/plasma	3.53e-16	0.345337	Metabolome	Labs
Met_1-palmitoyl-2-arachidonoyl-GPI (16:0/20:4)*	Liver.Fat	3.62e-16	0.325671	Metabolome	MRI_Body
Met_sphingomyelin (d18:1/17:0, d17:1/18:0, d19:1/16:0)	Lab_Cholesterol [Mass/volume] in Serum or Plasma	3.9e-16	0.342118	Metabolome	Labs
Met_sphingomyelin (d18:0/20:0, d16:0/22:0)*	Lab_Apolipoprotein B [Mass/volume] in Serum or Plasma	4.04e-16	0.527014	Metabolome	Labs
IR_SCORE	Met_3-hydroxyisobutyrate	4.04e-16	0.308189	Quantose	Metabolome
Met_N-acetylserine	Lab_Creatinine serum/plasma	4.11e-16	0.337722	Metabolome	Labs
Met_1-palmitoyl-2-dihomo-linolenoyl-GPC (16:0/20:3n3 or 6)*	android_fat_perc	4.11e-16	0.331499	Metabolome	Body_composition
Met_1-(1-enyl-palmitoyl)-2-linoleoyl-GPE (P-16:0/18:2)*	Lab_Urea nitrogen serum/plasma	4.19e-16	0.337926	Metabolome	Labs
IR_SCORE	Met_sphingomyelin (d18:1/18:1, d18:2/18:0)	4.2e-16	0.306922	Quantose	Metabolome
Met_1-palmitoyl-2-dihomo-linolenoyl-GPC (16:0/20:3n3 or 6)*	android_gynoid_ratio	4.3e-16	0.331288	Metabolome	Body_composition
IR_SCORE	Met_1-linoleoyl-2-docosapentaenyol-GPC (18:2/22:5n3)*	4.32e-16	-0.356044	Quantose	Metabolome
Met_N6-acetyllysine	Lab_Creatinine serum/plasma	4.36e-16	0.339489	Metabolome	Labs
Met_phenylacetylglutamine	Subdoligranulum	4.6e-16	0.313522	Metabolome	Microbiome
Met_sphingomyelin (d18:1/17:0, d17:1/18:0, d19:1/16:0)	Lab_Apolipoprotein B [Mass/volume] in Serum or Plasma	4.68e-16	0.347423	Metabolome	Labs
Met_p-cresol-glucuronide*	Clostridia_class	4.88e-16	0.318269	Metabolome	Microbiome
Met_oleoyl-linolenoyl-glycerol (18:1/18:3) [2]*	Lab_Cholesterol in VLDL [Mass/volume] in Serum or Plasma by calculation	4.89e-16	0.629406	Metabolome	Labs
Met_linoleoyl-linolenoyl-glycerol (18:2/18:3) [2]*	Lab_Cholesterol in VLDL [Mass/volume] in Serum or Plasma by calculation	5.04e-16	0.57267	Metabolome	Labs
Met_aspartate	tot_mass_lbs	5.33e-16	0.323643	Metabolome	Body_composition
Lab_Cholesterol in VLDL [Mass/volume] in Serum or Plasma by calculation	lean_mass_perc	5.57e-16	-0.39742	Labs	Body_composition
Met_N-acetylglycine	Liver.Fat	5.95e-16	-0.308941	Metabolome	MRI_Body
Met_phosphatidylcholine (18:0/20:2, 20:0/18:2)*	Lab_Cholesterol [Mass/volume] in Serum or Plasma	6.15e-16	0.338148	Metabolome	Labs
Met_1-(1-enyl-palmitoyl)-2-oleoyl-GPC (P-16:0/18:1)*	gynoid_fat_perc	6.18e-16	-0.322968	Metabolome	Body_composition
Met_cinnamoylglycine	Ruminiclostridium	6.36e-16	0.321806	Metabolome	Microbiome
Met_butyrylcarnitine	lean_mass_perc	6.42e-16	-0.32645	Metabolome	Body_composition
Met_1-(1-enyl-palmitoyl)-2-palmitoleoyl-GPC (P-16:0/16:1)*	android_gynoid_ratio	6.55e-16	-0.323991	Metabolome	Body_composition
Met_1-arachidoyl-GPC (20:0)	BMI	6.57e-16	-0.320899	Metabolome	Body_composition
Met_1-(1-enyl-palmitoyl)-2-palmitoleoyl-GPC (P-16:0/16:1)*	android_fat_perc	6.71e-16	-0.32388	Metabolome	Body_composition
Met_glycoursodeoxycholate	Species_Richness	7.18e-16	-0.314355	Metabolome	Microbiome
IR_SCORE	Met_1-stearoyl-GPC (18:0)	7.32e-16	-0.304495	Quantose	Metabolome
Met_HMG_chol_diff	Lab_Apolipoprotein B/Apolipoprotein A-I [Mass Ratio] in Serum or Plasma	7.69e-16	-0.37872	Metabolome	Labs
Met_phenylacetylglutamine	Anaerotruncus	7.71e-16	0.311215	Metabolome	Microbiome
Met_indolelactate	Lab_Creatinine serum/plasma	7.71e-16	0.33502	Metabolome	Labs
Met_butyrylcarnitine	tiss_perc_fat	7.82e-16	0.325269	Metabolome	Body_composition
Lab_Cholesterol in HDL [Mass/volume] in Serum or Plasma	tiss_perc_fat	7.87e-16	-0.357545	Labs	Body_composition
Met_bilirubin (Z,Z)	Lab_Iron binding capacity.unsaturated [Mass/volume] in Serum or Plasma	8.18e-16	-0.380074	Metabolome	Labs
Met_arabitol/xylitol	Lab_Cystatin C [Mass/volume] in Serum or Plasma	8.19e-16	0.38926	Metabolome	Labs
Met_1-oleoyl-2-linoleoyl-glycerol (18:1/18:2)	Lab_Apolipoprotein B/Apolipoprotein A-I [Mass Ratio] in Serum or Plasma	8.67e-16	0.378086	Metabolome	Labs
IGT_SCORE	Met_2-oleoyl-GPE (18:1)*	8.93e-16	-0.311714	Quantose	Metabolome
IR_SCORE	Met_gamma-glutamylglycine	9.38e-16	-0.303401	Quantose	Metabolome
Met_pyridoxate	Lab_Folate [Mass/volume] in Blood	9.43e-16	0.381011	Metabolome	Labs
Met_1-linoleoyl-2-docosapentaenyol-GPC (18:2/22:5n3)*	android_fat_perc	1.07e-15	-0.370489	Metabolome	Body_composition
Met_1-stearoyl-2-oleoyl-GPC (18:0/18:1)	Lab_Apolipoprotein A-I [Mass/volume] in Serum or Plasma	1.07e-15	0.340266	Metabolome	Labs
Met_1-linoleoyl-2-docosapentaenyol-GPC (18:2/22:5n3)*	android_gynoid_ratio	1.08e-15	-0.370437	Metabolome	Body_composition
IR_SCORE	Met_mannose	1.12e-15	0.302627	Quantose	Metabolome
Met_1-(1-enyl-stearoyl)-2-oleoyl-GPC (P-18:0/18:1)	Lab_Cholesterol in VLDL [Mass/volume] in Serum or Plasma by calculation	1.17e-15	-0.371601	Metabolome	Labs
Met_1-linoleoyl-GPC (18:2)	fat_mass_lbs	1.23e-15	-0.319776	Metabolome	Body_composition
Met_1-linoleoyl-2-docosapentaenyol-GPC (18:2/22:5n3)*	lean_mass_perc	1.24e-15	0.374116	Metabolome	Body_composition
Met_glycosyl-N-behenoyl-sphingadienine (d18:2/22:0)*	Lab_Cholesterol [Mass/volume] in Serum or Plasma	1.3e-15	0.521337	Metabolome	Labs
Met_stearoyl sphingomyelin (d18:1/18:0)	Lab_Apolipoprotein B/Apolipoprotein A-I [Mass Ratio] in Serum or Plasma	1.31e-15	0.37547	Metabolome	Labs
Lab_Cholesterol in VLDL [Mass/volume] in Serum or Plasma by calculation	tiss_perc_fat	1.31e-15	0.392707	Labs	Body_composition
IGT_SCORE	Met_3-hydroxy-2-ethylpropionate	1.31e-15	0.302141	Quantose	Metabolome
Met_1-linoleoyl-2-docosapentaenyol-GPC (18:2/22:5n3)*	tiss_perc_fat	1.41e-15	-0.373014	Metabolome	Body_composition
IR_SCORE	Met_asparagine	1.43e-15	-0.301319	Quantose	Metabolome
Met_lactate	viseral_adipose_lbs	1.52e-15	0.320582	Metabolome	Body_composition
Met_valine	Lab_Urea nitrogen serum/plasma	1.71e-15	0.331169	Metabolome	Labs
Met_butyrylcarnitine	android_gynoid_ratio	1.85e-15	0.317871	Metabolome	Body_composition
Met_butyrylcarnitine	android_fat_perc	1.86e-15	0.31785	Metabolome	Body_composition
Met_deoxycarnitine	Lab_{'Glomerular filtration rate/1.73 sq M.predicted by Creatinine-based formula (CKD-EPI)', 'eGFR with normals for black'}	1.95e-15	-0.374141	Metabolome	Labs
Met_sphingomyelin (d18:2/23:1)*	Lab_Cholesterol [Mass/volume] in Serum or Plasma	2.02e-15	0.501606	Metabolome	Labs
Met_cinnamoylglycine	Oscillibacter	2.04e-15	0.316404	Metabolome	Microbiome
Met_1-palmitoyl-2-linoleoyl-glycerol (16:0/18:2)*	Lab_Cholesterol in HDL [Mass/volume] in Serum or Plasma	2.06e-15	-0.344237	Metabolome	Labs
Met_cinnamoylglycine	Pseudoflavonifractor	2.08e-15	0.316319	Metabolome	Microbiome
Met_cinnamoylglycine	Erysipelotrichaceae_family	2.08e-15	0.316313	Metabolome	Microbiome
Met_deoxycarnitine	Lab_Creatinine serum/plasma	2.14e-15	0.330088	Metabolome	Labs
Met_propionylcarnitine	Lab_Urea nitrogen/Creatinine serum/plasma	2.19e-15	0.329977	Metabolome	Labs
Met_1-stearoyl-2-dihomo-linolenoyl-GPC (18:0/20:3n3 or 6)*	BMI	2.26e-15	0.301426	Metabolome	Body_composition
Met_pantothenate	Lab_25-Hydroxyvitamin D [Mass/volume] in Serum or Plasma	2.32e-15	0.374047	Metabolome	Labs
Met_aspartate	Lab_Cholesterol in HDL [Mass/volume] in Serum or Plasma	2.4e-15	-0.328953	Metabolome	Labs
Met_glycosyl-N-stearoyl-sphingosine	Lab_Cholesterol in LDL [Mass/volume] in Serum or Plasma by calculation	2.51e-15	0.337595	Metabolome	Labs
Met_1-(1-enyl-palmitoyl)-2-palmitoyl-GPC (P-16:0/16:0)*	android_gynoid_ratio	2.52e-15	-0.316414	Metabolome	Body_composition
Met_deoxycarnitine	Lab_{'Glomerular filtration rate/1.73 sq M.predicted by Creatinine-based formula (CKD-EPI)', 'eGFR with normals for non-black'}	2.59e-15	-0.372615	Metabolome	Labs
Met_1-(1-enyl-palmitoyl)-2-palmitoyl-GPC (P-16:0/16:0)*	android_fat_perc	2.61e-15	-0.31625	Metabolome	Body_composition
Met_glycosyl-N-stearoyl-sphingosine	Lab_Apolipoprotein B [Mass/volume] in Serum or Plasma	2.62e-15	0.343038	Metabolome	Labs
Met_valine	Lab_Urea nitrogen/Creatinine serum/plasma	2.63e-15	0.329076	Metabolome	Labs
Met_1-palmitoyl-2-arachidonoyl-GPI (16:0/20:4)*	Lab_Cholesterol in VLDL [Mass/volume] in Serum or Plasma by calculation	2.68e-15	0.370786	Metabolome	Labs
Met_glycoursodeoxycholate	Oscillibacter	2.83e-15	-0.308079	Metabolome	Microbiome
Met_3-phenylpropionate (hydrocinnamate)	Pseudoflavonifractor	2.89e-15	0.31729	Metabolome	Microbiome
Met_1-palmityl-2-stearoyl-GPC (O-16:0/18:0)*	Lab_Cholesterol in LDL [Mass/volume] in Serum or Plasma by calculation	2.9e-15	0.500164	Metabolome	Labs
IGT_SCORE	Liver.Fat	2.97e-15	0.294097	Quantose	MRI_Body
Met_N-acetylglycine	viseral_adipose_lbs	3.13e-15	-0.317164	Metabolome	Body_composition
Met_aspartate	Lab_Cholesterol in VLDL [Mass/volume] in Serum or Plasma by calculation	3.45e-15	0.365821	Metabolome	Labs
Met_3-phenylpropionate (hydrocinnamate)	Firmicutes_phylum	3.61e-15	0.316239	Metabolome	Microbiome
Met_palmitoyl-palmitoyl-glycerol (16:0/16:0) [2]*	Lab_Cholesterol in VLDL [Mass/volume] in Serum or Plasma by calculation	3.66e-15	0.641864	Metabolome	Labs
IR_SCORE	Met_1-(1-enyl-stearoyl)-2-oleoyl-GPC (P-18:0/18:1)	3.67e-15	-0.297734	Quantose	Metabolome
Met_1-myristoyl-2-arachidonoyl-GPC (14:0/20:4)*	Lab_Cholesterol in VLDL [Mass/volume] in Serum or Plasma by calculation	3.79e-15	0.368086	Metabolome	Labs
IR_SCORE	Met_1-(1-enyl-stearoyl)-2-linoleoyl-GPC (P-18:0/18:2)*	3.86e-15	-0.297297	Quantose	Metabolome
Met_2-oleoyl-GPC (18:1)*	lean_mass_perc	3.89e-15	0.317935	Metabolome	Body_composition
Met_1-(1-enyl-palmitoyl)-2-arachidonoyl-GPE (P-16:0/20:4)*	Lab_Urea nitrogen/Creatinine serum/plasma	4.09e-15	0.326919	Metabolome	Labs
Met_phenylacetylglutamine	Butyricicoccus	4.25e-15	0.303442	Metabolome	Microbiome
Met_sphingomyelin (d18:1/18:1, d18:2/18:0)	Lab_Apolipoprotein B [Mass/volume] in Serum or Plasma	4.27e-15	0.332217	Metabolome	Labs
Met_2-oleoyl-GPC (18:1)*	tiss_perc_fat	4.39e-15	-0.317097	Metabolome	Body_composition
Met_1-(1-enyl-stearoyl)-2-oleoyl-GPC (P-18:0/18:1)	Lab_Cholesterol [Mass/volume] in Serum or Plasma	4.48e-15	0.326751	Metabolome	Labs
Met_1-(1-enyl-palmitoyl)-GPC (P-16:0)*	Liver.Fat	4.77e-15	-0.299791	Metabolome	MRI_Body
Met_lignoceroyl sphingomyelin (d18:1/24:0)	Lab_Apolipoprotein B [Mass/volume] in Serum or Plasma	5.1e-15	0.509699	Metabolome	Labs
Met_N1-Methyl-2-pyridone-5-carboxamide	Lab_Urea nitrogen/Creatinine serum/plasma	5.11e-15	0.335541	Metabolome	Labs
Met_urate	Liver.Fat	5.14e-15	0.299442	Metabolome	MRI_Body
IGT_SCORE	Met_1-pentadecanoyl-GPC (15:0)*	5.19e-15	-0.295748	Quantose	Metabolome
Met_1-linoleoyl-GPC (18:2)	android_gynoid_ratio	5.33e-15	-0.312853	Metabolome	Body_composition
Met_pyruvate	android_fat_perc	5.48e-15	0.32241	Metabolome	Body_composition
Met_4-androsten-3alpha,17alpha-diol monosulfate (2)	Lab_Dehydroepiandrosterone sulfate (DHEA-S) [Mass/volume] in Serum or Plasma	5.5e-15	0.377827	Metabolome	Labs
Met_1-linoleoyl-GPC (18:2)	android_fat_perc	5.65e-15	-0.312579	Metabolome	Body_composition
Met_pyruvate	android_gynoid_ratio	5.95e-15	0.322005	Metabolome	Body_composition
Met_sphingomyelin (d18:1/24:1, d18:2/24:0)*	Lab_Apolipoprotein A-I [Mass/volume] in Serum or Plasma	6.12e-15	0.331591	Metabolome	Labs
Met_biliverdin	Lab_Iron binding capacity.unsaturated [Mass/volume] in Serum or Plasma	6.76e-15	-0.36899	Metabolome	Labs
Met_1-(1-enyl-stearoyl)-2-docosahexaenoyl-GPC (P-18:0/22:6)*	lean_mass_perc	6.98e-15	0.315115	Metabolome	Body_composition
Met_p-cresol-glucuronide*	Intestinimonas	7.06e-15	0.305928	Metabolome	Microbiome
Met_1-palmitoyl-2-adrenoyl-GPC (16:0/22:4)*	Lab_Cholesterol in VLDL [Mass/volume] in Serum or Plasma by calculation	7.78e-15	0.361387	Metabolome	Labs
IR_SCORE	Met_1-palmitoyl-2-linoleoyl-glycerol (16:0/18:2)*	7.89e-15	0.304228	Quantose	Metabolome
Met_N-acetylglycine	Lab_Insulin [Units/volume] in Serum or Plasma	7.9e-15	-0.369786	Metabolome	Labs
Met_1-linoleoyl-GPC (18:2)	lean_mass_perc	7.9e-15	0.314511	Metabolome	Body_composition
IR_SCORE	Met_linolenate [alpha or gamma; (18:3n3 or 6)]	8.1e-15	0.293715	Quantose	Metabolome
Met_1-(1-enyl-palmitoyl)-2-palmitoyl-GPC (P-16:0/16:0)*	Lab_Apolipoprotein A-I [Mass/volume] in Serum or Plasma	8.31e-15	0.330041	Metabolome	Labs
Met_sphingomyelin (d18:1/18:1, d18:2/18:0)	Lab_Cholesterol in LDL [Mass/volume] in Serum or Plasma by calculation	8.78e-15	0.323399	Metabolome	Labs
Met_3-phenylpropionate (hydrocinnamate)	Bacteroides	8.86e-15	-0.311914	Metabolome	Microbiome
Met_1-palmitoyl-2-linoleoyl-GPI (16:0/18:2)	Lab_Triglyceride [Mass/volume] in Serum or Plasma	8.87e-15	0.331208	Metabolome	Labs
Met_sphingomyelin (d18:1/24:1, d18:2/24:0)*	Lab_Cholesterol in HDL [Mass/volume] in Serum or Plasma	9.04e-15	0.322694	Metabolome	Labs
Met_1-linoleoyl-GPC (18:2)	viseral_adipose_lbs	9.25e-15	-0.31196	Metabolome	Body_composition
Met_cinnamoylglycine	Intestinimonas	9.55e-15	0.309062	Metabolome	Microbiome
Met_1-palmitoyl-3-linoleoyl-glycerol (16:0/18:2)*	Lab_Insulin [Units/volume] in Serum or Plasma	9.58e-15	0.370383	Metabolome	Labs
Met_stearoyl sphingomyelin (d18:1/18:0)	Lab_Cholesterol [Mass/volume] in Serum or Plasma	9.91e-15	0.322236	Metabolome	Labs
Met_1-(1-enyl-stearoyl)-2-docosahexaenoyl-GPC (P-18:0/22:6)*	Lab_Triglyceride [Mass/volume] in Serum or Plasma	9.93e-15	-0.322225	Metabolome	Labs
Met_trimethylamine N-oxide	Lab_Arsenic [Mass/volume] in Blood	9.98e-15	0.374447	Metabolome	Labs
Met_N-acetylneuraminate	Lab_Creatinine serum/plasma	1.01e-14	0.34195	Metabolome	Labs
Met_1-myristoyl-2-arachidonoyl-GPC (14:0/20:4)*	viseral_adipose_lbs	1.08e-14	0.319313	Metabolome	Body_composition
Met_1-arachidoyl-GPC (20:0)	gynoid_fat_perc	1.11e-14	-0.32393	Metabolome	Body_composition
Met_N-acetylvaline	Lab_Cystatin C [Mass/volume] in Serum or Plasma	1.12e-14	0.374685	Metabolome	Labs
Met_linoleoyl-linolenoyl-glycerol (18:2/18:3) [1]*	Lab_Triglyceride [Mass/volume] in Serum or Plasma	1.15e-14	0.54721	Metabolome	Labs
Met_cinnamoylglycine	android_fat_perc	1.23e-14	-0.318966	Metabolome	Body_composition
Met_sphingomyelin (d18:1/18:1, d18:2/18:0)	Lab_Cholesterol [Mass/volume] in Serum or Plasma	1.29e-14	0.320928	Metabolome	Labs
Met_1-stearoyl-GPC (18:0)	Lab_Cholesterol in LDL [Mass/volume] in Serum or Plasma by calculation	1.32e-14	0.321348	Metabolome	Labs
Met_1-palmitoyl-3-linoleoyl-glycerol (16:0/18:2)*	fat_mass_lbs	1.34e-14	0.31399	Metabolome	Body_composition
Met_cinnamoylglycine	android_gynoid_ratio	1.34e-14	-0.318506	Metabolome	Body_composition
Met_kynurenine	Lab_Cystatin C [Mass/volume] in Serum or Plasma	1.37e-14	0.373516	Metabolome	Labs
Met_1-stearoyl-2-adrenoyl-GPE (18:0/22:4)*	Lab_Triglyceride [Mass/volume] in Serum or Plasma	1.39e-14	0.547159	Metabolome	Labs
Met_adipoylcarnitine	Lab_Cystatin C [Mass/volume] in Serum or Plasma	1.41e-14	0.39121	Metabolome	Labs
Met_1-myristoyl-2-arachidonoyl-GPC (14:0/20:4)*	fat_mass_lbs	1.45e-14	0.315979	Metabolome	Body_composition
IR_SCORE	Met_aspartate	1.45e-14	0.290826	Quantose	Metabolome
Met_HMG_chol_rank_ratio	Lab_Apolipoprotein B/Apolipoprotein A-I [Mass Ratio] in Serum or Plasma	1.51e-14	-0.362448	Metabolome	Labs
Met_1-palmitoyl-2-arachidonoyl-GPC (16:0/20:4)	Lab_Triglyceride [Mass/volume] in Serum or Plasma	1.53e-14	0.320067	Metabolome	Labs
Met_sphingomyelin (d18:1/18:1, d18:2/18:0)	fat_mass_lbs	1.53e-14	0.307758	Metabolome	Body_composition
Met_N-acetylglycine	Lab_Cholesterol in HDL [Mass/volume] in Serum or Plasma	1.65e-14	0.319404	Metabolome	Labs
Met_p-cresol sulfate	Oscillospiraceae_family	1.7e-14	0.29697	Metabolome	Microbiome
Met_sphingomyelin (d17:2/16:0, d18:2/15:0)*	Lab_Apolipoprotein B [Mass/volume] in Serum or Plasma	1.71e-14	0.501073	Metabolome	Labs
Met_3-phenylpropionate (hydrocinnamate)	Butyrivibrio	1.73e-14	0.308647	Metabolome	Microbiome
Met_1-stearoyl-GPE (18:0)	Lab_Cholesterol [Mass/volume] in Serum or Plasma	1.79e-14	0.319266	Metabolome	Labs
Met_1-(1-enyl-stearoyl)-2-linoleoyl-GPE (P-18:0/18:2)*	Lab_Apolipoprotein A-I [Mass/volume] in Serum or Plasma	1.82e-14	0.326035	Metabolome	Labs
Met_indolelactate	Lab_Urate [Mass/volume] in Serum or Plasma	1.83e-14	0.360577	Metabolome	Labs
Met_butyrylcarnitine	fat_mass_lbs	1.91e-14	0.306679	Metabolome	Body_composition
Met_1-(1-enyl-palmitoyl)-2-docosahexaenoyl-GPE (P-16:0/22:6)*	Lab_Cholesterol in HDL [Mass/volume] in Serum or Plasma	1.93e-14	0.31887	Metabolome	Labs
Met_glycosyl-N-behenoyl-sphingadienine (d18:2/22:0)*	Lab_Cholesterol in LDL [Mass/volume] in Serum or Plasma by calculation	1.95e-14	0.503352	Metabolome	Labs
Met_1-(1-enyl-palmitoyl)-2-linoleoyl-GPC (P-16:0/18:2)*	Liver.Fat	2.06e-14	-0.292996	Metabolome	MRI_Body
Met_1-stearoyl-2-arachidonoyl-GPC (18:0/20:4)	gynoid_fat_perc	2.06e-14	0.306309	Metabolome	Body_composition
IGT_SCORE	Met_glucose	2.11e-14	0.297485	Quantose	Metabolome
Met_palmitoyl-palmitoyl-glycerol (16:0/16:0) [1]*	Lab_Cholesterol in VLDL [Mass/volume] in Serum or Plasma by calculation	2.11e-14	0.700665	Metabolome	Labs
Met_myristoyl-linoleoyl-glycerol (14:0/18:2) [1]*	Lab_Cholesterol in HDL [Mass/volume] in Serum or Plasma	2.12e-14	-0.533377	Metabolome	Labs
Met_N-palmitoyl-sphinganine (d18:0/16:0)	Lab_Apolipoprotein B/Apolipoprotein A-I [Mass Ratio] in Serum or Plasma	2.15e-14	0.361676	Metabolome	Labs
IR_SCORE	Met_1-oleoyl-3-linoleoyl-glycerol (18:1/18:2)	2.16e-14	0.289189	Quantose	Metabolome
Met_phenylacetylglutamine	Clostridia_class	2.17e-14	0.295806	Metabolome	Microbiome
Met_cinnamoylglycine	Butyricicoccus	2.17e-14	0.305083	Metabolome	Microbiome
Met_3-phenylpropionate (hydrocinnamate)	Butyricicoccus	2.18e-14	0.307503	Metabolome	Microbiome
Met_quinolinate	viseral_adipose_lbs	2.21e-14	0.313333	Metabolome	Body_composition
Met_1-(1-enyl-palmitoyl)-2-oleoyl-GPC (P-16:0/18:1)*	tot_mass_lbs	2.22e-14	-0.305942	Metabolome	Body_composition
Met_1-linoleoyl-GPC (18:2)	tiss_perc_fat	2.29e-14	-0.309022	Metabolome	Body_composition
Met_1-stearoyl-2-arachidonoyl-GPC (18:0/20:4)	tiss_perc_fat	2.42e-14	0.308755	Metabolome	Body_composition
Met_1-(1-enyl-palmitoyl)-2-oleoyl-GPE (P-16:0/18:1)*	Lab_Apolipoprotein A-I [Mass/volume] in Serum or Plasma	2.5e-14	0.324383	Metabolome	Labs
Met_cholesterol	Lab_Cholesterol in VLDL [Mass/volume] in Serum or Plasma by calculation	2.53e-14	0.354849	Metabolome	Labs
Met_1-arachidoyl-GPC (20:0)	Lab_Insulin [Units/volume] in Serum or Plasma	2.56e-14	-0.377068	Metabolome	Labs
Met_1-lignoceroyl-GPC (24:0)	lean_mass_perc	2.57e-14	0.33059	Metabolome	Body_composition
Met_asparagine	Liver.Fat	2.73e-14	-0.291452	Metabolome	MRI_Body
Met_1-stearoyl-2-linoleoyl-GPC (18:0/18:2)*	Lab_Cholesterol in LDL [Mass/volume] in Serum or Plasma by calculation	2.85e-14	0.317434	Metabolome	Labs
Met_dimethylarginine (SDMA + ADMA)	Lab_{'Glomerular filtration rate/1.73 sq M.predicted by Creatinine-based formula (CKD-EPI)', 'eGFR with normals for black'}	2.93e-14	-0.359109	Metabolome	Labs
Met_1-palmitoleoyl-3-oleoyl-glycerol (16:1/18:1)*	Liver.Fat	3.08e-14	0.352218	Metabolome	MRI_Body
Met_5alpha-androstan-3beta,17alpha-diol disulfate	Butyricicoccus	3.17e-14	0.323441	Metabolome	Microbiome
Met_O-sulfo-L-tyrosine	Lab_Cystatin C [Mass/volume] in Serum or Plasma	3.19e-14	0.368613	Metabolome	Labs
IR_SCORE	Met_3-hydroxybutyrylcarnitine (1)	3.21e-14	0.295475	Quantose	Metabolome
Met_sphingomyelin (d18:2/24:1, d18:1/24:2)*	Lab_Cholesterol [Mass/volume] in Serum or Plasma	3.23e-14	0.31625	Metabolome	Labs
Met_1-palmitoyl-2-linoleoyl-glycerol (16:0/18:2)*	lean_mass_perc	3.31e-14	-0.319476	Metabolome	Body_composition
Met_5alpha-androstan-3beta,17beta-diol monosulfate (2)	Lab_Dehydroepiandrosterone sulfate (DHEA-S) [Mass/volume] in Serum or Plasma	3.31e-14	0.373722	Metabolome	Labs
Met_xanthurenate	Lab_Urea nitrogen serum/plasma	3.39e-14	0.345773	Metabolome	Labs
Met_1-linoleoyl-2-docosapentaenyol-GPC (18:2/22:5n3)*	Lab_Cholesterol in HDL [Mass/volume] in Serum or Plasma	3.65e-14	0.362326	Metabolome	Labs
Met_1-(1-enyl-stearoyl)-2-docosahexaenoyl-GPC (P-18:0/22:6)*	tiss_perc_fat	3.72e-14	-0.306614	Metabolome	Body_composition
Lab_C reactive protein [Mass/volume] in Serum or Plasma	viseral_adipose_lbs	3.73e-14	0.334641	Labs	Body_composition
IR_SCORE	Met_1-palmitoyl-2-arachidonoyl-GPC (16:0/20:4)	3.75e-14	0.286597	Quantose	Metabolome
Met_1-stearoyl-2-arachidonoyl-GPI (18:0/20:4)	Lab_Cholesterol in VLDL [Mass/volume] in Serum or Plasma by calculation	3.88e-14	0.352433	Metabolome	Labs
Met_dimethylarginine (SDMA + ADMA)	Lab_{'Glomerular filtration rate/1.73 sq M.predicted by Creatinine-based formula (CKD-EPI)', 'eGFR with normals for non-black'}	3.95e-14	-0.357397	Metabolome	Labs
Lab_C reactive protein [Mass/volume] in Serum or Plasma	Liver.Fat	4.18e-14	0.274162	Labs	MRI_Body
Met_1-palmityl-GPC (O-16:0)	Liver.Fat	4.23e-14	-0.295047	Metabolome	MRI_Body
Met_1-(1-enyl-oleoyl)-GPC (P-18:1)*	Liver.Fat	4.31e-14	-0.315039	Metabolome	MRI_Body
Met_hydantoin-5-propionic acid	Lab_Urea nitrogen serum/plasma	4.34e-14	0.335795	Metabolome	Labs
IGT_SCORE	Met_1-eicosenoyl-GPC (20:1)*	4.34e-14	-0.28652	Quantose	Metabolome
Met_1-lignoceroyl-GPC (24:0)	android_gynoid_ratio	4.37e-14	-0.324421	Metabolome	Body_composition
Met_1-lignoceroyl-GPC (24:0)	android_fat_perc	4.6e-14	-0.324149	Metabolome	Body_composition
IR_SCORE	Lab_Cholesterol in HDL [Mass/volume] in Serum or Plasma	4.67e-14	-0.304472	Quantose	Labs
IR_SCORE	Met_1-palmityl-GPC (O-16:0)	4.67e-14	-0.291032	Quantose	Metabolome
Met_N1-methyladenosine	Lab_{'Glomerular filtration rate/1.73 sq M.predicted by Creatinine-based formula (CKD-EPI)', 'eGFR with normals for black'}	4.72e-14	-0.356379	Metabolome	Labs
Met_1-oleoyl-2-docosahexaenoyl-GPC (18:1/22:6)*	android_fat_perc	4.77e-14	-0.484383	Metabolome	Body_composition
Met_1-(1-enyl-stearoyl)-2-docosahexaenoyl-GPE (P-18:0/22:6)*	Lab_Apolipoprotein A-I [Mass/volume] in Serum or Plasma	4.82e-14	0.320955	Metabolome	Labs
IR_SCORE	Met_butyrylcarnitine	4.82e-14	0.285409	Quantose	Metabolome
Met_1-dihomo-linolenoyl-GPE (20:3n3 or 6)*	Lab_Triglyceride [Mass/volume] in Serum or Plasma	4.84e-14	0.322104	Metabolome	Labs
Met_5alpha-androstan-3alpha,17beta-diol monosulfate (1)	Lab_Dehydroepiandrosterone sulfate (DHEA-S) [Mass/volume] in Serum or Plasma	4.98e-14	0.363019	Metabolome	Labs
Met_1-oleoyl-2-docosahexaenoyl-GPC (18:1/22:6)*	android_gynoid_ratio	5.1e-14	-0.483882	Metabolome	Body_composition
Met_1-stearoyl-2-arachidonoyl-GPC (18:0/20:4)	android_fat_perc	5.14e-14	0.301784	Metabolome	Body_composition
Met_1-palmitoyl-2-arachidonoyl-GPC (16:0/20:4)	android_fat_perc	5.36e-14	0.301581	Metabolome	Body_composition
Lab_Beta globulin [Mass/volume] in Serum or Plasma by Electrophoresis	android_fat_perc	5.38e-14	0.374474	Labs	Body_composition
Met_kynurenate	Lab_Creatinine serum/plasma	5.44e-14	0.313837	Metabolome	Labs
Met_1-linoleoyl-2-arachidonoyl-GPC (18:2/20:4n6)*	Lab_Cholesterol [Mass/volume] in Serum or Plasma	5.5e-14	0.314059	Metabolome	Labs
Met_1-palmitoyl-2-arachidonoyl-GPC (16:0/20:4)	android_gynoid_ratio	5.54e-14	0.301411	Metabolome	Body_composition
Met_hypotaurine	Liver.Fat	5.55e-14	-0.307643	Metabolome	MRI_Body
Met_1-stearoyl-2-arachidonoyl-GPC (18:0/20:4)	android_gynoid_ratio	5.56e-14	0.301397	Metabolome	Body_composition
Met_glycoursodeoxycholate	Bacteroides	5.7e-14	0.293815	Metabolome	Microbiome
Met_propionylcarnitine	BMI	5.72e-14	0.286455	Metabolome	Body_composition
Met_N-acetylglycine	android_fat_perc	5.82e-14	-0.301166	Metabolome	Body_composition
Met_N-acetylglycine	android_gynoid_ratio	5.84e-14	-0.301148	Metabolome	Body_composition
Lab_Beta globulin [Mass/volume] in Serum or Plasma by Electrophoresis	android_gynoid_ratio	5.94e-14	0.37388	Labs	Body_composition
Met_1-palmitoyl-2-arachidonoyl-GPC (16:0/20:4)	tiss_perc_fat	6.07e-14	0.304145	Metabolome	Body_composition
IGT_SCORE	Met_myristoleoylcarnitine*	6.17e-14	0.284649	Quantose	Metabolome
Met_1-lignoceroyl-GPC (24:0)	Lab_Cholesterol in HDL [Mass/volume] in Serum or Plasma	6.25e-14	0.334134	Metabolome	Labs
Met_1-myristoyl-2-arachidonoyl-GPC (14:0/20:4)*	tiss_perc_fat	6.33e-14	0.311699	Metabolome	Body_composition
Met_1-myristoyl-2-arachidonoyl-GPC (14:0/20:4)*	lean_mass_perc	6.52e-14	-0.31182	Metabolome	Body_composition
Met_1-margaroyl-GPC (17:0)	Lab_Cholesterol in LDL [Mass/volume] in Serum or Plasma by calculation	6.56e-14	0.313145	Metabolome	Labs
Met_1-palmitoyl-2-eicosapentaenoyl-GPC (16:0/20:5)*	Lab_Mercury [Mass/volume] in Blood	6.58e-14	0.388977	Metabolome	Labs
Met_urate	GWAS_relative_risk_Gout	6.85e-14	0.283334	Metabolome	Genetics
Met_gulonic acid*	Lab_Creatinine serum/plasma	6.98e-14	0.32403	Metabolome	Labs
Met_lactosyl-N-palmitoyl-sphingosine	Liver.Fat	7.02e-14	-0.287146	Metabolome	MRI_Body
IGT_SCORE	Met_palmitoyl ethanolamide	7.12e-14	0.283555	Quantose	Metabolome
Met_cinnamoylglycine	Firmicutes_phylum	7.2e-14	0.299142	Metabolome	Microbiome
Met_1-(1-enyl-stearoyl)-2-linoleoyl-GPC (P-18:0/18:2)*	Liver.Fat	7.47e-14	-0.287056	Metabolome	MRI_Body
Met_sphingomyelin (d18:2/16:0, d18:1/16:1)*	gynoid_fat_perc	7.6e-14	0.299826	Metabolome	Body_composition
Met_1-oleoyl-2-linoleoyl-glycerol (18:1/18:2)	Lab_Apolipoprotein B [Mass/volume] in Serum or Plasma	7.78e-14	0.317557	Metabolome	Labs
Met_O-sulfo-L-tyrosine	Lab_{'Glomerular filtration rate/1.73 sq M.predicted by Creatinine-based formula (CKD-EPI)', 'eGFR with normals for black'}	7.82e-14	-0.353452	Metabolome	Labs
Met_1-palmitoyl-2-palmitoleoyl-GPC (16:0/16:1)*	Lab_Cholesterol in VLDL [Mass/volume] in Serum or Plasma by calculation	7.84e-14	0.348421	Metabolome	Labs
Met_1-stearoyl-2-arachidonoyl-GPC (18:0/20:4)	lean_mass_perc	7.92e-14	-0.303049	Metabolome	Body_composition
Met_sphingomyelin (d18:1/19:0, d19:1/18:0)*	Lab_Cholesterol [Mass/volume] in Serum or Plasma	7.93e-14	0.475773	Metabolome	Labs
Met_quinolinate	fat_mass_lbs	8.29e-14	0.305334	Metabolome	Body_composition
Met_1-(1-enyl-palmitoyl)-2-linoleoyl-GPC (P-16:0/18:2)*	Lab_Insulin [Units/volume] in Serum or Plasma	8.62e-14	-0.356084	Metabolome	Labs
Met_N-acetylvaline	Lab_Urea nitrogen serum/plasma	8.62e-14	0.311446	Metabolome	Labs
Met_glycosyl ceramide (d18:1/20:0, d16:1/22:0)*	Lab_Cholesterol in LDL [Mass/volume] in Serum or Plasma by calculation	8.69e-14	0.476055	Metabolome	Labs
IGT_SCORE	Met_lactate	8.77e-14	0.28256	Quantose	Metabolome
Met_phosphatidylcholine (15:0/18:1, 17:0/16:1)*	Lab_Triglyceride [Mass/volume] in Serum or Plasma	8.81e-14	0.314082	Metabolome	Labs
Met_palmitoyl sphingomyelin (d18:1/16:0)	Lab_Apolipoprotein B/Apolipoprotein A-I [Mass Ratio] in Serum or Plasma	8.94e-14	0.35189	Metabolome	Labs
Met_sphingomyelin (d18:2/23:1)*	Lab_Cholesterol in LDL [Mass/volume] in Serum or Plasma by calculation	9.08e-14	0.475731	Metabolome	Labs
Met_N-acetylvaline	Lab_{'Glomerular filtration rate/1.73 sq M.predicted by Creatinine-based formula (CKD-EPI)', 'eGFR with normals for non-black'}	9.62e-14	-0.352246	Metabolome	Labs
Met_sphingomyelin (d18:2/14:0, d18:1/14:1)*	android_fat_perc	9.82e-14	0.298536	Metabolome	Body_composition
Met_behenoyl dihydrosphingomyelin (d18:0/22:0)*	Lab_Apolipoprotein B [Mass/volume] in Serum or Plasma	9.92e-14	0.488106	Metabolome	Labs
Met_sphingomyelin (d18:2/21:0, d16:2/23:0)*	Lab_Apolipoprotein B [Mass/volume] in Serum or Plasma	9.94e-14	0.488092	Metabolome	Labs
Met_O-sulfo-L-tyrosine	Lab_{'Glomerular filtration rate/1.73 sq M.predicted by Creatinine-based formula (CKD-EPI)', 'eGFR with normals for non-black'}	9.95e-14	-0.35205	Metabolome	Labs
Met_1-(1-enyl-palmitoyl)-2-palmitoleoyl-GPC (P-16:0/16:1)*	Lab_Apolipoprotein A-I [Mass/volume] in Serum or Plasma	9.97e-14	0.318553	Metabolome	Labs
Met_N1-methyladenosine	Lab_{'Glomerular filtration rate/1.73 sq M.predicted by Creatinine-based formula (CKD-EPI)', 'eGFR with normals for non-black'}	1e-13	-0.351996	Metabolome	Labs
Met_1-(1-enyl-palmitoyl)-2-oleoyl-GPE (P-16:0/18:1)*	Lab_Urea nitrogen serum/plasma	1e-13	0.310646	Metabolome	Labs
Met_phenylacetylglutamine	Oscillibacter	1.02e-13	0.288322	Metabolome	Microbiome
Met_sphingomyelin (d18:2/14:0, d18:1/14:1)*	android_gynoid_ratio	1.03e-13	0.298311	Metabolome	Body_composition
IR_SCORE	Met_2-oleoyl-GPE (18:1)*	1.04e-13	-0.289317	Quantose	Metabolome
Met_1-palmitoyl-2-arachidonoyl-GPC (16:0/20:4)	lean_mass_perc	1.04e-13	-0.301659	Metabolome	Body_composition
IGT_SCORE	Met_1-(1-enyl-palmitoyl)-GPC (P-16:0)*	1.05e-13	-0.281693	Quantose	Metabolome
Met_1-palmitoyl-GPC (16:0)	Lab_Cholesterol [Mass/volume] in Serum or Plasma	1.1e-13	0.309892	Metabolome	Labs
Met_glycoursodeoxycholate	Butyrivibrio	1.11e-13	-0.290539	Metabolome	Microbiome
Met_5-hydroxyhexanoate	Pseudoflavonifractor	1.12e-13	0.36245	Metabolome	Microbiome
Met_N-acetylvaline	Lab_{'Glomerular filtration rate/1.73 sq M.predicted by Creatinine-based formula (CKD-EPI)', 'eGFR with normals for black'}	1.15e-13	-0.351194	Metabolome	Labs
Met_1-palmitoyl-2-arachidonoyl-GPC (16:0/20:4)	gynoid_fat_perc	1.16e-13	0.297693	Metabolome	Body_composition
Met_1-(1-enyl-stearoyl)-2-oleoyl-GPE (P-18:0/18:1)	Lab_Apolipoprotein A-I [Mass/volume] in Serum or Plasma	1.17e-13	0.317109	Metabolome	Labs
Met_1-lignoceroyl-GPC (24:0)	tiss_perc_fat	1.2e-13	-0.322012	Metabolome	Body_composition
Met_1-oleoyl-GPC (18:1)	gynoid_fat_perc	1.2e-13	-0.297519	Metabolome	Body_composition
Met_p-cresol sulfate	Faecalitalea	1.21e-13	0.287495	Metabolome	Microbiome
Met_p-cresol-glucuronide*	Lachnoclostridium	1.24e-13	0.291991	Metabolome	Microbiome
Met_1-palmitoyl-2-linoleoyl-glycerol (16:0/18:2)*	Lab_Apolipoprotein B [Mass/volume] in Serum or Plasma	1.25e-13	0.328665	Metabolome	Labs
IR_SCORE	Met_S-1-pyrroline-5-carboxylate	1.26e-13	-0.288584	Quantose	Metabolome
Met_erucate (22:1n9)	Lab_Cholesterol in HDL [Mass/volume] in Serum or Plasma	1.29e-13	0.309067	Metabolome	Labs
Met_1-(1-enyl-palmitoyl)-2-palmitoyl-GPC (P-16:0/16:0)*	Lab_Cholesterol in VLDL [Mass/volume] in Serum or Plasma by calculation	1.3e-13	-0.345512	Metabolome	Labs
Met_butyrylcarnitine	Liver.Fat	1.3e-13	0.284154	Metabolome	MRI_Body
SYSBP	BMI	1.3e-13	0.236067	Vitals	Body_composition
Lab_Sex hormone binding globulin [Moles/volume] in Serum or Plasma	BMI	1.33e-13	-0.360982	Labs	Body_composition
Lab_Cholesterol in HDL [Mass/volume] in Serum or Plasma	Liver.Fat	1.37e-13	-0.2673	Labs	MRI_Body
Met_1-palmitoyl-2-linoleoyl-glycerol (16:0/18:2)*	tiss_perc_fat	1.37e-13	0.311725	Metabolome	Body_composition
Met_1-stearoyl-2-docosapentaenoyl-GPE (18:0/22:5n6)*	Lab_Cholesterol in VLDL [Mass/volume] in Serum or Plasma by calculation	1.47e-13	0.531466	Metabolome	Labs
Met_urate	BMI	1.49e-13	0.281844	Metabolome	Body_composition
Met_1-(1-enyl-palmitoyl)-2-palmitoleoyl-GPC (P-16:0/16:1)*	fat_mass_lbs	1.51e-13	-0.297538	Metabolome	Body_composition
Met_hippurate	Species_Richness	1.52e-13	0.286352	Metabolome	Microbiome
IGT_SCORE	Met_1-dihomo-linoleoyl-GPC (20:2)*	1.63e-13	-0.279587	Quantose	Metabolome
Met_1-palmityl-2-arachidonoyl-GPC (O-16:0/20:4)*	Lab_Urea nitrogen serum/plasma	1.64e-13	0.310244	Metabolome	Labs
Met_1-palmitoyl-3-linoleoyl-glycerol (16:0/18:2)*	lean_mass_perc	1.64e-13	-0.304899	Metabolome	Body_composition
Met_N-palmitoyl-heptadecasphingosine (d17:1/16:0)*	Lab_Cholesterol in LDL [Mass/volume] in Serum or Plasma by calculation	1.67e-13	0.476082	Metabolome	Labs
Met_quinolinate	tiss_perc_fat	1.69e-13	0.304985	Metabolome	Body_composition
Met_1-(1-enyl-palmitoyl)-2-palmitoyl-GPC (P-16:0/16:0)*	viseral_adipose_lbs	1.74e-13	-0.297317	Metabolome	Body_composition
Met_sphingomyelin (d18:1/14:0, d16:1/16:0)*	Lab_Apolipoprotein B/Apolipoprotein A-I [Mass Ratio] in Serum or Plasma	1.75e-13	0.347957	Metabolome	Labs
IR_SCORE	Met_stearidonate (18:4n3)	1.75e-13	0.279424	Quantose	Metabolome
Met_1-oleoyl-2-docosahexaenoyl-GPC (18:1/22:6)*	fat_mass_lbs	1.78e-13	-0.474603	Metabolome	Body_composition
Met_picolinate	Lab_Urea nitrogen serum/plasma	1.81e-13	0.314465	Metabolome	Labs
Met_1-(1-enyl-stearoyl)-2-linoleoyl-GPC (P-18:0/18:2)*	Lab_Insulin [Units/volume] in Serum or Plasma	1.83e-13	-0.351638	Metabolome	Labs
Met_1-palmityl-2-oleoyl-GPC (O-16:0/18:1)*	gynoid_fat_perc	1.84e-13	-0.303263	Metabolome	Body_composition
Met_palmitoleoyl-linoleoyl-glycerol (16:1/18:2) [1]*	Lab_Cholesterol in HDL [Mass/volume] in Serum or Plasma	1.86e-13	-0.481263	Metabolome	Labs
Lab_Cholesterol in VLDL [Mass/volume] in Serum or Plasma by calculation	BMI	1.88e-13	0.342971	Labs	Body_composition
Met_1-palmitoyl-2-docosahexaenoyl-GPC (16:0/22:6)	Lab_Mercury [Mass/volume] in Blood	1.9e-13	0.382254	Metabolome	Labs
Met_1-palmitoyl-2-adrenoyl-GPC (16:0/22:4)*	Liver.Fat	1.91e-13	0.28228	Metabolome	MRI_Body
Met_1-palmitoleoyl-2-oleoyl-glycerol (16:1/18:1)*	Liver.Fat	1.93e-13	0.324031	Metabolome	MRI_Body
Met_mannose	tot_mass_lbs	1.95e-13	0.295055	Metabolome	Body_composition
IR_SCORE	Met_glutamine	1.97e-13	-0.278452	Quantose	Metabolome
Met_1-oleoyl-2-docosahexaenoyl-GPC (18:1/22:6)*	lean_mass_perc	2e-13	0.474705	Metabolome	Body_composition
Met_1-pentadecanoyl-GPC (15:0)*	Lab_Cholesterol in LDL [Mass/volume] in Serum or Plasma by calculation	2.06e-13	0.307131	Metabolome	Labs
Met_glutamate	gynoid_fat_perc	2.11e-13	0.294635	Metabolome	Body_composition
Met_1-linoleoylglycerol (18:2)	Lab_Cholesterol in VLDL [Mass/volume] in Serum or Plasma by calculation	2.14e-13	0.342961	Metabolome	Labs
Met_1-lignoceroyl-GPC (24:0)	BMI	2.15e-13	-0.299395	Metabolome	Body_composition
Met_3-phenylpropionate (hydrocinnamate)	Ruminiclostridium	2.15e-13	0.295968	Metabolome	Microbiome
Met_1-(1-enyl-palmitoyl)-2-palmitoleoyl-GPC (P-16:0/16:1)*	Liver.Fat	2.21e-13	-0.282595	Metabolome	MRI_Body
Met_sphingomyelin (d18:2/14:0, d18:1/14:1)*	fat_mass_lbs	2.26e-13	0.294285	Metabolome	Body_composition
Met_1-oleoyl-3-linoleoyl-glycerol (18:1/18:2)	android_fat_perc	2.31e-13	0.294182	Metabolome	Body_composition
Met_1-pentadecanoyl-2-arachidonoyl-GPC (15:0/20:4)*	gynoid_fat_perc	2.31e-13	0.302315	Metabolome	Body_composition
Met_2-linoleoyl-GPC (18:2)*	android_gynoid_ratio	2.35e-13	-0.294091	Metabolome	Body_composition
Met_1-palmitoyl-GPE (16:0)	lean_mass_perc	2.41e-13	0.298813	Metabolome	Body_composition
Met_6-oxopiperidine-2-carboxylic acid	Lab_Urea nitrogen serum/plasma	2.42e-13	0.313763	Metabolome	Labs
Met_1-oleoyl-3-linoleoyl-glycerol (18:1/18:2)	android_gynoid_ratio	2.43e-13	0.293922	Metabolome	Body_composition
Met_1-(1-enyl-stearoyl)-2-arachidonoyl-GPE (P-18:0/20:4)*	Lab_Urea nitrogen serum/plasma	2.49e-13	0.30584	Metabolome	Labs
Met_1-palmitoyl-2-linoleoyl-glycerol (16:0/18:2)*	Lab_Gamma glutamyl transferase [Enzymatic activity/volume] in Serum or Plasma	2.53e-13	0.357526	Metabolome	Labs
Met_2-linoleoyl-GPC (18:2)*	android_fat_perc	2.54e-13	-0.293693	Metabolome	Body_composition
Met_phenyllactate (PLA)	Lab_Creatinine serum/plasma	2.56e-13	0.305442	Metabolome	Labs
Met_1-palmitoyl-2-arachidonoyl-GPI (16:0/20:4)*	Lab_Cholesterol [Mass/volume] in Serum or Plasma	2.57e-13	0.311711	Metabolome	Labs
Met_1-palmitoyl-2-arachidonoyl-GPC (16:0/20:4)	Lab_Cholesterol [Mass/volume] in Serum or Plasma	2.6e-13	0.305351	Metabolome	Labs
Met_5alpha-androstan-3beta,17alpha-diol disulfate	Erysipelotrichaceae_family	2.63e-13	0.31217	Metabolome	Microbiome
Met_1-(1-enyl-palmitoyl)-2-palmitoleoyl-GPC (P-16:0/16:1)*	Lab_Insulin [Units/volume] in Serum or Plasma	2.67e-13	-0.349373	Metabolome	Labs
Met_1-lignoceroyl-GPC (24:0)	Lab_Apolipoprotein A-I [Mass/volume] in Serum or Plasma	2.67e-13	0.333051	Metabolome	Labs
Met_1-oleoyl-GPC (18:1)	BMI	2.75e-13	-0.278834	Metabolome	Body_composition
Met_1-palmitoyl-GPE (16:0)	android_gynoid_ratio	2.76e-13	-0.29468	Metabolome	Body_composition
Met_1-palmitoyl-GPE (16:0)	android_fat_perc	2.78e-13	-0.294657	Metabolome	Body_composition
Met_quinolinate	lean_mass_perc	2.78e-13	-0.302629	Metabolome	Body_composition
IR_SCORE	Met_nonadecanoate (19:0)	2.91e-13	0.276751	Quantose	Metabolome
Met_C-glycosyltryptophan	Lab_Creatinine serum/plasma	2.95e-13	0.308465	Metabolome	Labs
Met_3-phenylpropionate (hydrocinnamate)	Coprococcus	2.96e-13	0.294331	Metabolome	Microbiome
Met_3-(4-hydroxyphenyl)lactate	Lab_{'Glomerular filtration rate/1.73 sq M.predicted by Creatinine-based formula (CKD-EPI)', 'eGFR with normals for black'}	2.97e-13	-0.345587	Metabolome	Labs
Met_2-linoleoyl-GPC (18:2)*	lean_mass_perc	2.99e-13	0.296203	Metabolome	Body_composition
Met_pro-hydroxy-pro	Lab_Alkaline phosphatase serum/plasma	3.15e-13	0.345624	Metabolome	Labs
Met_3-(4-hydroxyphenyl)lactate	Lab_{'Glomerular filtration rate/1.73 sq M.predicted by Creatinine-based formula (CKD-EPI)', 'eGFR with normals for non-black'}	3.18e-13	-0.34517	Metabolome	Labs
GLUCOSE	Met_glutamate	3.23e-13	0.27604	Labs	Metabolome
Met_sphingomyelin (d18:0/20:0, d16:0/22:0)*	Lab_Cholesterol [Mass/volume] in Serum or Plasma	3.35e-13	0.464997	Metabolome	Labs
Met_sphingomyelin (d18:2/23:1)*	Lab_Apolipoprotein B [Mass/volume] in Serum or Plasma	3.39e-13	0.478706	Metabolome	Labs
Met_palmitoyl sphingomyelin (d18:1/16:0)	Liver.Fat	3.42e-13	-0.279394	Metabolome	MRI_Body
IR_SCORE	Met_1-linoleoyl-GPE (18:2)*	3.44e-13	-0.275931	Quantose	Metabolome
Met_aspartate	Liver.Fat	3.49e-13	0.279081	Metabolome	MRI_Body
Met_sphingomyelin (d18:1/20:0, d16:1/22:0)*	Lab_Apolipoprotein B/Apolipoprotein A-I [Mass Ratio] in Serum or Plasma	3.54e-13	0.343771	Metabolome	Labs
Met_sphingomyelin (d18:1/19:0, d19:1/18:0)*	Lab_Cholesterol in LDL [Mass/volume] in Serum or Plasma by calculation	3.64e-13	0.465307	Metabolome	Labs
Met_tiglylcarnitine	Lab_Urea nitrogen/Creatinine serum/plasma	3.77e-13	0.314512	Metabolome	Labs
Met_N-stearoyl-sphingosine (d18:1/18:0)*	Lab_Apolipoprotein B [Mass/volume] in Serum or Plasma	3.78e-13	0.47785	Metabolome	Labs
Met_1-lignoceroyl-GPC (24:0)	fat_mass_lbs	3.93e-13	-0.31253	Metabolome	Body_composition
Met_pyridoxate	Lab_25-Hydroxyvitamin D [Mass/volume] in Serum or Plasma	4.05e-13	0.344497	Metabolome	Labs
Met_1-linoleoyl-2-linolenoyl-GPC (18:2/18:3)*	Lab_Apolipoprotein A-I [Mass/volume] in Serum or Plasma	4.11e-13	0.316722	Metabolome	Labs
Met_N-palmitoyl-heptadecasphingosine (d17:1/16:0)*	Lab_Cholesterol [Mass/volume] in Serum or Plasma	4.11e-13	0.468208	Metabolome	Labs
Met_1-palmitoyl-3-linoleoyl-glycerol (16:0/18:2)*	tiss_perc_fat	4.12e-13	0.299765	Metabolome	Body_composition
Met_p-cresol sulfate	Lab_Urea nitrogen serum/plasma	4.22e-13	0.303011	Metabolome	Labs
IR_SCORE	Met_1-(1-enyl-oleoyl)-GPC (P-18:1)*	4.25e-13	-0.299597	Quantose	Metabolome
Met_glutarylcarnitine (C5)	Lab_Creatinine serum/plasma	4.37e-13	0.303355	Metabolome	Labs
IGT_SCORE	Met_glutamine	4.6e-13	-0.2743	Quantose	Metabolome
IR_SCORE	Met_1-behenoyl-GPC (22:0)	4.64e-13	-0.511609	Quantose	Metabolome
Met_1-linoleoyl-2-docosapentaenyol-GPC (18:2/22:5n3)*	viseral_adipose_lbs	4.71e-13	-0.33792	Metabolome	Body_composition
Met_1-oleoyl-2-dihomo-linoleoyl-GPC (18:1/20:2)*	Liver.Fat	4.77e-13	-0.294237	Metabolome	MRI_Body
Met_1-stearoyl-2-linoleoyl-GPC (18:0/18:2)*	Lab_Apolipoprotein A-I [Mass/volume] in Serum or Plasma	4.78e-13	0.308603	Metabolome	Labs
Met_p-cresol sulfate	Alistipes	5.08e-13	0.280321	Metabolome	Microbiome
Met_2-linoleoyl-GPC (18:2)*	Lab_Cholesterol in HDL [Mass/volume] in Serum or Plasma	5.3e-13	0.301516	Metabolome	Labs
Met_1-(1-enyl-stearoyl)-2-arachidonoyl-GPE (P-18:0/20:4)*	Lab_Urea nitrogen/Creatinine serum/plasma	5.51e-13	0.301573	Metabolome	Labs
Met_5alpha-androstan-3beta,17alpha-diol disulfate	Ruminiclostridium	5.61e-13	0.308005	Metabolome	Microbiome
Met_1-oleoyl-3-linoleoyl-glycerol (18:1/18:2)	viseral_adipose_lbs	5.66e-13	0.291181	Metabolome	Body_composition
IGT_SCORE	Met_S-1-pyrroline-5-carboxylate	5.72e-13	-0.280991	Quantose	Metabolome
Met_stearoylcarnitine	Lab_Cholesterol in LDL [Mass/volume] in Serum or Plasma by calculation	5.77e-13	0.305076	Metabolome	Labs
Met_pyruvate	lean_mass_perc	5.8e-13	-0.302091	Metabolome	Body_composition
Met_1-linoleoyl-2-docosapentaenyol-GPC (18:2/22:5n3)*	fat_mass_lbs	5.85e-13	-0.33517	Metabolome	Body_composition
Met_linoleoyl-linolenoyl-glycerol (18:2/18:3) [1]*	Lab_Cholesterol in VLDL [Mass/volume] in Serum or Plasma by calculation	5.86e-13	0.558987	Metabolome	Labs
Met_succinylcarnitine	Lab_Cystatin C [Mass/volume] in Serum or Plasma	5.93e-13	0.360986	Metabolome	Labs
Met_indolelactate	Lab_{'Glomerular filtration rate/1.73 sq M.predicted by Creatinine-based formula (CKD-EPI)', 'eGFR with normals for black'}	5.93e-13	-0.341416	Metabolome	Labs
Met_1-linoleoyl-2-docosahexaenoyl-GPC (18:2/22:6)*	Lab_Cholesterol in HDL [Mass/volume] in Serum or Plasma	6.1e-13	0.453076	Metabolome	Labs
Met_succinylcarnitine	Lab_Cholesterol in HDL [Mass/volume] in Serum or Plasma	6.19e-13	-0.308019	Metabolome	Labs
Met_1-(1-enyl-palmitoyl)-2-palmitoleoyl-GPC (P-16:0/16:1)*	lean_mass_perc	6.2e-13	0.293587	Metabolome	Body_composition
Met_indolelactate	Lab_{'Glomerular filtration rate/1.73 sq M.predicted by Creatinine-based formula (CKD-EPI)', 'eGFR with normals for non-black'}	6.25e-13	-0.341103	Metabolome	Labs
Met_1-(1-enyl-palmitoyl)-2-docosahexaenoyl-GPE (P-16:0/22:6)*	Lab_Mercury [Mass/volume] in Blood	6.37e-13	0.374408	Metabolome	Labs
Met_1-palmitoyl-2-dihomo-linolenoyl-GPC (16:0/20:3n3 or 6)*	Liver.Fat	6.39e-13	0.281719	Metabolome	MRI_Body
Met_5alpha-androstan-3beta,17alpha-diol disulfate	Species_Richness	6.79e-13	0.306943	Metabolome	Microbiome
Met_1-palmitoyl-2-dihomo-linolenoyl-GPC (16:0/20:3n3 or 6)*	viseral_adipose_lbs	6.95e-13	0.295943	Metabolome	Body_composition
Met_cinnamoylglycine	Butyrivibrio	7e-13	0.28749	Metabolome	Microbiome
DIABP	Liver.Fat	7.07e-13	0.223392	Vitals	MRI_Body
Met_1-margaroyl-GPC (17:0)	Lab_Cholesterol [Mass/volume] in Serum or Plasma	7.11e-13	0.299926	Metabolome	Labs
Met_2-oleoyl-GPC (18:1)*	viseral_adipose_lbs	7.13e-13	-0.289956	Metabolome	Body_composition
Met_1-stearoyl-2-docosapentaenoyl-GPC (18:0/22:5n3)*	Lab_Cholesterol [Mass/volume] in Serum or Plasma	7.17e-13	0.299874	Metabolome	Labs
Met_1-(1-enyl-stearoyl)-2-oleoyl-GPC (P-18:0/18:1)	Lab_Insulin [Units/volume] in Serum or Plasma	7.19e-13	-0.343348	Metabolome	Labs
Met_1-stearoyl-2-arachidonoyl-GPI (18:0/20:4)	Lab_Apolipoprotein B [Mass/volume] in Serum or Plasma	7.21e-13	0.305219	Metabolome	Labs
Met_2-linoleoyl-GPC (18:2)*	tiss_perc_fat	7.31e-13	-0.291253	Metabolome	Body_composition
IR_SCORE	Met_arachidonate (20:4n6)	7.69e-13	0.271942	Quantose	Metabolome
Met_pyruvate	tiss_perc_fat	8.05e-13	0.300034	Metabolome	Body_composition
Met_3-methylhistidine	Lab_Urea nitrogen serum/plasma	8.12e-13	0.299721	Metabolome	Labs
Met_1-myristoyl-2-arachidonoyl-GPC (14:0/20:4)*	Lab_Cholesterol [Mass/volume] in Serum or Plasma	8.44e-13	0.300831	Metabolome	Labs
IR_SCORE	Met_3-hydroxylaurate	8.52e-13	0.271622	Quantose	Metabolome
Met_pyruvate	Liver.Fat	8.62e-13	0.282792	Metabolome	MRI_Body
IR_SCORE	Lab_Carbon dioxide serum/plasma	8.63e-13	-0.33762	Quantose	Labs
Met_palmitoylcholine	Lab_Carbon dioxide serum/plasma	8.64e-13	0.339512	Metabolome	Labs
Met_propionylcarnitine	android_gynoid_ratio	8.67e-13	0.28729	Metabolome	Body_composition
Met_1-oleoyl-2-docosahexaenoyl-GPC (18:1/22:6)*	tiss_perc_fat	8.83e-13	-0.463232	Metabolome	Body_composition
Met_linoleoyl-linoleoyl-glycerol (18:2/18:2) [1]*	Lab_Cholesterol in HDL [Mass/volume] in Serum or Plasma	8.84e-13	-0.457522	Metabolome	Labs
Met_cinnamoylglycine	lean_mass_perc	9.02e-13	0.300201	Metabolome	Body_composition
Met_1-oleoyl-2-docosahexaenoyl-GPC (18:1/22:6)*	BMI	9.14e-13	-0.417413	Metabolome	Body_composition
Met_1-myristoyl-2-docosahexaenoyl-GPC (14:0/22:6)*	Lab_Cholesterol [Mass/volume] in Serum or Plasma	9.17e-13	0.303063	Metabolome	Labs
Met_propionylcarnitine	android_fat_perc	9.26e-13	0.286941	Metabolome	Body_composition
Met_p-cresol-glucuronide*	Flavonifractor	9.26e-13	0.281758	Metabolome	Microbiome
Met_N-acetyl-1-methylhistidine*	Lab_Urea nitrogen serum/plasma	9.27e-13	0.312122	Metabolome	Labs
Met_1-(1-enyl-stearoyl)-2-linoleoyl-GPE (P-18:0/18:2)*	Lab_Urea nitrogen serum/plasma	9.3e-13	0.298715	Metabolome	Labs
Met_1-dihomo-linolenoyl-GPE (20:3n3 or 6)*	Lab_Cholesterol in VLDL [Mass/volume] in Serum or Plasma by calculation	9.33e-13	0.341742	Metabolome	Labs
Met_1-pentadecanoyl-2-arachidonoyl-GPC (15:0/20:4)*	fat_mass_lbs	9.56e-13	0.294724	Metabolome	Body_composition
Met_1-palmitoyl-2-dihomo-linolenoyl-GPC (16:0/20:3n3 or 6)*	Lab_Gamma glutamyl transferase [Enzymatic activity/volume] in Serum or Plasma	9.71e-13	0.343865	Metabolome	Labs
Met_sphingomyelin (d18:1/21:0, d17:1/22:0, d16:1/23:0)*	Lab_Apolipoprotein B/Apolipoprotein A-I [Mass Ratio] in Serum or Plasma	9.84e-13	0.337569	Metabolome	Labs
Met_5-(galactosylhydroxy)-L-lysine	Lab_Cystatin C [Mass/volume] in Serum or Plasma	1.01e-12	0.547679	Metabolome	Labs
Met_glutamate	Lab_Cholesterol in VLDL [Mass/volume] in Serum or Plasma by calculation	1.07e-12	0.332999	Metabolome	Labs
Met_1,2-dipalmitoyl-GPC (16:0/16:0)	Lab_Cholesterol in LDL [Mass/volume] in Serum or Plasma by calculation	1.08e-12	0.29816	Metabolome	Labs
Met_1-myristoyl-2-linoleoyl-GPC (14:0/18:2)*	Lab_Cholesterol in VLDL [Mass/volume] in Serum or Plasma by calculation	1.11e-12	0.3331	Metabolome	Labs
Met_2-aminoadipate	Lab_Urea nitrogen serum/plasma	1.13e-12	0.317102	Metabolome	Labs
Met_1-palmitoyl-GPE (16:0)	tiss_perc_fat	1.13e-12	-0.290365	Metabolome	Body_composition
Met_2-oleoyl-GPC (18:1)*	fat_mass_lbs	1.14e-12	-0.285847	Metabolome	Body_composition
Met_lactate	Liver.Fat	1.15e-12	0.273267	Metabolome	MRI_Body
Met_1-(1-enyl-stearoyl)-2-docosahexaenoyl-GPC (P-18:0/22:6)*	fat_mass_lbs	1.19e-12	-0.285619	Metabolome	Body_composition
Met_oleoyl-oleoyl-glycerol (18:1/18:1) [1]*	Lab_Cholesterol in HDL [Mass/volume] in Serum or Plasma	1.2e-12	-0.455146	Metabolome	Labs
IGT_SCORE	Met_glycerophosphorylcholine (GPC)	1.21e-12	-0.269645	Quantose	Metabolome
Met_2-methylbutyrylcarnitine (C5)	Lab_Creatinine serum/plasma	1.31e-12	0.298152	Metabolome	Labs
IGT_SCORE	Met_1-palmitoyl-GPC (16:0)	1.4e-12	-0.268907	Quantose	Metabolome
Met_1-(1-enyl-palmitoyl)-2-palmitoyl-GPC (P-16:0/16:0)*	lean_mass_perc	1.44e-12	0.287876	Metabolome	Body_composition
Met_1-margaroyl-GPC (17:0)	Liver.Fat	1.44e-12	-0.272135	Metabolome	MRI_Body
Met_1-(1-enyl-palmitoyl)-2-docosahexaenoyl-GPE (P-16:0/22:6)*	Lab_Apolipoprotein A-I [Mass/volume] in Serum or Plasma	1.45e-12	0.30241	Metabolome	Labs
IGT_SCORE	android_gynoid_ratio	1.51e-12	0.28389	Quantose	Body_composition
IGT_SCORE	android_fat_perc	1.52e-12	0.283834	Quantose	Body_composition
Met_sphingomyelin (d18:0/20:0, d16:0/22:0)*	Lab_Cholesterol in LDL [Mass/volume] in Serum or Plasma by calculation	1.64e-12	0.453578	Metabolome	Labs
Met_1-oleoyl-GPC (18:1)	Lab_Cholesterol in HDL [Mass/volume] in Serum or Plasma	1.73e-12	0.295025	Metabolome	Labs
Met_1-(1-enyl-palmitoyl)-GPC (P-16:0)*	viseral_adipose_lbs	1.76e-12	-0.285137	Metabolome	Body_composition
Met_oleoylcholine	Lab_Carbon dioxide serum/plasma	1.77e-12	0.495493	Metabolome	Labs
Met_1-margaroyl-2-oleoyl-GPC (17:0/18:1)*	Lab_Apolipoprotein A-I [Mass/volume] in Serum or Plasma	1.77e-12	0.30128	Metabolome	Labs
Met_sphingomyelin (d18:2/14:0, d18:1/14:1)*	Lab_Apolipoprotein B/Apolipoprotein A-I [Mass Ratio] in Serum or Plasma	1.77e-12	0.333938	Metabolome	Labs
Met_1-palmitoyl-GPC (16:0)	Lab_Apolipoprotein B [Mass/volume] in Serum or Plasma	1.81e-12	0.300074	Metabolome	Labs
IR_SCORE	Met_1-stearoyl-2-dihomo-linolenoyl-GPC (18:0/20:3n3 or 6)*	1.82e-12	0.267581	Quantose	Metabolome
Met_1-(1-enyl-oleoyl)-GPC (P-18:1)*	viseral_adipose_lbs	1.83e-12	-0.311185	Metabolome	Body_composition
Met_ergothioneine	Bacteria_superkingdom	1.84e-12	0.273707	Metabolome	Microbiome
Met_1-(1-enyl-stearoyl)-2-oleoyl-GPE (P-18:0/18:1)	Lab_Urea nitrogen serum/plasma	1.85e-12	0.295702	Metabolome	Labs
IGT_SCORE	Met_mannose	1.87e-12	0.267455	Quantose	Metabolome
Met_1-oleoyl-2-dihomo-linoleoyl-GPC (18:1/20:2)*	lean_mass_perc	1.92e-12	0.30474	Metabolome	Body_composition
Met_1-palmitoyl-2-linoleoyl-glycerol (16:0/18:2)*	Lab_Apolipoprotein B/Apolipoprotein A-I [Mass Ratio] in Serum or Plasma	1.93e-12	0.343165	Metabolome	Labs
Met_1-oleoyl-2-dihomo-linoleoyl-GPC (18:1/20:2)*	android_fat_perc	1.94e-12	-0.301882	Metabolome	Body_composition
Met_1-oleoyl-2-dihomo-linoleoyl-GPC (18:1/20:2)*	android_gynoid_ratio	1.94e-12	-0.301881	Metabolome	Body_composition
Met_1-myristoyl-2-palmitoyl-GPC (14:0/16:0)	Liver.Fat	1.97e-12	0.271114	Metabolome	MRI_Body
Met_5alpha-androstan-3beta,17alpha-diol disulfate	Pseudoflavonifractor	1.98e-12	0.300934	Metabolome	Microbiome
Met_1-palmitoyl-2-linoleoyl-glycerol (16:0/18:2)*	Lab_Insulin [Units/volume] in Serum or Plasma	1.98e-12	0.346717	Metabolome	Labs
Met_palmitoyl-oleoyl-glycerol (16:0/18:1) [1]*	Lab_Cholesterol in HDL [Mass/volume] in Serum or Plasma	2.12e-12	-0.463114	Metabolome	Labs
Met_1-(1-enyl-palmitoyl)-GPC (P-16:0)*	android_gynoid_ratio	2.18e-12	-0.282367	Metabolome	Body_composition
Met_docosahexaenoate (DHA; 22:6n3)	Lab_Cholesterol in HDL [Mass/volume] in Serum or Plasma	2.2e-12	0.293692	Metabolome	Labs
Met_butyrylcarnitine	viseral_adipose_lbs	2.26e-12	0.283792	Metabolome	Body_composition
Met_1-(1-enyl-palmitoyl)-2-palmitoyl-GPC (P-16:0/16:0)*	Liver.Fat	2.28e-12	-0.269762	Metabolome	MRI_Body
Met_linoleoyl-arachidonoyl-glycerol (18:2/20:4) [2]*	Lab_Triglyceride [Mass/volume] in Serum or Plasma	2.3e-12	0.46146	Metabolome	Labs
IGT_SCORE	Met_asparagine	2.36e-12	-0.266073	Quantose	Metabolome
Met_1-lignoceroyl-GPC (24:0)	Lab_Cholesterol [Mass/volume] in Serum or Plasma	2.37e-12	0.31337	Metabolome	Labs
Met_1-(1-enyl-palmitoyl)-GPC (P-16:0)*	android_fat_perc	2.37e-12	-0.281912	Metabolome	Body_composition
Met_N-acetylglycine	fat_mass_lbs	2.41e-12	-0.281837	Metabolome	Body_composition
Met_1-myristoyl-2-linoleoyl-GPC (14:0/18:2)*	android_fat_perc	2.45e-12	0.281972	Metabolome	Body_composition
Met_1-palmitoyl-2-dihomo-linolenoyl-GPC (16:0/20:3n3 or 6)*	fat_mass_lbs	2.46e-12	0.287584	Metabolome	Body_composition
Met_1-myristoyl-2-linoleoyl-GPC (14:0/18:2)*	android_gynoid_ratio	2.47e-12	0.281931	Metabolome	Body_composition
IGT_SCORE	Met_pantothenate	2.51e-12	0.265959	Quantose	Metabolome
Met_p-cresol-glucuronide*	Oscillospiraceae_family	2.56e-12	0.276414	Metabolome	Microbiome
Met_1-oleoyl-2-dihomo-linoleoyl-GPC (18:1/20:2)*	tiss_perc_fat	2.57e-12	-0.30278	Metabolome	Body_composition
Met_isobutyrylglycine	Lab_Urea nitrogen serum/plasma	2.58e-12	0.333859	Metabolome	Labs
Met_phenylacetylglutamine	Faecalitalea	2.67e-12	0.271774	Metabolome	Microbiome
Met_N6-acetyllysine	Lab_{'Glomerular filtration rate/1.73 sq M.predicted by Creatinine-based formula (CKD-EPI)', 'eGFR with normals for black'}	2.67e-12	-0.334773	Metabolome	Labs
Met_sphingomyelin (d18:1/15:0, d16:1/17:0)*	Lab_Apolipoprotein B/Apolipoprotein A-I [Mass Ratio] in Serum or Plasma	2.69e-12	0.331349	Metabolome	Labs
Lab_Triglyceride [Mass/volume] in Serum or Plasma	tot_mass_lbs	2.7e-12	0.309213	Labs	Body_composition
Lab_Testosterone.bioavailable/Testosterone.total in Serum or Plasma	viseral_adipose_lbs	2.71e-12	0.355648	Labs	Body_composition
Met_1-(1-enyl-palmitoyl)-2-docosahexaenoyl-GPC (P-16:0/22:6)*	viseral_adipose_lbs	2.72e-12	-0.282773	Metabolome	Body_composition
Met_p-cresol sulfate	Clostridiales_order	2.77e-12	0.271575	Metabolome	Microbiome
Met_gamma-glutamylphenylalanine	Lab_Cystatin C [Mass/volume] in Serum or Plasma	2.79e-12	0.345769	Metabolome	Labs
Met_1-myristoyl-2-arachidonoyl-GPC (14:0/20:4)*	BMI	2.83e-12	0.273343	Metabolome	Body_composition
Met_phosphatidylethanolamine (P-18:1/20:4, P-16:0/22:5n3)*	Lab_Urea nitrogen serum/plasma	2.83e-12	0.448307	Metabolome	Labs
Met_sulfate*	Lab_Creatinine serum/plasma	2.84e-12	0.292526	Metabolome	Labs
Met_3-phenylpropionate (hydrocinnamate)	Subdoligranulum	2.86e-12	0.282277	Metabolome	Microbiome
Met_1-(1-enyl-palmitoyl)-2-arachidonoyl-GPC (P-16:0/20:4)*	Lab_Urea nitrogen serum/plasma	2.91e-12	0.292384	Metabolome	Labs
IR_SCORE	Met_1-stearoyl-2-arachidonoyl-GPC (18:0/20:4)	3.14e-12	0.264801	Quantose	Metabolome
Met_phenylacetylglutamine	Peptoclostridium	3.19e-12	0.270847	Metabolome	Microbiome
Met_1-palmitoyl-3-linoleoyl-glycerol (16:0/18:2)*	Lab_Cholesterol in LDL [Mass/volume] in Serum or Plasma by calculation	3.22e-12	0.298156	Metabolome	Labs
Met_1-(1-enyl-palmitoyl)-2-palmitoyl-GPC (P-16:0/16:0)*	fat_mass_lbs	3.29e-12	-0.280144	Metabolome	Body_composition
Met_isovalerylcarnitine	Lab_Urea nitrogen/Creatinine serum/plasma	3.31e-12	0.291649	Metabolome	Labs
IR_SCORE	Met_1-oleoyl-2-linoleoyl-glycerol (18:1/18:2)	3.35e-12	0.264657	Quantose	Metabolome
IGT_SCORE	Met_arachidate (20:0)	3.36e-12	0.264454	Quantose	Metabolome
Met_1-stearoyl-2-arachidonoyl-GPC (18:0/20:4)	Lab_Triglyceride [Mass/volume] in Serum or Plasma	3.38e-12	0.291288	Metabolome	Labs
Met_pyruvate	fat_mass_lbs	3.39e-12	0.288756	Metabolome	Body_composition
Met_N6-acetyllysine	Lab_{'Glomerular filtration rate/1.73 sq M.predicted by Creatinine-based formula (CKD-EPI)', 'eGFR with normals for non-black'}	3.61e-12	-0.332865	Metabolome	Labs
Met_hippurate	Butyrivibrio	3.64e-12	0.270154	Metabolome	Microbiome
Met_1-stearoyl-2-oleoyl-GPE (18:0/18:1)	Lab_Retinol [Mass/volume] in Serum or Plasma	3.78e-12	0.333335	Metabolome	Labs
IGT_SCORE	Met_1-linoleoyl-2-linolenoyl-GPC (18:2/18:3)*	3.86e-12	-0.27379	Quantose	Metabolome
Met_1,2-dipalmitoyl-GPC (16:0/16:0)	Lab_Apolipoprotein B [Mass/volume] in Serum or Plasma	3.95e-12	0.29562	Metabolome	Labs
Met_p-cresol sulfate	Lachnoclostridium	4.02e-12	0.26962	Metabolome	Microbiome
IR_SCORE	Met_stearoyl sphingomyelin (d18:1/18:0)	4.16e-12	0.263346	Quantose	Metabolome
Met_1-stearoyl-2-dihomo-linolenoyl-GPC (18:0/20:3n3 or 6)*	Lab_Apolipoprotein B [Mass/volume] in Serum or Plasma	4.17e-12	0.295315	Metabolome	Labs
Met_5alpha-androstan-3beta,17alpha-diol disulfate	Lab_Dehydroepiandrosterone sulfate (DHEA-S) [Mass/volume] in Serum or Plasma	4.31e-12	0.352083	Metabolome	Labs
Met_1-(1-enyl-palmitoyl)-GPC (P-16:0)*	lean_mass_perc	4.35e-12	0.281828	Metabolome	Body_composition
Met_N-acetylthreonine	Lab_{'Glomerular filtration rate/1.73 sq M.predicted by Creatinine-based formula (CKD-EPI)', 'eGFR with normals for non-black'}	4.39e-12	-0.328995	Metabolome	Labs
Met_propionylcarnitine	fat_mass_lbs	4.42e-12	0.278537	Metabolome	Body_composition
Met_1-lignoceroyl-GPC (24:0)	Liver.Fat	4.43e-12	-0.284571	Metabolome	MRI_Body
Met_N-acetylthreonine	Lab_{'Glomerular filtration rate/1.73 sq M.predicted by Creatinine-based formula (CKD-EPI)', 'eGFR with normals for black'}	4.43e-12	-0.328934	Metabolome	Labs
Met_2-linoleoyl-GPC (18:2)*	fat_mass_lbs	4.49e-12	-0.278446	Metabolome	Body_composition
Met_1-pentadecanoyl-2-linoleoyl-GPC (15:0/18:2)*	Lab_Cholesterol [Mass/volume] in Serum or Plasma	4.51e-12	0.292739	Metabolome	Labs
Met_phenylacetylglutamine	Collinsella	4.53e-12	0.26899	Metabolome	Microbiome
Met_behenoyl dihydrosphingomyelin (d18:0/22:0)*	Lab_Cholesterol [Mass/volume] in Serum or Plasma	4.59e-12	0.444391	Metabolome	Labs
Met_cysteine-glutathione disulfide	viseral_adipose_lbs	4.65e-12	-0.290496	Metabolome	Body_composition
Met_pseudouridine	Lab_Urate [Mass/volume] in Serum or Plasma	4.66e-12	0.327515	Metabolome	Labs
Met_2-linoleoyl-GPC (18:2)*	viseral_adipose_lbs	4.66e-12	-0.279834	Metabolome	Body_composition
Met_N1-methylinosine	Lab_Cystatin C [Mass/volume] in Serum or Plasma	4.73e-12	0.512985	Metabolome	Labs
Met_2-oleoyl-GPC (18:1)*	Lab_Insulin [Units/volume] in Serum or Plasma	4.74e-12	-0.331511	Metabolome	Labs
Met_kynurenate	Lab_{'Glomerular filtration rate/1.73 sq M.predicted by Creatinine-based formula (CKD-EPI)', 'eGFR with normals for black'}	4.77e-12	-0.328466	Metabolome	Labs
Met_ceramide (d18:2/24:1, d18:1/24:2)*	Lab_Cholesterol [Mass/volume] in Serum or Plasma	4.79e-12	0.444048	Metabolome	Labs
GLUCOSE	fat_mass_lbs	5e-12	0.277408	Labs	Body_composition
Met_1-stearoyl-2-dihomo-linolenoyl-GPC (18:0/20:3n3 or 6)*	gynoid_fat_perc	5.07e-12	0.27778	Metabolome	Body_composition
Met_quinolinate	Lab_C reactive protein [Mass/volume] in Serum or Plasma	5.09e-12	0.293893	Metabolome	Labs
Met_sphingomyelin (d18:1/19:0, d19:1/18:0)*	Lab_Apolipoprotein B [Mass/volume] in Serum or Plasma	5.17e-12	0.456764	Metabolome	Labs
Met_1-palmityl-2-oleoyl-GPC (O-16:0/18:1)*	Lab_Gamma glutamyl transferase [Enzymatic activity/volume] in Serum or Plasma	5.27e-12	-0.330828	Metabolome	Labs
Met_kynurenate	Lab_{'Glomerular filtration rate/1.73 sq M.predicted by Creatinine-based formula (CKD-EPI)', 'eGFR with normals for non-black'}	5.38e-12	-0.327705	Metabolome	Labs
Met_3-methoxytyrosine	Lab_Cystatin C [Mass/volume] in Serum or Plasma	5.42e-12	0.338516	Metabolome	Labs
Met_urate	fat_mass_lbs	5.5e-12	0.277339	Metabolome	Body_composition
Met_sphingomyelin (d18:0/18:0, d19:0/17:0)*	Lab_Apolipoprotein B [Mass/volume] in Serum or Plasma	5.5e-12	0.45625	Metabolome	Labs
Met_1-(1-enyl-palmitoyl)-2-palmitoyl-GPC (P-16:0/16:0)*	tiss_perc_fat	5.53e-12	-0.280269	Metabolome	Body_composition
Met_1-stearoyl-GPE (18:0)	Lab_Apolipoprotein B [Mass/volume] in Serum or Plasma	5.55e-12	0.293657	Metabolome	Labs
Met_palmitoyl-linolenoyl-glycerol (16:0/18:3) [2]*	Lab_Triglyceride [Mass/volume] in Serum or Plasma	5.58e-12	0.613528	Metabolome	Labs
Met_alpha-tocopherol	Lab_Apolipoprotein B [Mass/volume] in Serum or Plasma	5.62e-12	0.293594	Metabolome	Labs
Lab_Beta globulin [Mass/volume] in Serum or Plasma by Electrophoresis	lean_mass_perc	5.72e-12	-0.349722	Labs	Body_composition
Met_3-methyl-2-oxobutyrate	Liver.Fat	5.75e-12	0.264937	Metabolome	MRI_Body
Met_N-acetyltaurine	Lab_Cystatin C [Mass/volume] in Serum or Plasma	5.77e-12	0.3373	Metabolome	Labs
Met_N-palmitoyl-sphingosine (d18:1/16:0)	Lab_Triglyceride [Mass/volume] in Serum or Plasma	5.78e-12	0.290022	Metabolome	Labs
Lab_Beta globulin [Mass/volume] in Serum or Plasma by Electrophoresis	tiss_perc_fat	5.8e-12	0.349631	Labs	Body_composition
Met_linoleoylcholine*	Lab_Carbon dioxide serum/plasma	5.91e-12	0.483908	Metabolome	Labs
Met_1-(1-enyl-palmitoyl)-2-palmitoleoyl-GPC (P-16:0/16:1)*	tiss_perc_fat	5.91e-12	-0.28106	Metabolome	Body_composition
Met_butyrylcarnitine	Lab_Triglyceride [Mass/volume] in Serum or Plasma	6.19e-12	0.28785	Metabolome	Labs
IR_SCORE	Met_1-dihomo-linoleoyl-GPC (20:2)*	6.21e-12	-0.261265	Quantose	Metabolome
Met_N-acetylserine	Lab_{'Glomerular filtration rate/1.73 sq M.predicted by Creatinine-based formula (CKD-EPI)', 'eGFR with normals for black'}	6.26e-12	-0.32673	Metabolome	Labs
Met_orotidine	Lab_{'Glomerular filtration rate/1.73 sq M.predicted by Creatinine-based formula (CKD-EPI)', 'eGFR with normals for black'}	6.3e-12	-0.327427	Metabolome	Labs
Met_N-acetylserine	Lab_{'Glomerular filtration rate/1.73 sq M.predicted by Creatinine-based formula (CKD-EPI)', 'eGFR with normals for non-black'}	6.48e-12	-0.326515	Metabolome	Labs
Met_1-palmitoyl-2-dihomo-linolenoyl-GPC (16:0/20:3n3 or 6)*	lean_mass_perc	6.56e-12	-0.285029	Metabolome	Body_composition
Met_1-stearoyl-2-docosapentaenoyl-GPC (18:0/22:5n6)*	android_fat_perc	6.62e-12	0.277437	Metabolome	Body_composition
Met_1-(1-enyl-palmitoyl)-2-palmitoleoyl-GPC (P-16:0/16:1)*	BMI	6.65e-12	-0.263584	Metabolome	Body_composition
Met_urate	android_gynoid_ratio	6.74e-12	0.276213	Metabolome	Body_composition
Met_1-stearoyl-2-docosapentaenoyl-GPC (18:0/22:5n6)*	android_gynoid_ratio	6.79e-12	0.277299	Metabolome	Body_composition
Met_maleate	Lab_Cystatin C [Mass/volume] in Serum or Plasma	6.85e-12	0.340689	Metabolome	Labs
IR_SCORE	Met_3-hydroxy-2-ethylpropionate	6.99e-12	0.260829	Quantose	Metabolome
Met_1-oleoyl-2-dihomo-linoleoyl-GPC (18:1/20:2)*	fat_mass_lbs	7.25e-12	-0.294257	Metabolome	Body_composition
IGT_SCORE	Met_hexadecadienoate (16:2n6)	7.26e-12	0.437952	Quantose	Metabolome
Met_urate	android_fat_perc	7.5e-12	0.275628	Metabolome	Body_composition
Met_quinolinate	android_fat_perc	7.6e-12	0.281065	Metabolome	Body_composition
Met_quinolinate	android_gynoid_ratio	7.93e-12	0.280827	Metabolome	Body_composition
Met_1-stearoyl-2-docosapentaenoyl-GPC (18:0/22:5n6)*	Lab_Triglyceride [Mass/volume] in Serum or Plasma	8.08e-12	0.287583	Metabolome	Labs
Met_1-palmitoyl-2-dihomo-linolenoyl-GPC (16:0/20:3n3 or 6)*	tiss_perc_fat	8.11e-12	0.283582	Metabolome	Body_composition
Met_1-palmitoyl-3-linoleoyl-glycerol (16:0/18:2)*	Lab_Gamma glutamyl transferase [Enzymatic activity/volume] in Serum or Plasma	8.16e-12	0.326878	Metabolome	Labs
Met_methionine sulfone	Lab_Creatinine serum/plasma	8.25e-12	0.286454	Metabolome	Labs
Met_1-palmitoyl-GPC (16:0)	Lab_Cholesterol in LDL [Mass/volume] in Serum or Plasma by calculation	8.29e-12	0.286678	Metabolome	Labs
Met_orotidine	Lab_{'Glomerular filtration rate/1.73 sq M.predicted by Creatinine-based formula (CKD-EPI)', 'eGFR with normals for non-black'}	8.32e-12	-0.325641	Metabolome	Labs
IR_SCORE	Met_1-palmitoyl-GPC (16:0)	8.43e-12	-0.259654	Quantose	Metabolome
Met_2-linoleoyl-GPC (18:2)*	Lab_Apolipoprotein A-I [Mass/volume] in Serum or Plasma	8.47e-12	0.292263	Metabolome	Labs
Met_1-oleoyl-GPC (18:1)	Lab_Apolipoprotein A-I [Mass/volume] in Serum or Plasma	8.51e-12	0.29224	Metabolome	Labs
IR_SCORE	Met_1-stearoyl-2-arachidonoyl-GPE (18:0/20:4)	8.54e-12	0.25959	Quantose	Metabolome
Met_3-(4-hydroxyphenyl)lactate	Lab_Creatinine serum/plasma	8.61e-12	0.286207	Metabolome	Labs
Met_ursodeoxycholate	Bacteria_superkingdom	8.72e-12	-0.272592	Metabolome	Microbiome
Met_malate	Lab_Creatinine serum/plasma	8.8e-12	0.286085	Metabolome	Labs
Met_1-(1-enyl-palmitoyl)-2-linoleoyl-GPC (P-16:0/18:2)*	gynoid_fat_perc	8.81e-12	-0.274731	Metabolome	Body_composition
Met_1-stearoyl-2-arachidonoyl-GPI (18:0/20:4)	Lab_Cholesterol in LDL [Mass/volume] in Serum or Plasma by calculation	9.07e-12	0.28616	Metabolome	Labs
Met_1-palmitoyl-2-linoleoyl-GPI (16:0/18:2)	Liver.Fat	9.07e-12	0.270015	Metabolome	MRI_Body
IGT_SCORE	tiss_perc_fat	9.11e-12	0.277025	Quantose	Body_composition
IR_SCORE	Met_1-linoleoyl-2-linolenoyl-GPC (18:2/18:3)*	9.13e-12	-0.269136	Quantose	Metabolome
Lab_Albumin/Globulin [Mass Ratio] in Serum or Plasma	lean_mass_perc	9.35e-12	0.346384	Labs	Body_composition
Met_1-oleoyl-3-linoleoyl-glycerol (18:1/18:2)	BMI	9.42e-12	0.260774	Metabolome	Body_composition
IR_SCORE	Met_2-palmitoyl-GPC (16:0)*	9.5e-12	-0.259027	Quantose	Metabolome
Met_N-acetylneuraminate	Lab_{'Glomerular filtration rate/1.73 sq M.predicted by Creatinine-based formula (CKD-EPI)', 'eGFR with normals for black'}	9.62e-12	-0.340524	Metabolome	Labs
Met_1,5-anhydroglucitol (1,5-AG)	android_gynoid_ratio	9.97e-12	0.274268	Metabolome	Body_composition
Met_cinnamoylglycine	tiss_perc_fat	9.97e-12	-0.286368	Metabolome	Body_composition
Met_O-methylcatechol sulfate	Lab_Cystatin C [Mass/volume] in Serum or Plasma	1.03e-11	0.333091	Metabolome	Labs
Met_1,5-anhydroglucitol (1,5-AG)	android_fat_perc	1.03e-11	0.274098	Metabolome	Body_composition
Met_glycoursodeoxycholate	Faecalibacterium	1.05e-11	-0.266935	Metabolome	Microbiome
Met_erythronate*	Lab_{'Glomerular filtration rate/1.73 sq M.predicted by Creatinine-based formula (CKD-EPI)', 'eGFR with normals for black'}	1.05e-11	-0.323398	Metabolome	Labs
Met_1-(1-enyl-palmitoyl)-2-docosahexaenoyl-GPC (P-16:0/22:6)*	Lab_Apolipoprotein A-I [Mass/volume] in Serum or Plasma	1.05e-11	0.290989	Metabolome	Labs
IGT_SCORE	Met_13-methylmyristate	1.06e-11	0.413438	Quantose	Metabolome
Met_N-acetylneuraminate	Lab_{'Glomerular filtration rate/1.73 sq M.predicted by Creatinine-based formula (CKD-EPI)', 'eGFR with normals for non-black'}	1.07e-11	-0.339797	Metabolome	Labs
Met_1-palmitoyl-2-linoleoyl-GPC (16:0/18:2)	Lab_Cholesterol in LDL [Mass/volume] in Serum or Plasma by calculation	1.07e-11	0.285195	Metabolome	Labs
Lab_Triglyceride [Mass/volume] in Serum or Plasma	gynoid_fat_perc	1.08e-11	0.300935	Labs	Body_composition
Met_pantothenate	Lab_Cobalamin (Vitamin B12) [Mass/volume] in Serum or Plasma	1.08e-11	0.325789	Metabolome	Labs
Met_carnitine	BMI	1.12e-11	0.259843	Metabolome	Body_composition
Met_1-palmitoyl-2-palmitoleoyl-GPC (16:0/16:1)*	Lab_Gamma glutamyl transferase [Enzymatic activity/volume] in Serum or Plasma	1.12e-11	0.323327	Metabolome	Labs
Met_1-pentadecanoyl-2-linoleoyl-GPC (15:0/18:2)*	Lab_Cholesterol in LDL [Mass/volume] in Serum or Plasma by calculation	1.15e-11	0.287848	Metabolome	Labs
Met_indolepropionate	Eubacterium	1.16e-11	0.264964	Metabolome	Microbiome
Met_butyrylcarnitine	gynoid_fat_perc	1.16e-11	0.273189	Metabolome	Body_composition
Met_erythronate*	Lab_{'Glomerular filtration rate/1.73 sq M.predicted by Creatinine-based formula (CKD-EPI)', 'eGFR with normals for non-black'}	1.19e-11	-0.322599	Metabolome	Labs
Met_1,2-dipalmitoyl-GPC (16:0/16:0)	Lab_Cholesterol in HDL [Mass/volume] in Serum or Plasma	1.2e-11	0.284061	Metabolome	Labs
Met_3-phenylpropionate (hydrocinnamate)	Dorea	1.21e-11	0.274297	Metabolome	Microbiome
Met_N-acetylneuraminate	Lab_Alpha 2 globulin [Mass/volume] in Serum or Plasma by Electrophoresis	1.24e-11	0.343144	Metabolome	Labs
Met_1-stearoyl-GPC (18:0)	Lab_Apolipoprotein B [Mass/volume] in Serum or Plasma	1.25e-11	0.288903	Metabolome	Labs
Met_p-cresol-glucuronide*	Species_Diversity	1.29e-11	0.267664	Metabolome	Microbiome
Met_chol_HMG_rank_ratio	Lab_Apolipoprotein B/Apolipoprotein A-I [Mass Ratio] in Serum or Plasma	1.37e-11	0.32132	Metabolome	Labs
Met_cinnamoylglycine	Subdoligranulum	1.38e-11	0.271343	Metabolome	Microbiome
IR_SCORE	Met_3-hydroxybutyrylcarnitine (2)	1.38e-11	0.261609	Quantose	Metabolome
Met_1-palmitoyl-2-oleoyl-GPI (16:0/18:1)*	Lab_Triglyceride [Mass/volume] in Serum or Plasma	1.4e-11	0.287738	Metabolome	Labs
IGT_SCORE	lean_mass_perc	1.45e-11	-0.274616	Quantose	Body_composition
Met_stearoyl-arachidonoyl-glycerol (18:0/20:4) [2]*	Lab_Triglyceride [Mass/volume] in Serum or Plasma	1.48e-11	0.479326	Metabolome	Labs
Met_phosphatidylcholine (15:0/18:1, 17:0/16:1)*	Lab_Cholesterol [Mass/volume] in Serum or Plasma	1.52e-11	0.285445	Metabolome	Labs
Met_glycosyl ceramide (d18:1/20:0, d16:1/22:0)*	Lab_Apolipoprotein B [Mass/volume] in Serum or Plasma	1.55e-11	0.447494	Metabolome	Labs
Met_2-hydroxyphenylacetate	Lab_Urea nitrogen serum/plasma	1.55e-11	0.290031	Metabolome	Labs
Met_1-oleoyl-2-linoleoyl-glycerol (18:1/18:2)	android_fat_perc	1.57e-11	0.271712	Metabolome	Body_composition
IR_SCORE	Met_1-linolenoyl-GPC (18:3)*	1.58e-11	-0.256328	Quantose	Metabolome
Met_1-linoleoyl-GPC (18:2)	Lab_Cholesterol in HDL [Mass/volume] in Serum or Plasma	1.59e-11	0.282396	Metabolome	Labs
Met_1-oleoyl-2-linoleoyl-glycerol (18:1/18:2)	android_gynoid_ratio	1.65e-11	0.271443	Metabolome	Body_composition
Met_linoleoyl-arachidonoyl-glycerol (18:2/20:4) [2]*	Lab_Cholesterol in VLDL [Mass/volume] in Serum or Plasma by calculation	1.65e-11	0.478364	Metabolome	Labs
Met_eicosapentaenoate (EPA; 20:5n3)	Lab_Cholesterol in HDL [Mass/volume] in Serum or Plasma	1.66e-11	0.282159	Metabolome	Labs
Met_sphingomyelin (d18:1/25:0, d19:0/24:1, d20:1/23:0, d19:1/24:0)*	Lab_Cholesterol in LDL [Mass/volume] in Serum or Plasma by calculation	1.77e-11	0.434126	Metabolome	Labs
Met_N-acetylmethionine	Lab_{'Glomerular filtration rate/1.73 sq M.predicted by Creatinine-based formula (CKD-EPI)', 'eGFR with normals for black'}	1.78e-11	-0.319957	Metabolome	Labs
Met_1-eicosenoyl-GPC (20:1)*	tot_mass_lbs	1.78e-11	-0.271451	Metabolome	Body_composition
Met_sphingomyelin (d18:2/16:0, d18:1/16:1)*	Lab_Apolipoprotein B/Apolipoprotein A-I [Mass Ratio] in Serum or Plasma	1.84e-11	0.319026	Metabolome	Labs
Met_1-stearoyl-2-docosapentaenoyl-GPC (18:0/22:5n6)*	lean_mass_perc	1.85e-11	-0.274847	Metabolome	Body_composition
IR_SCORE	Met_palmitoylcarnitine	1.86e-11	0.25545	Quantose	Metabolome
Met_palmitoylcarnitine	Lab_Cholesterol [Mass/volume] in Serum or Plasma	1.9e-11	0.281367	Metabolome	Labs
IR_SCORE	Met_1-pentadecanoyl-2-arachidonoyl-GPC (15:0/20:4)*	1.9e-11	0.262063	Quantose	Metabolome
Met_N-acetylmethionine	Lab_{'Glomerular filtration rate/1.73 sq M.predicted by Creatinine-based formula (CKD-EPI)', 'eGFR with normals for non-black'}	1.94e-11	-0.319383	Metabolome	Labs
Met_1-margaroyl-2-oleoyl-GPC (17:0/18:1)*	Lab_Cholesterol in LDL [Mass/volume] in Serum or Plasma by calculation	1.95e-11	0.281711	Metabolome	Labs
Met_stearoyl-arachidonoyl-glycerol (18:0/20:4) [1]*	Lab_Triglyceride [Mass/volume] in Serum or Plasma	1.97e-11	0.436855	Metabolome	Labs
Met_homocitrulline	Lab_{'Glomerular filtration rate/1.73 sq M.predicted by Creatinine-based formula (CKD-EPI)', 'eGFR with normals for non-black'}	2.04e-11	-0.335835	Metabolome	Labs
Met_ceramide (d18:1/17:0, d17:1/18:0)*	Lab_Apolipoprotein B [Mass/volume] in Serum or Plasma	2.04e-11	0.464895	Metabolome	Labs
Met_oleoyl-oleoyl-glycerol (18:1/18:1) [2]*	Lab_Cholesterol in HDL [Mass/volume] in Serum or Plasma	2.06e-11	-0.431936	Metabolome	Labs
Met_N-palmitoyl-heptadecasphingosine (d17:1/16:0)*	Lab_Apolipoprotein B [Mass/volume] in Serum or Plasma	2.06e-11	0.448968	Metabolome	Labs
Met_1-(1-enyl-stearoyl)-2-docosahexaenoyl-GPE (P-18:0/22:6)*	Lab_Mercury [Mass/volume] in Blood	2.08e-11	0.350495	Metabolome	Labs
Met_1-palmitoyl-2-linoleoyl-glycerol (16:0/18:2)*	tot_mass_lbs	2.1e-11	0.280269	Metabolome	Body_composition
IGT_SCORE	Met_1-palmitoyl-2-docosahexaenoyl-GPE (16:0/22:6)*	2.14e-11	0.254693	Quantose	Metabolome
IGT_SCORE	Met_1-palmityl-GPC (O-16:0)	2.15e-11	-0.259595	Quantose	Metabolome
Met_1-(1-enyl-palmitoyl)-2-myristoyl-GPC (P-16:0/14:0)*	Lab_Triglyceride [Mass/volume] in Serum or Plasma	2.16e-11	-0.290456	Metabolome	Labs
Met_palmitoylcarnitine	Lab_Apolipoprotein B [Mass/volume] in Serum or Plasma	2.17e-11	0.285648	Metabolome	Labs
Met_1-palmitoyl-2-oleoyl-GPI (16:0/18:1)*	Lab_Cholesterol [Mass/volume] in Serum or Plasma	2.17e-11	0.285123	Metabolome	Labs
Met_urea	Lab_Creatinine serum/plasma	2.18e-11	0.280795	Metabolome	Labs
Met_sphingomyelin (d18:1/25:0, d19:0/24:1, d20:1/23:0, d19:1/24:0)*	Lab_Cholesterol [Mass/volume] in Serum or Plasma	2.2e-11	0.431385	Metabolome	Labs
IGT_SCORE	Met_myristoylcarnitine	2.2e-11	0.258704	Quantose	Metabolome
Met_1-linoleoyl-2-docosapentaenyol-GPC (18:2/22:5n3)*	Lab_Apolipoprotein A-I [Mass/volume] in Serum or Plasma	2.21e-11	0.33033	Metabolome	Labs
IGT_SCORE	Met_2-aminophenol sulfate	2.22e-11	-0.257512	Quantose	Metabolome
Lab_Alpha 2 globulin [Mass/volume] in Serum or Plasma by Electrophoresis	lean_mass_perc	2.29e-11	-0.340187	Labs	Body_composition
Met_arabitol/xylitol	Lab_Creatinine serum/plasma	2.31e-11	0.280459	Metabolome	Labs
Met_2-palmitoyl-GPE (16:0)*	android_gynoid_ratio	2.33e-11	-0.27397	Metabolome	Body_composition
Met_p-cresol sulfate	Collinsella	2.33e-11	0.260134	Metabolome	Microbiome
Met_1-linoleoyl-2-linolenoyl-GPC (18:2/18:3)*	Lab_Cholesterol [Mass/volume] in Serum or Plasma	2.35e-11	0.286725	Metabolome	Labs
Met_1-palmitoyl-2-arachidonoyl-GPC (16:0/20:4)	fat_mass_lbs	2.38e-11	0.269152	Metabolome	Body_composition
Met_2-palmitoyl-GPE (16:0)*	android_fat_perc	2.52e-11	-0.273533	Metabolome	Body_composition
Lab_Albumin/Globulin [Mass Ratio] in Serum or Plasma	tiss_perc_fat	2.54e-11	-0.339459	Labs	Body_composition
Met_3-aminoisobutyrate	Liver.Fat	2.54e-11	-0.257719	Metabolome	MRI_Body
IR_SCORE	Met_glucose	2.63e-11	0.260852	Quantose	Metabolome
Met_1-oleoyl-3-linoleoyl-glycerol (18:1/18:2)	Lab_Insulin [Units/volume] in Serum or Plasma	2.69e-11	0.320154	Metabolome	Labs
Met_ursodeoxycholate	Species_Richness	2.75e-11	-0.266175	Metabolome	Microbiome
Met_glutamate	Lab_Cholesterol in HDL [Mass/volume] in Serum or Plasma	2.78e-11	-0.278866	Metabolome	Labs
Met_1-stearoyl-2-docosapentaenoyl-GPC (18:0/22:5n6)*	tiss_perc_fat	2.83e-11	0.272164	Metabolome	Body_composition
Met_3-methylglutarylcarnitine (2)	Lab_Cystatin C [Mass/volume] in Serum or Plasma	2.89e-11	0.340757	Metabolome	Labs
Met_1-oleoyl-3-linoleoyl-glycerol (18:1/18:2)	fat_mass_lbs	2.96e-11	0.267899	Metabolome	Body_composition
Met_phenylacetylglutamine	Clostridium	2.99e-11	0.258761	Metabolome	Microbiome
Met_1-(1-enyl-palmitoyl)-2-linoleoyl-GPE (P-16:0/18:2)*	Lab_Urea nitrogen/Creatinine serum/plasma	3e-11	0.278919	Metabolome	Labs
Met_N-acetylglycine	BMI	3.01e-11	-0.254329	Metabolome	Body_composition
Met_p-cresol-glucuronide*	Erysipelotrichaceae_family	3.04e-11	0.262897	Metabolome	Microbiome
Met_1-oleoyl-3-linoleoyl-glycerol (18:1/18:2)	lean_mass_perc	3.09e-11	-0.270754	Metabolome	Body_composition
Met_1-(1-enyl-palmitoyl)-GPC (P-16:0)*	tiss_perc_fat	3.09e-11	-0.270528	Metabolome	Body_composition
Met_1-palmitoyl-3-linoleoyl-glycerol (16:0/18:2)*	Lab_Cholesterol [Mass/volume] in Serum or Plasma	3.11e-11	0.284259	Metabolome	Labs
Met_quinolinate	Lab_Apolipoprotein A-I [Mass/volume] in Serum or Plasma	3.17e-11	-0.288675	Metabolome	Labs
Met_N-palmitoyl-sphinganine (d18:0/16:0)	Lab_Triglyceride [Mass/volume] in Serum or Plasma	3.17e-11	0.284405	Metabolome	Labs
Lab_Sex hormone binding globulin [Moles/volume] in Serum or Plasma	fat_mass_lbs	3.23e-11	-0.336898	Labs	Body_composition
Met_glycosyl-N-palmitoyl-sphingosine	Lab_Apolipoprotein B/Apolipoprotein A-I [Mass Ratio] in Serum or Plasma	3.23e-11	0.3153	Metabolome	Labs
Met_p-cresol sulfate	Ruminiclostridium	3.26e-11	0.258285	Metabolome	Microbiome
Met_1-(1-enyl-stearoyl)-2-linoleoyl-GPC (P-18:0/18:2)*	gynoid_fat_perc	3.3e-11	-0.267502	Metabolome	Body_composition
Met_palmitoyl-linolenoyl-glycerol (16:0/18:3) [2]*	Lab_Cholesterol in VLDL [Mass/volume] in Serum or Plasma by calculation	3.32e-11	0.623012	Metabolome	Labs
Met_glycerol	gynoid_fat_perc	3.34e-11	0.26721	Metabolome	Body_composition
Met_1-stearoyl-2-docosahexaenoyl-GPE (18:0/22:6)*	Lab_Urate [Mass/volume] in Serum or Plasma	3.42e-11	0.314568	Metabolome	Labs
Met_1-margaroyl-2-linoleoyl-GPC (17:0/18:2)*	Lab_Cholesterol [Mass/volume] in Serum or Plasma	3.44e-11	0.277859	Metabolome	Labs
Met_1-palmitoyl-GPE (16:0)	gynoid_fat_perc	3.46e-11	-0.268327	Metabolome	Body_composition
Met_sphingomyelin (d18:2/24:1, d18:1/24:2)*	Lab_Cholesterol in LDL [Mass/volume] in Serum or Plasma by calculation	3.46e-11	0.2783	Metabolome	Labs
Met_1-eicosapentaenoyl-GPC (20:5)*	Lab_Mercury [Mass/volume] in Blood	3.47e-11	0.346819	Metabolome	Labs
Met_1-myristoyl-GPC (14:0)	Lab_Triglyceride [Mass/volume] in Serum or Plasma	3.49e-11	0.277773	Metabolome	Labs
IR_SCORE	Met_arginine	3.53e-11	-0.252	Quantose	Metabolome
Met_1-palmitoyl-2-dihomo-linolenoyl-GPC (16:0/20:3n3 or 6)*	Lab_Insulin [Units/volume] in Serum or Plasma	3.6e-11	0.323078	Metabolome	Labs
Met_homocitrulline	Lab_{'Glomerular filtration rate/1.73 sq M.predicted by Creatinine-based formula (CKD-EPI)', 'eGFR with normals for black'}	3.65e-11	-0.331777	Metabolome	Labs
Met_1-palmitoyl-GPE (16:0)	fat_mass_lbs	3.69e-11	-0.267944	Metabolome	Body_composition
Met_pro-hydroxy-pro	Lab_Cystatin C [Mass/volume] in Serum or Plasma	3.75e-11	0.325129	Metabolome	Labs
Lab_Sex hormone binding globulin [Moles/volume] in Serum or Plasma	Liver.Fat	3.79e-11	-0.326247	Labs	MRI_Body
Met_taurolithocholate 3-sulfate	Pseudoflavonifractor	3.8e-11	0.260617	Metabolome	Microbiome
Met_4-androsten-3beta,17beta-diol disulfate (1)	Liver.Fat	3.85e-11	0.254682	Metabolome	MRI_Body
Met_3-phenylpropionate (hydrocinnamate)	Holdemanella	3.91e-11	0.267616	Metabolome	Microbiome
GWAS_relative_risk_Height	lean_mass_lbs	3.92e-11	0.264363	Genetics	Body_composition
Met_1-palmitoyl-2-oleoyl-GPE (16:0/18:1)	Lab_Retinol [Mass/volume] in Serum or Plasma	3.93e-11	0.319086	Metabolome	Labs
Met_1-linoleoyl-GPC (18:2)	Lab_Apolipoprotein A-I [Mass/volume] in Serum or Plasma	3.93e-11	0.28309	Metabolome	Labs
Met_cinnamoylglycine	Coprococcus	3.94e-11	0.265407	Metabolome	Microbiome
Met_1-(1-enyl-stearoyl)-2-docosapentaenoyl-GPE (P-18:0/22:5n3)*	Lab_Apolipoprotein A-I [Mass/volume] in Serum or Plasma	4.06e-11	0.439067	Metabolome	Labs
Lab_Triiodothyronine resin uptake (T3RU) in Serum or Plasma	lean_mass_perc	4.1e-11	0.332654	Labs	Body_composition
Met_N1-methylinosine	Lab_Creatinine serum/plasma	4.13e-11	0.433234	Metabolome	Labs
Met_glycoursodeoxycholate	Coprococcus	4.18e-11	-0.259273	Metabolome	Microbiome
Met_propionylcarnitine	tiss_perc_fat	4.47e-11	0.268379	Metabolome	Body_composition
Met_indolelactate	Lab_Retinol [Mass/volume] in Serum or Plasma	4.52e-11	0.317028	Metabolome	Labs
Met_1-(1-enyl-palmitoyl)-2-palmitoyl-GPC (P-16:0/16:0)*	Lab_Insulin [Units/volume] in Serum or Plasma	4.56e-11	-0.316593	Metabolome	Labs
IR_SCORE	Met_3-hydroxydecanoate	4.62e-11	0.250529	Quantose	Metabolome
Met_pyridoxate	Lab_Cobalamin (Vitamin B12) [Mass/volume] in Serum or Plasma	4.63e-11	0.316131	Metabolome	Labs
Met_eicosapentaenoate (EPA; 20:5n3)	Lab_Mercury [Mass/volume] in Blood	4.65e-11	0.344676	Metabolome	Labs
Met_indole-3-carboxylic acid	Intestinimonas	4.66e-11	0.303742	Metabolome	Microbiome
Met_hydantoin-5-propionic acid	Lab_Cystatin C [Mass/volume] in Serum or Plasma	4.8e-11	0.336266	Metabolome	Labs
Met_N-acetylcarnosine	Lab_{'Glomerular filtration rate/1.73 sq M.predicted by Creatinine-based formula (CKD-EPI)', 'eGFR with normals for non-black'}	4.84e-11	-0.314029	Metabolome	Labs
Met_sphingomyelin (d18:2/16:0, d18:1/16:1)*	lean_mass_perc	4.88e-11	-0.268096	Metabolome	Body_composition
Met_pyroglutamine*	Lab_Urea nitrogen/Creatinine serum/plasma	5.22e-11	-0.275357	Metabolome	Labs
Met_S-adenosylhomocysteine (SAH)	Lab_Cystatin C [Mass/volume] in Serum or Plasma	5.24e-11	0.397515	Metabolome	Labs
Met_urate	tot_mass_lbs	5.28e-11	0.264578	Metabolome	Body_composition
Met_N6,N6,N6-trimethyllysine	Lab_Urea nitrogen/Creatinine serum/plasma	5.53e-11	0.27501	Metabolome	Labs
Met_N-acetylcarnosine	Lab_{'Glomerular filtration rate/1.73 sq M.predicted by Creatinine-based formula (CKD-EPI)', 'eGFR with normals for black'}	5.57e-11	-0.313079	Metabolome	Labs
Lab_Triiodothyronine resin uptake (T3RU) in Serum or Plasma	tiss_perc_fat	5.58e-11	-0.330471	Labs	Body_composition
Met_propionylcarnitine	lean_mass_perc	5.59e-11	-0.267299	Metabolome	Body_composition
Met_1-palmitoyl-2-eicosapentaenoyl-GPC (16:0/20:5)*	Lab_Apolipoprotein A-I [Mass/volume] in Serum or Plasma	5.68e-11	0.280844	Metabolome	Labs
Met_1-oleoyl-3-linoleoyl-glycerol (18:1/18:2)	tiss_perc_fat	5.8e-11	0.266864	Metabolome	Body_composition
Met_indolepropionate	Ruminococcus	5.81e-11	0.256035	Metabolome	Microbiome
Met_3-phenylpropionate (hydrocinnamate)	Peptoclostridium	5.82e-11	0.265301	Metabolome	Microbiome
Met_phenylacetylglutamine	Clostridiales_order	5.95e-11	0.254922	Metabolome	Microbiome
Met_2-oleoyl-GPC (18:1)*	Lab_Cholesterol in HDL [Mass/volume] in Serum or Plasma	5.99e-11	0.274535	Metabolome	Labs
Met_3-phenylpropionate (hydrocinnamate)	Ruminococcus	5.99e-11	0.265137	Metabolome	Microbiome
Met_1-oleoyl-2-linoleoyl-glycerol (18:1/18:2)	viseral_adipose_lbs	6.09e-11	0.265474	Metabolome	Body_composition
Met_1-oleoyl-2-dihomo-linoleoyl-GPC (18:1/20:2)*	viseral_adipose_lbs	6.23e-11	-0.282888	Metabolome	Body_composition
Met_phenyllactate (PLA)	Lab_{'Glomerular filtration rate/1.73 sq M.predicted by Creatinine-based formula (CKD-EPI)', 'eGFR with normals for non-black'}	6.31e-11	-0.311524	Metabolome	Labs
Met_ursodeoxycholate	Faecalibacterium	6.44e-11	-0.261303	Metabolome	Microbiome
Met_1-oleoyl-2-docosahexaenoyl-GPC (18:1/22:6)*	viseral_adipose_lbs	6.45e-11	-0.43023	Metabolome	Body_composition
Met_1-(1-enyl-palmitoyl)-2-oleoyl-GPC (P-16:0/18:1)*	Pseudoflavonifractor	6.5e-11	0.254431	Metabolome	Microbiome
Met_1-pentadecanoyl-2-arachidonoyl-GPC (15:0/20:4)*	Lab_Triglyceride [Mass/volume] in Serum or Plasma	6.58e-11	0.27666	Metabolome	Labs
Met_1-methylhistidine	Lab_Urate [Mass/volume] in Serum or Plasma	6.63e-11	0.310478	Metabolome	Labs
Met_1,5-anhydroglucitol (1,5-AG)	lean_mass_perc	6.71e-11	-0.266448	Metabolome	Body_composition
GLUCOSE	Liver.Fat	6.73e-11	0.244932	Labs	MRI_Body
Lab_Alpha 2 globulin [Mass/volume] in Serum or Plasma by Electrophoresis	tiss_perc_fat	6.78e-11	0.332474	Labs	Body_composition
Met_behenoyl dihydrosphingomyelin (d18:0/22:0)*	Lab_Cholesterol in LDL [Mass/volume] in Serum or Plasma by calculation	6.86e-11	0.422442	Metabolome	Labs
Met_N-acetyl-1-methylhistidine*	Lab_Creatinine serum/plasma	6.87e-11	0.286326	Metabolome	Labs
GLUCOSE	viseral_adipose_lbs	6.91e-11	0.264086	Labs	Body_composition
Met_1-palmityl-GPC (O-16:0)	viseral_adipose_lbs	6.92e-11	-0.268742	Metabolome	Body_composition
IR_SCORE	Met_glycerophosphorylcholine (GPC)	6.92e-11	-0.248303	Quantose	Metabolome
IGT_SCORE	fat_mass_lbs	7e-11	0.26251	Quantose	Body_composition
Met_1-palmitoyl-2-arachidonoyl-GPE (16:0/20:4)*	Lab_Retinol [Mass/volume] in Serum or Plasma	7.02e-11	0.314025	Metabolome	Labs
Met_ursodeoxycholate	Holdemanella	7.07e-11	-0.260768	Metabolome	Microbiome
Met_1-myristoyl-2-linoleoyl-GPC (14:0/18:2)*	viseral_adipose_lbs	7.19e-11	0.264502	Metabolome	Body_composition
Lab_Testosterone.bioavailable/Testosterone.total in Serum or Plasma	android_fat_perc	7.22e-11	0.332459	Labs	Body_composition
Met_ceramide (d18:1/14:0, d16:1/16:0)*	Lab_Apolipoprotein B [Mass/volume] in Serum or Plasma	7.22e-11	0.437826	Metabolome	Labs
Met_1,5-anhydroglucitol (1,5-AG)	tiss_perc_fat	7.35e-11	0.265691	Metabolome	Body_composition
Lab_Testosterone.bioavailable/Testosterone.total in Serum or Plasma	android_gynoid_ratio	7.45e-11	0.332232	Labs	Body_composition
Met_1-(1-enyl-palmitoyl)-2-oleoyl-GPE (P-16:0/18:1)*	Lab_Cholesterol in HDL [Mass/volume] in Serum or Plasma	7.5e-11	0.273176	Metabolome	Labs
Met_p-cresol sulfate	Tyzzerella	7.52e-11	0.253601	Metabolome	Microbiome
Met_1-myristoyl-2-arachidonoyl-GPC (14:0/20:4)*	Lab_Retinol [Mass/volume] in Serum or Plasma	7.53e-11	0.315745	Metabolome	Labs
Met_sphingomyelin (d18:1/17:0, d17:1/18:0, d19:1/16:0)	Lab_Apolipoprotein B/Apolipoprotein A-I [Mass Ratio] in Serum or Plasma	7.59e-11	0.313849	Metabolome	Labs
Met_phenyllactate (PLA)	Lab_{'Glomerular filtration rate/1.73 sq M.predicted by Creatinine-based formula (CKD-EPI)', 'eGFR with normals for black'}	7.61e-11	-0.31025	Metabolome	Labs
Lab_Alanine aminotransferase serum/plasma	Liver.Fat	8e-11	0.30851	Labs	MRI_Body
Met_1-palmitoyl-2-dihomo-linolenoyl-GPC (16:0/20:3n3 or 6)*	BMI	8.13e-11	0.254325	Metabolome	Body_composition
Met_phenylacetylglutamine	Lachnoclostridium	8.36e-11	0.253004	Metabolome	Microbiome
Met_lactate	Lab_Insulin [Units/volume] in Serum or Plasma	8.51e-11	0.312337	Metabolome	Labs
IGT_SCORE	Met_2-linoleoyl-GPE (18:2)*	8.58e-11	-0.256981	Quantose	Metabolome
Met_1-palmityl-2-arachidonoyl-GPC (O-16:0/20:4)*	Lab_Urea nitrogen/Creatinine serum/plasma	8.67e-11	0.274477	Metabolome	Labs
Met_isoursodeoxycholate	Species_Richness	8.85e-11	-0.43021	Metabolome	Microbiome
Met_5alpha-androstan-3beta,17alpha-diol disulfate	Subdoligranulum	9.19e-11	0.278129	Metabolome	Microbiome
Met_2-palmitoyl-GPE (16:0)*	lean_mass_perc	9.2e-11	0.268875	Metabolome	Body_composition
Lab_Testosterone.bioavailable/Testosterone.total in Serum or Plasma	Liver.Fat	9.29e-11	0.321158	Labs	MRI_Body
Met_3-phenylpropionate (hydrocinnamate)	Clostridium	9.35e-11	0.262522	Metabolome	Microbiome
Met_lactate	android_fat_perc	9.41e-11	0.2612	Metabolome	Body_composition
Met_sulfate*	Lab_Urea nitrogen/Creatinine serum/plasma	9.49e-11	0.271981	Metabolome	Labs
Met_ceramide (d18:1/14:0, d16:1/16:0)*	Lab_Cholesterol [Mass/volume] in Serum or Plasma	9.59e-11	0.423038	Metabolome	Labs
Met_6-hydroxyindole sulfate	Lab_Urea nitrogen/Creatinine serum/plasma	9.61e-11	0.271904	Metabolome	Labs
Met_pregnanediol-3-glucuronide	Lab_Dehydroepiandrosterone sulfate (DHEA-S) [Mass/volume] in Serum or Plasma	9.83e-11	0.311703	Metabolome	Labs
Met_taurolithocholate 3-sulfate	Butyricicoccus	9.96e-11	0.255124	Metabolome	Microbiome
Met_lactate	android_gynoid_ratio	9.96e-11	0.260866	Metabolome	Body_composition
Met_1-(1-enyl-palmitoyl)-GPC (P-16:0)*	fat_mass_lbs	9.98e-11	-0.260859	Metabolome	Body_composition
Met_docosahexaenoate (DHA; 22:6n3)	Lab_Mercury [Mass/volume] in Blood	1e-10	0.339025	Metabolome	Labs
Met_oleoyl-arachidonoyl-glycerol (18:1/20:4) [2]*	android_fat_perc	1.02e-10	0.477398	Metabolome	Body_composition
Met_p-cresol-glucuronide*	Butyricicoccus	1.03e-10	0.255916	Metabolome	Microbiome
Met_3-carboxy-4-methyl-5-propyl-2-furanpropanoate (CMPF)	Lab_Mercury [Mass/volume] in Blood	1.04e-10	0.338737	Metabolome	Labs
Met_1-palmitoleoyl-3-oleoyl-glycerol (16:1/18:1)*	BMI	1.05e-10	0.301958	Metabolome	Body_composition
IR_SCORE	Met_betaine	1.06e-10	-0.245747	Quantose	Metabolome
Met_oleoyl-arachidonoyl-glycerol (18:1/20:4) [2]*	android_gynoid_ratio	1.07e-10	0.47698	Metabolome	Body_composition
IGT_SCORE	Met_beta-hydroxyisovalerate	1.08e-10	0.246179	Quantose	Metabolome
Met_cinnamoylglycine	Holdemanella	1.09e-10	0.259496	Metabolome	Microbiome
Met_5alpha-androstan-3beta,17alpha-diol disulfate	Firmicutes_phylum	1.1e-10	0.277011	Metabolome	Microbiome
Met_ceramide (d18:1/20:0, d16:1/22:0, d20:1/18:0)*	Lab_Cholesterol [Mass/volume] in Serum or Plasma	1.1e-10	0.426341	Metabolome	Labs
IGT_SCORE	gynoid_fat_perc	1.1e-10	0.259839	Quantose	Body_composition
Met_cinnamoylglycine	Peptoclostridium	1.11e-10	0.2594	Metabolome	Microbiome
Met_3-phenylpropionate (hydrocinnamate)	Faecalitalea	1.12e-10	0.261438	Metabolome	Microbiome
Met_sphingomyelin (d18:0/18:0, d19:0/17:0)*	tiss_perc_fat	1.13e-10	0.476408	Metabolome	Body_composition
Met_indole-3-carboxylic acid	Erysipelotrichaceae_family	1.18e-10	0.29762	Metabolome	Microbiome
Met_sphingomyelin (d18:2/16:0, d18:1/16:1)*	tiss_perc_fat	1.18e-10	0.262653	Metabolome	Body_composition
Met_ceramide (d18:1/20:0, d16:1/22:0, d20:1/18:0)*	Lab_Apolipoprotein B [Mass/volume] in Serum or Plasma	1.19e-10	0.43925	Metabolome	Labs
Met_1-linoleoyl-GPC (18:2)	gynoid_fat_perc	1.19e-10	-0.259808	Metabolome	Body_composition
Met_1-(1-enyl-stearoyl)-2-linoleoyl-GPC (P-18:0/18:2)*	BMI	1.21e-10	-0.246996	Metabolome	Body_composition
Met_3-phenylpropionate (hydrocinnamate)	Species_Diversity	1.23e-10	0.260914	Metabolome	Microbiome
Met_quinolinate	Lab_Creatinine serum/plasma	1.25e-10	0.274195	Metabolome	Labs
Met_N1-methylinosine	Lab_{'Glomerular filtration rate/1.73 sq M.predicted by Creatinine-based formula (CKD-EPI)', 'eGFR with normals for black'}	1.25e-10	-0.465424	Metabolome	Labs
Met_arachidonoylcholine	Lab_Carbon dioxide serum/plasma	1.26e-10	0.45828	Metabolome	Labs
Met_3-carboxy-4-methyl-5-propyl-2-furanpropanoate (CMPF)	Lab_25-Hydroxyvitamin D [Mass/volume] in Serum or Plasma	1.26e-10	0.307509	Metabolome	Labs
Met_1-stearoyl-2-adrenoyl-GPE (18:0/22:4)*	Lab_Cholesterol in VLDL [Mass/volume] in Serum or Plasma by calculation	1.26e-10	0.505011	Metabolome	Labs
IGT_SCORE	Met_palmitoylcarnitine	1.27e-10	0.244917	Quantose	Metabolome
IR_SCORE	Met_propionylglycine	1.29e-10	-0.256428	Quantose	Metabolome
IGT_SCORE	Met_1-lignoceroyl-GPC (24:0)	1.29e-10	-0.261901	Quantose	Metabolome
Met_ceramide (d18:1/14:0, d16:1/16:0)*	Lab_Cholesterol in LDL [Mass/volume] in Serum or Plasma by calculation	1.31e-10	0.421105	Metabolome	Labs
Met_5alpha-androstan-3beta,17beta-diol disulfate	Lab_Dehydroepiandrosterone sulfate (DHEA-S) [Mass/volume] in Serum or Plasma	1.31e-10	0.306152	Metabolome	Labs
Met_pantothenate	Lab_Thiamine [Moles/volume] in Blood	1.33e-10	0.312168	Metabolome	Labs
Met_gulonic acid*	Lab_{'Glomerular filtration rate/1.73 sq M.predicted by Creatinine-based formula (CKD-EPI)', 'eGFR with normals for black'}	1.34e-10	-0.313956	Metabolome	Labs
Met_1-methylimidazoleacetate	Lab_Cystatin C [Mass/volume] in Serum or Plasma	1.35e-10	0.31505	Metabolome	Labs
Met_N1-methylinosine	Lab_{'Glomerular filtration rate/1.73 sq M.predicted by Creatinine-based formula (CKD-EPI)', 'eGFR with normals for non-black'}	1.35e-10	-0.464666	Metabolome	Labs
Met_1-(1-enyl-palmitoyl)-2-linoleoyl-GPC (P-16:0/18:2)*	Lab_C reactive protein [Mass/volume] in Serum or Plasma	1.35e-10	-0.270279	Metabolome	Labs
Met_glycosyl-N-behenoyl-sphingadienine (d18:2/22:0)*	Lab_Apolipoprotein B [Mass/volume] in Serum or Plasma	1.4e-10	0.443937	Metabolome	Labs
Met_urate	viseral_adipose_lbs	1.41e-10	0.260294	Metabolome	Body_composition
Met_1-oleoyl-2-docosahexaenoyl-GPC (18:1/22:6)*	gynoid_fat_perc	1.41e-10	-0.419562	Metabolome	Body_composition
IR_SCORE	Met_3-phenylpropionate (hydrocinnamate)	1.42e-10	-0.254267	Quantose	Metabolome
Lab_Sex hormone binding globulin [Moles/volume] in Serum or Plasma	viseral_adipose_lbs	1.44e-10	-0.32659	Labs	Body_composition
Met_cinnamoylglycine	Faecalitalea	1.45e-10	0.257794	Metabolome	Microbiome
IR_SCORE	Met_1-palmitoyl-GPE (16:0)	1.46e-10	-0.245381	Quantose	Metabolome
Met_1-linoleoyl-2-arachidonoyl-GPC (18:2/20:4n6)*	Lab_Cholesterol in HDL [Mass/volume] in Serum or Plasma	1.47e-10	0.269553	Metabolome	Labs
Met_glycine	viseral_adipose_lbs	1.49e-10	-0.259966	Metabolome	Body_composition
GLUCOSE	tiss_perc_fat	1.54e-10	0.260635	Labs	Body_composition
Met_1-(1-enyl-oleoyl)-GPC (P-18:1)*	android_gynoid_ratio	1.57e-10	-0.2827	Metabolome	Body_composition
Lab_Globulin [Mass/volume] in Serum by calculation	lean_mass_perc	1.58e-10	-0.326327	Labs	Body_composition
Met_1-eicosenoyl-GPC (20:1)*	Lab_Carbon dioxide serum/plasma	1.61e-10	0.304071	Metabolome	Labs
IGT_SCORE	Met_eicosanodioate	1.64e-10	-0.24348	Quantose	Metabolome
Met_1-stearoyl-2-dihomo-linolenoyl-GPC (18:0/20:3n3 or 6)*	tot_mass_lbs	1.68e-10	0.257762	Metabolome	Body_composition
Met_quinolinate	Lab_{'Glomerular filtration rate/1.73 sq M.predicted by Creatinine-based formula (CKD-EPI)', 'eGFR with normals for black'}	1.71e-10	-0.307856	Metabolome	Labs
Met_1-palmitoyl-2-arachidonoyl-GPC (16:0/20:4)	Butyrivibrio	1.71e-10	-0.248891	Metabolome	Microbiome
Met_1-(1-enyl-oleoyl)-GPC (P-18:1)*	android_fat_perc	1.73e-10	-0.282063	Metabolome	Body_composition
Met_gamma-glutamylphenylalanine	Lab_{'Glomerular filtration rate/1.73 sq M.predicted by Creatinine-based formula (CKD-EPI)', 'eGFR with normals for black'}	1.76e-10	-0.307638	Metabolome	Labs
Met_palmitoyl-oleoyl-glycerol (16:0/18:1) [2]*	Lab_Cholesterol in HDL [Mass/volume] in Serum or Plasma	1.84e-10	-0.413668	Metabolome	Labs
Met_thyroxine	lean_mass_perc	1.84e-10	-0.260443	Metabolome	Body_composition
IGT_SCORE	Met_oleoylcarnitine	1.84e-10	0.243008	Quantose	Metabolome
Met_1-linoleoyl-2-docosahexaenoyl-GPC (18:2/22:6)*	Lab_Cholesterol [Mass/volume] in Serum or Plasma	1.86e-10	0.405965	Metabolome	Labs
Met_gulonic acid*	Lab_{'Glomerular filtration rate/1.73 sq M.predicted by Creatinine-based formula (CKD-EPI)', 'eGFR with normals for non-black'}	1.86e-10	-0.311622	Metabolome	Labs
Met_ceramide (d18:2/24:1, d18:1/24:2)*	Lab_Apolipoprotein B [Mass/volume] in Serum or Plasma	1.87e-10	0.425256	Metabolome	Labs
Met_stearoylcarnitine	Lab_Apolipoprotein B [Mass/volume] in Serum or Plasma	1.87e-10	0.275695	Metabolome	Labs
IGT_SCORE	Met_arginine	1.92e-10	-0.242603	Quantose	Metabolome
IR_SCORE	Met_leucine	1.92e-10	0.242592	Quantose	Metabolome
Met_2-palmitoyl-GPE (16:0)*	tiss_perc_fat	1.93e-10	-0.264135	Metabolome	Body_composition
Met_3-hydroxylaurate	Lab_Chloride serum/plasma	1.95e-10	-0.303072	Metabolome	Labs
Met_diacylglycerol (16:1/18:2 [2], 16:0/18:3 [1])*	Lab_Cholesterol in HDL [Mass/volume] in Serum or Plasma	1.97e-10	-0.429604	Metabolome	Labs
Met_5alpha-androstan-3beta,17alpha-diol disulfate	Species_Diversity	1.98e-10	0.273302	Metabolome	Microbiome
Met_1-(1-enyl-stearoyl)-2-docosahexaenoyl-GPC (P-18:0/22:6)*	Lab_Cholesterol in VLDL [Mass/volume] in Serum or Plasma by calculation	1.98e-10	-0.299254	Metabolome	Labs
Met_2-methylbutyrylcarnitine (C5)	Lab_Urate [Mass/volume] in Serum or Plasma	1.99e-10	0.304312	Metabolome	Labs
Met_gamma-glutamylphenylalanine	Lab_{'Glomerular filtration rate/1.73 sq M.predicted by Creatinine-based formula (CKD-EPI)', 'eGFR with normals for non-black'}	1.99e-10	-0.306771	Metabolome	Labs
Met_S-methylcysteine	Butyrivibrio	2.01e-10	0.247976	Metabolome	Microbiome
Met_p-cresol sulfate	Flavonifractor	2.06e-10	0.247826	Metabolome	Microbiome
Met_1-stearoyl-2-arachidonoyl-GPC (18:0/20:4)	fat_mass_lbs	2.07e-10	0.256531	Metabolome	Body_composition
Met_1-margaroyl-GPC (17:0)	viseral_adipose_lbs	2.08e-10	-0.257968	Metabolome	Body_composition
Met_2-oleoyl-GPC (18:1)*	Lab_Apolipoprotein A-I [Mass/volume] in Serum or Plasma	2.09e-10	0.272703	Metabolome	Labs
Met_tiglylcarnitine	Lab_Creatinine serum/plasma	2.09e-10	0.27681	Metabolome	Labs
Met_butyrylcarnitine	Lab_Testosterone.bioavailable/Testosterone.total in Serum or Plasma	2.11e-10	0.312594	Metabolome	Labs
Met_campesterol	Lab_Apolipoprotein A-I [Mass/volume] in Serum or Plasma	2.13e-10	0.314817	Metabolome	Labs
Met_phenylacetylglutamine	Dorea	2.14e-10	0.247607	Metabolome	Microbiome
Met_1-oleoyl-2-linoleoyl-glycerol (18:1/18:2)	BMI	2.15e-10	0.243727	Metabolome	Body_composition
Met_1-stearoyl-2-adrenoyl-GPC (18:0/22:4)*	Lab_Triglyceride [Mass/volume] in Serum or Plasma	2.17e-10	0.411299	Metabolome	Labs
Met_myo-inositol	Lab_Creatinine serum/plasma	2.18e-10	0.26685	Metabolome	Labs
Met_1-dihomo-linoleoyl-GPC (20:2)*	Lab_Carbon dioxide serum/plasma	2.21e-10	0.301857	Metabolome	Labs
Met_creatine	Lab_Urea nitrogen serum/plasma	2.22e-10	0.26675	Metabolome	Labs
IGT_SCORE	Met_pentadecanoate (15:0)	2.23e-10	0.368679	Quantose	Metabolome
Met_1-stearoyl-2-arachidonoyl-GPC (18:0/20:4)	Lab_Cholesterol [Mass/volume] in Serum or Plasma	2.27e-10	0.266373	Metabolome	Labs
Met_ceramide (d18:1/20:0, d16:1/22:0, d20:1/18:0)*	Lab_Cholesterol in LDL [Mass/volume] in Serum or Plasma by calculation	2.34e-10	0.420388	Metabolome	Labs
Met_1-palmitoyl-2-linoleoyl-GPI (16:0/18:2)	Lab_Cholesterol in VLDL [Mass/volume] in Serum or Plasma by calculation	2.39e-10	0.304422	Metabolome	Labs
IGT_SCORE	Met_ornithine	2.41e-10	-0.241299	Quantose	Metabolome
Met_1-oleoyl-GPC (18:1)	Lab_Insulin [Units/volume] in Serum or Plasma	2.49e-10	-0.304837	Metabolome	Labs
Met_sphingomyelin (d18:0/18:0, d19:0/17:0)*	lean_mass_perc	2.5e-10	-0.468546	Metabolome	Body_composition
Met_sphingomyelin (d18:2/23:0, d18:1/23:1, d17:1/24:1)*	Lab_Cholesterol in HDL [Mass/volume] in Serum or Plasma	2.51e-10	0.267395	Metabolome	Labs
Met_orotidine	Lab_Urate [Mass/volume] in Serum or Plasma	2.51e-10	0.301652	Metabolome	Labs
Met_1-docosapentaenoyl-GPC (22:5n3)*	Lab_Carbon dioxide serum/plasma	2.52e-10	0.300945	Metabolome	Labs
Met_trans-4-hydroxyproline	Lab_Creatinine serum/plasma	2.59e-10	0.26577	Metabolome	Labs
Met_1-palmitoyl-2-eicosapentaenoyl-GPC (16:0/20:5)*	Lab_Cholesterol in HDL [Mass/volume] in Serum or Plasma	2.62e-10	0.265477	Metabolome	Labs
Met_3-methoxytyrosine	Lab_Urea nitrogen/Creatinine serum/plasma	2.68e-10	-0.266988	Metabolome	Labs
Met_1-stearoyl-2-dihomo-linolenoyl-GPC (18:0/20:3n3 or 6)*	Lab_Gamma glutamyl transferase [Enzymatic activity/volume] in Serum or Plasma	2.7e-10	0.301835	Metabolome	Labs
Met_1-stearoyl-2-oleoyl-GPE (18:0/18:1)	Liver.Fat	2.71e-10	0.243642	Metabolome	MRI_Body
Met_p-cresol-glucuronide*	Clostridium	2.72e-10	0.25023	Metabolome	Microbiome
Met_N-palmitoyl-sphingosine (d18:1/16:0)	Lab_Cholesterol in VLDL [Mass/volume] in Serum or Plasma by calculation	2.72e-10	0.297385	Metabolome	Labs
Met_1-palmitoleoyl-3-oleoyl-glycerol (16:1/18:1)*	viseral_adipose_lbs	2.77e-10	0.308772	Metabolome	Body_composition
IGT_SCORE	Met_taurocholenate sulfate	2.77e-10	0.240669	Quantose	Metabolome
Met_glycoursodeoxycholate	Faecalitalea	2.79e-10	-0.248328	Metabolome	Microbiome
IGT_SCORE	Met_threonine	2.87e-10	-0.240132	Quantose	Metabolome
Met_1-stearoyl-2-docosahexaenoyl-GPE (18:0/22:6)*	Liver.Fat	2.88e-10	0.243482	Metabolome	MRI_Body
Met_1-linoleoyl-2-docosapentaenyol-GPC (18:2/22:5n3)*	gynoid_fat_perc	2.9e-10	-0.295317	Metabolome	Body_composition
Met_glucose	fat_mass_lbs	2.92e-10	0.262492	Metabolome	Body_composition
Met_palmitoyl-myristoyl-glycerol (16:0/14:0) [2]	Lab_Cholesterol in VLDL [Mass/volume] in Serum or Plasma by calculation	2.98e-10	0.645847	Metabolome	Labs
Met_p-cresol sulfate	Blautia	3.04e-10	0.245558	Metabolome	Microbiome
Met_1-palmitoyl-2-arachidonoyl-GPI (16:0/20:4)*	Lab_Gamma glutamyl transferase [Enzymatic activity/volume] in Serum or Plasma	3.13e-10	0.303919	Metabolome	Labs
Met_1-palmitoyl-2-arachidonoyl-GPC (16:0/20:4)	Lab_Cholesterol in VLDL [Mass/volume] in Serum or Plasma by calculation	3.14e-10	0.296066	Metabolome	Labs
Met_1-oleoyl-3-linoleoyl-glycerol (18:1/18:2)	Lab_Cholesterol in LDL [Mass/volume] in Serum or Plasma by calculation	3.15e-10	0.264782	Metabolome	Labs
IR_SCORE	Met_1-palmitoyl-2-stearoyl-GPC (16:0/18:0)	3.17e-10	-0.239907	Quantose	Metabolome
Met_1-(1-enyl-stearoyl)-2-oleoyl-GPE (P-18:0/18:1)	Lab_Cholesterol in HDL [Mass/volume] in Serum or Plasma	3.17e-10	0.264982	Metabolome	Labs
Met_N-stearoyl-sphingosine (d18:1/18:0)*	Lab_Cholesterol in LDL [Mass/volume] in Serum or Plasma by calculation	3.17e-10	0.408678	Metabolome	Labs
Met_5alpha-androstan-3beta,17alpha-diol disulfate	Intestinimonas	3.19e-10	0.270263	Metabolome	Microbiome
Met_quinolinate	Lab_{'Glomerular filtration rate/1.73 sq M.predicted by Creatinine-based formula (CKD-EPI)', 'eGFR with normals for non-black'}	3.25e-10	-0.303306	Metabolome	Labs
Met_N-acetylglycine	lean_mass_perc	3.25e-10	0.256745	Metabolome	Body_composition
Met_1-myristoyl-2-linoleoyl-GPC (14:0/18:2)*	BMI	3.33e-10	0.24191	Metabolome	Body_composition
Met_1-(1-enyl-stearoyl)-2-arachidonoyl-GPE (P-18:0/20:4)*	Lab_Apolipoprotein A-I [Mass/volume] in Serum or Plasma	3.35e-10	0.269691	Metabolome	Labs
Met_phenylacetylcarnitine	Lab_Urea nitrogen serum/plasma	3.36e-10	0.305556	Metabolome	Labs
IR_SCORE	Met_1-palmitoleoyl-2-oleoyl-glycerol (16:1/18:1)*	3.48e-10	0.274821	Quantose	Metabolome
Met_pyroglutamine*	Lab_Cystatin C [Mass/volume] in Serum or Plasma	3.48e-10	0.308236	Metabolome	Labs
Met_glycoursodeoxycholate	Intestinimonas	3.49e-10	-0.247018	Metabolome	Microbiome
Met_creatinine	Lab_Urea nitrogen serum/plasma	3.49e-10	0.263896	Metabolome	Labs
IR_SCORE	Met_N-stearoyl-sphingosine (d18:1/18:0)*	3.6e-10	0.404133	Quantose	Metabolome
Met_1-pentadecanoyl-2-arachidonoyl-GPC (15:0/20:4)*	viseral_adipose_lbs	3.6e-10	0.261855	Metabolome	Body_composition
Met_1-oleoyl-2-docosahexaenoyl-GPC (18:1/22:6)*	Liver.Fat	3.7e-10	-0.368215	Metabolome	MRI_Body
IR_SCORE	Met_3-hydroxybutyrate (BHBA)	3.7e-10	0.238841	Quantose	Metabolome
Met_1-palmitoleoyl-2-oleoyl-glycerol (16:1/18:1)*	BMI	3.7e-10	0.276544	Metabolome	Body_composition
Met_1-palmityl-2-oleoyl-GPC (O-16:0/18:1)*	Lab_Sex hormone binding globulin [Moles/volume] in Serum or Plasma	3.72e-10	0.309618	Metabolome	Labs
Met_thyroxine	gynoid_fat_perc	3.73e-10	0.253176	Metabolome	Body_composition
Met_glycoursodeoxycholate	Butyricicoccus	3.73e-10	-0.246617	Metabolome	Microbiome
Lab_Albumin/Globulin [Mass Ratio] in Serum or Plasma	android_fat_perc	3.79e-10	-0.315313	Labs	Body_composition
Met_palmitoyl-myristoyl-glycerol (16:0/14:0) [2]	Lab_Triglyceride [Mass/volume] in Serum or Plasma	3.86e-10	0.609066	Metabolome	Labs
Met_1-palmitoyl-2-arachidonoyl-GPC (16:0/20:4)	Lab_Apolipoprotein B [Mass/volume] in Serum or Plasma	4.02e-10	0.267536	Metabolome	Labs
Lab_Albumin/Globulin [Mass Ratio] in Serum or Plasma	android_gynoid_ratio	4.04e-10	-0.314846	Labs	Body_composition
Met_diacylglycerol (12:0/18:1, 14:0/16:1, 16:0/14:1) [2]*	Lab_Cholesterol in VLDL [Mass/volume] in Serum or Plasma by calculation	4.08e-10	0.645389	Metabolome	Labs
Met_homocitrulline	Lab_Urea nitrogen serum/plasma	4.17e-10	0.277659	Metabolome	Labs
Lab_Cholesterol in HDL [Mass/volume] in Serum or Plasma	gynoid_fat_perc	4.19e-10	-0.277626	Labs	Body_composition
Met_1-(1-enyl-stearoyl)-2-oleoyl-GPC (P-18:0/18:1)	gynoid_fat_perc	4.2e-10	-0.252659	Metabolome	Body_composition
Lab_Triiodothyronine resin uptake (T3RU) in Serum or Plasma	android_fat_perc	4.21e-10	-0.311396	Labs	Body_composition
Met_phosphatidylcholine (15:0/18:1, 17:0/16:1)*	Lab_Cholesterol in VLDL [Mass/volume] in Serum or Plasma by calculation	4.35e-10	0.296415	Metabolome	Labs
Met_kynurenine	Lab_Creatinine serum/plasma	4.36e-10	0.262489	Metabolome	Labs
Met_quinolinate	Lab_Insulin [Units/volume] in Serum or Plasma	4.42e-10	0.305025	Metabolome	Labs
Lab_Triiodothyronine resin uptake (T3RU) in Serum or Plasma	android_gynoid_ratio	4.47e-10	-0.310955	Labs	Body_composition
Met_valine	Liver.Fat	4.47e-10	0.240738	Metabolome	MRI_Body
IGT_SCORE	Met_1-palmitoyl-2-arachidonoyl-GPC (16:0/20:4)	4.49e-10	0.237725	Quantose	Metabolome
Met_sphingomyelin (d18:1/22:1, d18:2/22:0, d16:1/24:1)*	Lab_Apolipoprotein B/Apolipoprotein A-I [Mass Ratio] in Serum or Plasma	4.5e-10	0.299919	Metabolome	Labs
Met_1-palmitoylglycerol (16:0)	Lab_Triglyceride [Mass/volume] in Serum or Plasma	4.52e-10	0.466364	Metabolome	Labs
Met_glycoursodeoxycholate	Firmicutes_phylum	4.55e-10	-0.245428	Metabolome	Microbiome
Met_N-acetylglycine	tiss_perc_fat	4.57e-10	-0.254444	Metabolome	Body_composition
Met_isoleucine	Liver.Fat	4.58e-10	0.240598	Metabolome	MRI_Body
Met_1-(1-enyl-palmitoyl)-2-palmitoyl-GPC (P-16:0/16:0)*	BMI	4.59e-10	-0.239159	Metabolome	Body_composition
Met_1-(1-enyl-palmitoyl)-2-oleoyl-GPC (P-16:0/18:1)*	Lab_C reactive protein [Mass/volume] in Serum or Plasma	4.6e-10	-0.262613	Metabolome	Labs
Met_N-palmitoyl-sphinganine (d18:0/16:0)	Lab_Direct bilirubin serum/plasma	4.63e-10	-0.297999	Metabolome	Labs
Met_gamma-tocopherol/beta-tocopherol	Liver.Fat	4.73e-10	0.240407	Metabolome	MRI_Body
Met_1-oleoyl-GPC (18:1)	Liver.Fat	4.85e-10	-0.240253	Metabolome	MRI_Body
Met_1-pentadecanoyl-GPC (15:0)*	Lab_Apolipoprotein B [Mass/volume] in Serum or Plasma	4.99e-10	0.266147	Metabolome	Labs
Met_1-palmitoyl-2-palmitoleoyl-GPC (16:0/16:1)*	viseral_adipose_lbs	5.01e-10	0.252615	Metabolome	Body_composition
Met_phenylacetylglutamine	Blautia	5.01e-10	0.242611	Metabolome	Microbiome
Met_taurolithocholate 3-sulfate	Intestinimonas	5.02e-10	0.24561	Metabolome	Microbiome
IR_SCORE	Met_valine	5.02e-10	0.237071	Quantose	Metabolome
Met_quinolinate	Lab_Erythrocyte mean corpuscular volume [Entitic volume] by Automated count	5.06e-10	-0.304404	Metabolome	Labs
Met_1-palmityl-2-oleoyl-GPC (O-16:0/18:1)*	Lab_Testosterone.bioavailable/Testosterone.total in Serum or Plasma	5.08e-10	-0.308474	Metabolome	Labs
Met_1-(1-enyl-palmitoyl)-2-docosahexaenoyl-GPC (P-16:0/22:6)*	android_fat_perc	5.19e-10	-0.250949	Metabolome	Body_composition
Met_thyroxine	tiss_perc_fat	5.23e-10	0.253813	Metabolome	Body_composition
Met_cinnamoylglycine	Ruminococcus	5.27e-10	0.250045	Metabolome	Microbiome
Met_orotidine	fat_mass_lbs	5.27e-10	0.255044	Metabolome	Body_composition
Lab_Urate [Mass/volume] in Serum or Plasma	Liver.Fat	5.31e-10	0.295335	Labs	MRI_Body
Met_1-stearoyl-2-dihomo-linolenoyl-GPI (18:0/20:3n3 or 6)*	Lab_Triglyceride [Mass/volume] in Serum or Plasma	5.32e-10	0.403046	Metabolome	Labs
Met_1-(1-enyl-palmitoyl)-2-docosahexaenoyl-GPC (P-16:0/22:6)*	android_gynoid_ratio	5.4e-10	-0.250702	Metabolome	Body_composition
Met_1-dihomo-linoleoyl-GPC (20:2)*	Lab_Cholesterol [Mass/volume] in Serum or Plasma	5.42e-10	0.260879	Metabolome	Labs
Met_glutamate	Lab_Hemoglobin A1c (Glycated)	5.43e-10	0.298228	Metabolome	Labs
Met_lactate	fat_mass_lbs	5.43e-10	0.250669	Metabolome	Body_composition
GLUCOSE	BMI	5.47e-10	0.233205	Labs	Body_composition
Met_1-arachidoyl-GPC (20:0)	Lab_Carbon dioxide serum/plasma	5.61e-10	0.306227	Metabolome	Labs
Met_1-docosahexaenoyl-GPC (22:6)*	viseral_adipose_lbs	5.72e-10	-0.251789	Metabolome	Body_composition
Met_1-palmitoleoyl-2-oleoyl-glycerol (16:1/18:1)*	android_gynoid_ratio	5.77e-10	0.281963	Metabolome	Body_composition
Lab_Alpha 2 globulin [Mass/volume] in Serum or Plasma by Electrophoresis	android_fat_perc	5.83e-10	0.312088	Labs	Body_composition
Met_1-myristoyl-2-linoleoyl-GPC (14:0/18:2)*	fat_mass_lbs	5.85e-10	0.250414	Metabolome	Body_composition
Met_ceramide (d18:2/24:1, d18:1/24:2)*	Lab_Cholesterol in LDL [Mass/volume] in Serum or Plasma by calculation	5.87e-10	0.40297	Metabolome	Labs
Met_1-palmitoleoyl-2-oleoyl-glycerol (16:1/18:1)*	android_fat_perc	5.96e-10	0.281741	Metabolome	Body_composition
Met_1-oleoylglycerol (18:1)	Lab_Apolipoprotein B [Mass/volume] in Serum or Plasma	5.98e-10	0.274974	Metabolome	Labs
Met_1-stearoyl-2-arachidonoyl-GPE (18:0/20:4)	Butyrivibrio	6.02e-10	-0.241521	Metabolome	Microbiome
Lab_Alpha 2 globulin [Mass/volume] in Serum or Plasma by Electrophoresis	android_gynoid_ratio	6.03e-10	0.311839	Labs	Body_composition
Met_1-(1-enyl-oleoyl)-GPC (P-18:1)*	fat_mass_lbs	6.09e-10	-0.273771	Metabolome	Body_composition
Met_3-indoxyl sulfate	Lab_Urea nitrogen/Creatinine serum/plasma	6.1e-10	0.260357	Metabolome	Labs
Met_N6-acetyllysine	Lab_Urea nitrogen serum/plasma	6.1e-10	0.261747	Metabolome	Labs
Met_2-oleoyl-GPC (18:1)*	gynoid_fat_perc	6.11e-10	-0.249948	Metabolome	Body_composition
Met_propionylcarnitine	Lab_Insulin [Units/volume] in Serum or Plasma	6.14e-10	0.298376	Metabolome	Labs
Lab_Globulin [Mass/volume] in Serum by calculation	tiss_perc_fat	6.15e-10	0.316125	Labs	Body_composition
Met_1-myristoyl-2-arachidonoyl-GPC (14:0/20:4)*	Lab_Apolipoprotein B [Mass/volume] in Serum or Plasma	6.16e-10	0.26649	Metabolome	Labs
Met_1-arachidonoyl-GPE (20:4n6)*	Lab_Triglyceride [Mass/volume] in Serum or Plasma	6.16e-10	0.260056	Metabolome	Labs
Met_3-hydroxypyridine sulfate	Clostridium	6.18e-10	0.241918	Metabolome	Microbiome
Met_2-linoleoyl-GPC (18:2)*	gynoid_fat_perc	6.19e-10	-0.249865	Metabolome	Body_composition
Met_glucuronate	Lab_Cystatin C [Mass/volume] in Serum or Plasma	6.21e-10	0.304366	Metabolome	Labs
Met_N-palmitoyl-sphinganine (d18:0/16:0)	Lab_Cholesterol in VLDL [Mass/volume] in Serum or Plasma by calculation	6.44e-10	0.292309	Metabolome	Labs
Met_1-palmitoyl-2-oleoyl-GPE (16:0/18:1)	Liver.Fat	6.44e-10	0.239297	Metabolome	MRI_Body
IGT_SCORE	Met_alpha-hydroxyisocaproate	6.54e-10	0.23587	Quantose	Metabolome
Met_N-acetylarginine	Lab_Urea nitrogen serum/plasma	6.64e-10	0.260037	Metabolome	Labs
Met_cinnamoylglycine	Faecalibacterium	6.75e-10	0.248524	Metabolome	Microbiome
Met_glutarate (pentanedioate)	Ruminiclostridium	6.76e-10	-0.255655	Metabolome	Microbiome
Met_1-oleoyl-2-linoleoyl-glycerol (18:1/18:2)	fat_mass_lbs	6.76e-10	0.24952	Metabolome	Body_composition
Lab_Triiodothyronine resin uptake (T3RU) in Serum or Plasma	gynoid_fat_perc	6.79e-10	-0.307825	Labs	Body_composition
Met_sphingomyelin (d18:0/18:0, d19:0/17:0)*	android_gynoid_ratio	6.87e-10	0.458183	Metabolome	Body_composition
GLUCOSE	lean_mass_perc	6.92e-10	-0.251654	Labs	Body_composition
Met_p-cresol-glucuronide*	Lab_Urea nitrogen serum/plasma	6.93e-10	0.263771	Metabolome	Labs
Met_ursodeoxycholate	Oscillibacter	7.11e-10	-0.246999	Metabolome	Microbiome
Met_5alpha-pregnan-3beta,20beta-diol monosulfate (1)	Lab_Dehydroepiandrosterone sulfate (DHEA-S) [Mass/volume] in Serum or Plasma	7.13e-10	0.30632	Metabolome	Labs
Met_N-stearoyl-sphingosine (d18:1/18:0)*	Lab_Apolipoprotein B/Apolipoprotein A-I [Mass Ratio] in Serum or Plasma	7.26e-10	0.433292	Metabolome	Labs
Met_1-(1-enyl-palmitoyl)-2-oleoyl-GPC (P-16:0/18:1)*	Lab_Testosterone.bioavailable/Testosterone.total in Serum or Plasma	7.26e-10	-0.303577	Metabolome	Labs
Met_3-phenylpropionate (hydrocinnamate)	Lab_Triglyceride [Mass/volume] in Serum or Plasma	7.28e-10	-0.268913	Metabolome	Labs
GLUCOSE	android_fat_perc	7.37e-10	0.248379	Labs	Body_composition
Met_cinnamoylglycine	viseral_adipose_lbs	7.37e-10	-0.25868	Metabolome	Body_composition
IR_SCORE	Met_5-dodecenoate (12:1n7)	7.4e-10	0.235146	Quantose	Metabolome
Met_sphingomyelin (d18:0/18:0, d19:0/17:0)*	android_fat_perc	7.41e-10	0.457391	Metabolome	Body_composition
GLUCOSE	Met_aspartate	7.42e-10	0.234618	Labs	Metabolome
Met_asparagine	android_gynoid_ratio	7.54e-10	-0.248646	Metabolome	Body_composition
GLUCOSE	android_gynoid_ratio	7.56e-10	0.24822	Labs	Body_composition
Met_sulfate*	Lab_Urate [Mass/volume] in Serum or Plasma	7.6e-10	0.293097	Metabolome	Labs
IR_SCORE	Met_urate	7.75e-10	0.234534	Quantose	Metabolome
Met_glycoursodeoxycholate	Erysipelotrichaceae_family	7.8e-10	-0.242191	Metabolome	Microbiome
Met_palmitoyl-docosahexaenoyl-glycerol (16:0/22:6) [1]*	Lab_Cholesterol in VLDL [Mass/volume] in Serum or Plasma by calculation	7.83e-10	0.509963	Metabolome	Labs
Met_glycerol	lean_mass_perc	7.93e-10	-0.251216	Metabolome	Body_composition
Met_mannose	BMI	7.94e-10	0.235944	Metabolome	Body_composition
Met_2-hydroxybutyrate/2-hydroxyisobutyrate	Liver.Fat	7.96e-10	0.237326	Metabolome	MRI_Body
Met_1-palmitoyl-2-linoleoyl-GPC (16:0/18:2)	Lab_Apolipoprotein B [Mass/volume] in Serum or Plasma	7.97e-10	0.263096	Metabolome	Labs
Met_1-stearoyl-2-meadoyl-GPC (18:0/20:3n9)*	Liver.Fat	7.99e-10	0.243369	Metabolome	MRI_Body
Met_glycoursodeoxycholate	Pseudoflavonifractor	8.01e-10	-0.24203	Metabolome	Microbiome
Met_1-stearoyl-2-meadoyl-GPC (18:0/20:3n9)*	Lab_Triglyceride [Mass/volume] in Serum or Plasma	8.19e-10	0.265609	Metabolome	Labs
Met_asparagine	android_fat_perc	8.2e-10	-0.248125	Metabolome	Body_composition
Met_1-linolenoylglycerol (18:3)	Lab_Triglyceride [Mass/volume] in Serum or Plasma	8.26e-10	0.410291	Metabolome	Labs
Met_1-oleoyl-GPC (18:1)	Lab_Carbon dioxide serum/plasma	8.37e-10	0.292396	Metabolome	Labs
Met_1-lignoceroyl-GPC (24:0)	gynoid_fat_perc	8.4e-10	-0.26619	Metabolome	Body_composition
Met_1-(1-enyl-stearoyl)-2-linoleoyl-GPC (P-18:0/18:2)*	Lab_C reactive protein [Mass/volume] in Serum or Plasma	8.47e-10	-0.258701	Metabolome	Labs
Met_deoxycholate	Bacteria_superkingdom	8.5e-10	-0.242992	Metabolome	Microbiome
Met_alpha-tocopherol	Lab_Cholesterol in LDL [Mass/volume] in Serum or Plasma by calculation	8.56e-10	0.258405	Metabolome	Labs
IGT_SCORE	Met_hexanoylglutamine	8.65e-10	0.398476	Quantose	Metabolome
Met_N-acetylmethionine	Lab_Neutrophils [#/volume] in Blood by Automated count	8.69e-10	0.295844	Metabolome	Labs
Met_1-stearoyl-GPC (18:0)	Lab_Carbon dioxide serum/plasma	8.71e-10	0.292109	Metabolome	Labs
Met_1-(1-enyl-palmitoyl)-2-oleoyl-GPC (P-16:0/18:1)*	Lab_Sex hormone binding globulin [Moles/volume] in Serum or Plasma	8.87e-10	0.300989	Metabolome	Labs
Met_p-cresol-glucuronide*	Clostridiales_order	9.11e-10	0.242949	Metabolome	Microbiome
Met_1-myristoyl-GPC (14:0)	Liver.Fat	9.19e-10	0.236469	Metabolome	MRI_Body
Met_glycoursodeoxycholate	Dorea	9.31e-10	-0.241115	Metabolome	Microbiome
Met_asparagine	BMI	9.32e-10	-0.234817	Metabolome	Body_composition
Met_propionylcarnitine	viseral_adipose_lbs	9.41e-10	0.248689	Metabolome	Body_composition
Met_4-androsten-3beta,17beta-diol disulfate (1)	Lab_Retinol [Mass/volume] in Serum or Plasma	9.49e-10	0.295537	Metabolome	Labs
Met_gluconate	Lab_Cystatin C [Mass/volume] in Serum or Plasma	9.61e-10	0.301121	Metabolome	Labs
IR_SCORE	Met_gamma-glutamylglutamine	9.73e-10	-0.233192	Quantose	Metabolome
Met_lactosyl-N-palmitoyl-sphingosine	Lab_Cholesterol in LDL [Mass/volume] in Serum or Plasma by calculation	9.92e-10	0.257445	Metabolome	Labs
Met_1-myristoyl-2-linoleoyl-GPC (14:0/18:2)*	lean_mass_perc	1.01e-09	-0.249928	Metabolome	Body_composition
Met_gamma-tocopherol/beta-tocopherol	android_gynoid_ratio	1.02e-09	0.246778	Metabolome	Body_composition
Met_gamma-tocopherol/beta-tocopherol	android_fat_perc	1.02e-09	0.246773	Metabolome	Body_composition
Met_1-palmitoyl-2-linoleoyl-GPC (16:0/18:2)	Lab_Cholesterol in HDL [Mass/volume] in Serum or Plasma	1.03e-09	0.256737	Metabolome	Labs
Met_butyrylcarnitine	BMI	1.04e-09	0.234357	Metabolome	Body_composition
Met_cysteine-glutathione disulfide	android_gynoid_ratio	1.05e-09	-0.255945	Metabolome	Body_composition
Met_cysteine-glutathione disulfide	android_fat_perc	1.06e-09	-0.255899	Metabolome	Body_composition
Met_1-linoleoylglycerol (18:2)	Lab_Apolipoprotein B/Apolipoprotein A-I [Mass Ratio] in Serum or Plasma	1.06e-09	0.291334	Metabolome	Labs
Met_N-behenoyl-sphingadienine (d18:2/22:0)*	Lab_Cholesterol [Mass/volume] in Serum or Plasma	1.07e-09	0.411434	Metabolome	Labs
Met_serine	Lab_Cystatin C [Mass/volume] in Serum or Plasma	1.09e-09	-0.299808	Metabolome	Labs
Met_1-margaroyl-GPC (17:0)	android_gynoid_ratio	1.1e-09	-0.246284	Metabolome	Body_composition
IR_SCORE	Met_2-linoleoyl-GPE (18:2)*	1.11e-09	-0.241733	Quantose	Metabolome
Met_1-(1-enyl-palmitoyl)-2-docosahexaenoyl-GPC (P-16:0/22:6)*	lean_mass_perc	1.11e-09	0.249091	Metabolome	Body_composition
IR_SCORE	Met_palmitoyl-oleoyl-glycerol (16:0/18:1) [2]*	1.13e-09	0.394309	Quantose	Metabolome
Met_myristoyl-linoleoyl-glycerol (14:0/18:2) [2]*	android_gynoid_ratio	1.13e-09	0.490841	Metabolome	Body_composition
Met_diacylglycerol (14:0/18:1, 16:0/16:1) [1]*	Lab_Cholesterol in HDL [Mass/volume] in Serum or Plasma	1.13e-09	-0.455427	Metabolome	Labs
Met_glycerol	tiss_perc_fat	1.14e-09	0.24871	Metabolome	Body_composition
IR_SCORE	Met_2-aminooctanoate	1.14e-09	-0.233608	Quantose	Metabolome
Met_p-cresol-glucuronide*	Subdoligranulum	1.15e-09	0.241497	Metabolome	Microbiome
Met_1-(1-enyl-palmitoyl)-2-docosahexaenoyl-GPC (P-16:0/22:6)*	Lab_Mercury [Mass/volume] in Blood	1.16e-09	0.320169	Metabolome	Labs
Met_N1-Methyl-4-pyridone-3-carboxamide	Lab_Urea nitrogen serum/plasma	1.17e-09	0.408759	Metabolome	Labs
Met_1-arachidoyl-GPC (20:0)	Lab_Neutrophils [#/volume] in Blood by Automated count	1.17e-09	-0.304832	Metabolome	Labs
Met_1-margaroyl-GPC (17:0)	android_fat_perc	1.18e-09	-0.245823	Metabolome	Body_composition
Met_myristoyl-linoleoyl-glycerol (14:0/18:2) [2]*	android_fat_perc	1.19e-09	0.490334	Metabolome	Body_composition
IR_SCORE	Met_alpha-hydroxyisocaproate	1.19e-09	0.232351	Quantose	Metabolome
Met_lactate	Lab_Triglyceride [Mass/volume] in Serum or Plasma	1.19e-09	0.255809	Metabolome	Labs
Met_1-pentadecanoyl-2-docosahexaenoyl-GPC (15:0/22:6)*	Lab_Cholesterol [Mass/volume] in Serum or Plasma	1.2e-09	0.257374	Metabolome	Labs
Met_succinylcarnitine	Lab_Triglyceride [Mass/volume] in Serum or Plasma	1.21e-09	0.262025	Metabolome	Labs
Met_imidazole lactate	Lab_Creatinine serum/plasma	1.27e-09	0.255373	Metabolome	Labs
Met_5alpha-androstan-3beta,17alpha-diol disulfate	Oxalobacter	1.3e-09	0.261077	Metabolome	Microbiome
Met_4-androsten-3beta,17beta-diol disulfate (1)	Lab_Urate [Mass/volume] in Serum or Plasma	1.33e-09	0.289049	Metabolome	Labs
Met_C-glycosyltryptophan	Lab_Fibrinogen Ag [Mass/volume] in Platelet poor plasma by Nephlometry	1.33e-09	0.30352	Metabolome	Labs
Met_1-palmitoleoyl-2-oleoyl-glycerol (16:1/18:1)*	viseral_adipose_lbs	1.33e-09	0.277912	Metabolome	Body_composition
Met_5alpha-androstan-3beta,17beta-diol disulfate	Liver.Fat	1.33e-09	0.234414	Metabolome	MRI_Body
Met_1-margaroyl-GPC (17:0)	lean_mass_perc	1.35e-09	0.247865	Metabolome	Body_composition
IR_SCORE	Met_sphingomyelin (d18:0/18:0, d19:0/17:0)*	1.35e-09	0.391742	Quantose	Metabolome
Lab_Leukocytes [#/volume] in Blood by Automated count	lean_mass_perc	1.37e-09	-0.308709	Labs	Body_composition
Met_1-linoleoyl-2-docosapentaenyol-GPC (18:2/22:5n3)*	Lab_Cholesterol [Mass/volume] in Serum or Plasma	1.41e-09	0.29332	Metabolome	Labs
Met_1-(1-enyl-palmitoyl)-2-palmitoleoyl-GPC (P-16:0/16:1)*	Lab_Testosterone.bioavailable/Testosterone.total in Serum or Plasma	1.41e-09	-0.298615	Metabolome	Labs
Met_5alpha-androstan-3beta,17alpha-diol disulfate	Butyrivibrio	1.42e-09	0.260465	Metabolome	Microbiome
Met_1-stearoyl-2-meadoyl-GPC (18:0/20:3n9)*	Lab_Cholesterol [Mass/volume] in Serum or Plasma	1.43e-09	0.261899	Metabolome	Labs
Met_asparagine	fat_mass_lbs	1.44e-09	-0.244586	Metabolome	Body_composition
IR_SCORE	Met_1-palmitoleoyl-3-oleoyl-glycerol (16:1/18:1)*	1.46e-09	0.2811	Quantose	Metabolome
Met_oleoyl-oleoyl-glycerol (18:1/18:1) [1]*	Lab_Apolipoprotein B [Mass/volume] in Serum or Plasma	1.47e-09	0.405583	Metabolome	Labs
Met_propionylcarnitine	Liver.Fat	1.48e-09	0.233619	Metabolome	MRI_Body
IR_SCORE	Lab_Urate [Mass/volume] in Serum or Plasma	1.48e-09	0.287922	Quantose	Labs
Met_1-arachidonoyl-GPI (20:4)*	Lab_Cholesterol [Mass/volume] in Serum or Plasma	1.49e-09	0.254345	Metabolome	Labs
Met_1-linoleoyl-GPC (18:2)	BMI	1.5e-09	-0.23216	Metabolome	Body_composition
Met_methionine sulfone	Lab_25-Hydroxyvitamin D [Mass/volume] in Serum or Plasma	1.51e-09	0.289765	Metabolome	Labs
Met_5alpha-androstan-3beta,17alpha-diol disulfate	Faecalitalea	1.51e-09	0.260068	Metabolome	Microbiome
Met_cinnamoylglycine	Methanobrevibacter	1.52e-09	0.243456	Metabolome	Microbiome
Met_lactate	BMI	1.52e-09	0.232053	Metabolome	Body_composition
Lab_Apolipoprotein B/Apolipoprotein A-I [Mass Ratio] in Serum or Plasma	android_fat_perc	1.53e-09	0.298706	Labs	Body_composition
IR_SCORE	Met_myristoylcarnitine	1.53e-09	0.234265	Quantose	Metabolome
Met_pyridoxal	Lab_Cobalamin (Vitamin B12) [Mass/volume] in Serum or Plasma	1.56e-09	0.304945	Metabolome	Labs
Met_mannose	fat_mass_lbs	1.56e-09	0.244075	Metabolome	Body_composition
Met_cinnamoylglycine	fat_mass_lbs	1.57e-09	-0.252222	Metabolome	Body_composition
Lab_Apolipoprotein B/Apolipoprotein A-I [Mass Ratio] in Serum or Plasma	android_gynoid_ratio	1.61e-09	0.298322	Labs	Body_composition
Met_5-hydroxyhexanoate	Firmicutes_phylum	1.61e-09	0.297934	Metabolome	Microbiome
Met_1-palmitoyl-2-docosahexaenoyl-GPC (16:0/22:6)	Lab_Cholesterol [Mass/volume] in Serum or Plasma	1.64e-09	0.253722	Metabolome	Labs
Met_1-stearoyl-2-arachidonoyl-GPE (18:0/20:4)	Lab_Retinol [Mass/volume] in Serum or Plasma	1.65e-09	0.291454	Metabolome	Labs
IR_SCORE	Met_2-aminobutyrate	1.65e-09	0.230047	Quantose	Metabolome
Met_butyrylcarnitine	Lab_Insulin [Units/volume] in Serum or Plasma	1.66e-09	0.291049	Metabolome	Labs
Met_pyruvate	gynoid_fat_perc	1.71e-09	0.251202	Metabolome	Body_composition
Met_oleoyl-oleoyl-glycerol (18:1/18:1) [2]*	Lab_Apolipoprotein B [Mass/volume] in Serum or Plasma	1.73e-09	0.403992	Metabolome	Labs
Met_3-phenylpropionate (hydrocinnamate)	Collinsella	1.75e-09	0.244572	Metabolome	Microbiome
Met_5alpha-pregnan-3beta,20alpha-diol disulfate	Lab_Dehydroepiandrosterone sulfate (DHEA-S) [Mass/volume] in Serum or Plasma	1.76e-09	0.288588	Metabolome	Labs
Met_linoleoyl-linolenoyl-glycerol (18:2/18:3) [1]*	Lab_Cholesterol in HDL [Mass/volume] in Serum or Plasma	1.77e-09	-0.440941	Metabolome	Labs
Met_1-linoleoyl-2-eicosapentaenoyl-GPC (18:2/20:5)*	Lab_Apolipoprotein A-I [Mass/volume] in Serum or Plasma	1.78e-09	0.404613	Metabolome	Labs
Met_1-linoleoyl-GPC (18:2)	Lab_C reactive protein [Mass/volume] in Serum or Plasma	1.78e-09	-0.253855	Metabolome	Labs
Met_1-stearoyl-2-dihomo-linolenoyl-GPC (18:0/20:3n3 or 6)*	Lab_Cholesterol [Mass/volume] in Serum or Plasma	1.81e-09	0.253045	Metabolome	Labs
Met_1-stearoyl-2-docosapentaenoyl-GPC (18:0/22:5n6)*	gynoid_fat_perc	1.84e-09	0.244028	Metabolome	Body_composition
Met_1-oleoyl-2-linoleoyl-glycerol (18:1/18:2)	lean_mass_perc	1.85e-09	-0.246055	Metabolome	Body_composition
Met_1-myristoyl-2-arachidonoyl-GPC (14:0/20:4)*	Species_Richness	1.85e-09	-0.240458	Metabolome	Microbiome
Met_1-linoleoylglycerol (18:2)	Lab_Apolipoprotein B [Mass/volume] in Serum or Plasma	1.88e-09	0.25763	Metabolome	Labs
Met_succinylcarnitine	viseral_adipose_lbs	1.9e-09	0.249878	Metabolome	Body_composition
Met_phosphatidylethanolamine (P-18:1/20:4, P-16:0/22:5n3)*	Lab_Urea nitrogen/Creatinine serum/plasma	1.91e-09	0.390887	Metabolome	Labs
Lab_Sex hormone binding globulin [Moles/volume] in Serum or Plasma	android_fat_perc	1.91e-09	-0.306513	Labs	Body_composition
IGT_SCORE	viseral_adipose_lbs	1.92e-09	0.243771	Quantose	Body_composition
Met_1-palmitoleoyl-2-oleoyl-glycerol (16:1/18:1)*	Lab_Insulin [Units/volume] in Serum or Plasma	1.94e-09	0.329525	Metabolome	Labs
Met_1-stearoyl-2-dihomo-linolenoyl-GPC (18:0/20:3n3 or 6)*	Lab_Cholesterol in LDL [Mass/volume] in Serum or Plasma by calculation	1.94e-09	0.253037	Metabolome	Labs
Lab_Sex hormone binding globulin [Moles/volume] in Serum or Plasma	android_gynoid_ratio	1.94e-09	-0.306383	Labs	Body_composition
Met_campesterol	Lab_Cholesterol in HDL [Mass/volume] in Serum or Plasma	1.95e-09	0.29122	Metabolome	Labs
Met_1-oleoyl-2-linoleoyl-glycerol (18:1/18:2)	Lab_Insulin [Units/volume] in Serum or Plasma	1.96e-09	0.290159	Metabolome	Labs
Lab_Leukocytes [#/volume] in Blood by Automated count	android_fat_perc	1.96e-09	0.301634	Labs	Body_composition
Lab_Testosterone.bioavailable/Testosterone.total in Serum or Plasma	BMI	1.98e-09	0.297481	Labs	Body_composition
Met_5-hydroxyhexanoate	Intestinimonas	1.98e-09	0.296387	Metabolome	Microbiome
Met_linoleoyl-linoleoyl-glycerol (18:2/18:2) [2]*	Lab_Triglyceride [Mass/volume] in Serum or Plasma	1.98e-09	0.535471	Metabolome	Labs
Met_1-eicosapentaenoyl-GPC (20:5)*	Lab_Cholesterol in HDL [Mass/volume] in Serum or Plasma	1.99e-09	0.252448	Metabolome	Labs
Met_indole-3-carboxylic acid	Peptoclostridium	1.99e-09	0.277951	Metabolome	Microbiome
Met_1-(1-enyl-palmitoyl)-2-oleoyl-GPC (P-16:0/18:1)*	Lab_Apolipoprotein B/Apolipoprotein A-I [Mass Ratio] in Serum or Plasma	2e-09	-0.286351	Metabolome	Labs
Met_kynurenine	Lab_Urate [Mass/volume] in Serum or Plasma	2e-09	0.286007	Metabolome	Labs
Met_indolepropionate	Flavonifractor	2.01e-09	-0.235115	Metabolome	Microbiome
Lab_Leukocytes [#/volume] in Blood by Automated count	android_gynoid_ratio	2.01e-09	0.30144	Labs	Body_composition
Met_N4-acetylcytidine	Lab_Cystatin C [Mass/volume] in Serum or Plasma	2.03e-09	0.334727	Metabolome	Labs
Met_cysteine-glutathione disulfide	lean_mass_perc	2.04e-09	0.254545	Metabolome	Body_composition
Met_1-stearoyl-2-linoleoyl-GPE (18:0/18:2)*	Lab_Retinol [Mass/volume] in Serum or Plasma	2.08e-09	0.289699	Metabolome	Labs
Met_p-cresol sulfate	Holdemania	2.12e-09	0.233881	Metabolome	Microbiome
Met_imidazole propionate	Pseudoflavonifractor	2.13e-09	-0.254257	Metabolome	Microbiome
Met_sphingomyelin (d18:1/18:1, d18:2/18:0)	Lab_Ferritin [Mass/volume] in Serum or Plasma	2.13e-09	0.287171	Metabolome	Labs
IGT_SCORE	Met_3-hydroxymyristate	2.14e-09	0.387305	Quantose	Metabolome
Met_glycine	android_gynoid_ratio	2.17e-09	-0.241981	Metabolome	Body_composition
IGT_SCORE	Met_hexadecanedioate	2.18e-09	0.228368	Quantose	Metabolome
Met_sphingomyelin (d18:1/25:0, d19:0/24:1, d20:1/23:0, d19:1/24:0)*	Lab_Apolipoprotein B [Mass/volume] in Serum or Plasma	2.19e-09	0.401605	Metabolome	Labs
IR_SCORE	Met_isoleucine	2.19e-09	0.228332	Quantose	Metabolome
Met_tyrosine	Liver.Fat	2.21e-09	0.231006	Metabolome	MRI_Body
Met_1-palmitoleoyl-2-oleoyl-glycerol (16:1/18:1)*	fat_mass_lbs	2.23e-09	0.272479	Metabolome	Body_composition
Met_glycine	android_fat_perc	2.26e-09	-0.24174	Metabolome	Body_composition
Met_phenylacetylglutamine	Tyzzerella	2.28e-09	0.233416	Metabolome	Microbiome
Met_pyridoxate	Lab_Thiamine [Moles/volume] in Blood	2.29e-09	0.291367	Metabolome	Labs
Met_1-(1-enyl-stearoyl)-2-linoleoyl-GPE (P-18:0/18:2)*	Lab_Cholesterol in HDL [Mass/volume] in Serum or Plasma	2.3e-09	0.251465	Metabolome	Labs
Lab_Leukocytes [#/volume] in Blood by Automated count	tiss_perc_fat	2.33e-09	0.304564	Labs	Body_composition
Met_glycoursodeoxycholate	Holdemanella	2.34e-09	-0.23544	Metabolome	Microbiome
Met_ergothioneine	Lab_Mercury [Mass/volume] in Blood	2.34e-09	0.314496	Metabolome	Labs
Met_asparagine	lean_mass_perc	2.34e-09	0.244312	Metabolome	Body_composition
Met_3-hydroxy-2-ethylpropionate	Lab_Creatinine serum/plasma	2.35e-09	0.25154	Metabolome	Labs
Met_stearoylcholine*	Lab_Carbon dioxide serum/plasma	2.38e-09	0.451252	Metabolome	Labs
Met_1-stearoyl-2-docosapentaenoyl-GPC (18:0/22:5n6)*	Butyrivibrio	2.38e-09	-0.234046	Metabolome	Microbiome
Met_1-(1-enyl-palmitoyl)-GPC (P-16:0)*	Lab_Insulin [Units/volume] in Serum or Plasma	2.41e-09	-0.288261	Metabolome	Labs
Met_pyridoxate	Lab_Urea nitrogen serum/plasma	2.41e-09	0.251374	Metabolome	Labs
Met_deoxycarnitine	Lab_Urea nitrogen serum/plasma	2.42e-09	0.251347	Metabolome	Labs
Met_lactate	lean_mass_perc	2.47e-09	-0.243981	Metabolome	Body_composition
Met_stearoyl sphingomyelin (d18:1/18:0)	lean_mass_perc	2.49e-09	-0.243923	Metabolome	Body_composition
Met_stearoyl sphingomyelin (d18:1/18:0)	gynoid_fat_perc	2.51e-09	0.241072	Metabolome	Body_composition
Met_5alpha-androstan-3beta,17alpha-diol disulfate	Peptoclostridium	2.51e-09	0.256636	Metabolome	Microbiome
Met_lactate	tiss_perc_fat	2.58e-09	0.24349	Metabolome	Body_composition
Met_mannose	Lab_C reactive protein [Mass/volume] in Serum or Plasma	2.58e-09	0.251372	Metabolome	Labs
Met_docosahexaenoate (DHA; 22:6n3)	Lab_Apolipoprotein A-I [Mass/volume] in Serum or Plasma	2.59e-09	0.256182	Metabolome	Labs
Met_1-myristoyl-2-linoleoyl-GPC (14:0/18:2)*	tiss_perc_fat	2.62e-09	0.243599	Metabolome	Body_composition
Met_2-methylbutyrylcarnitine (C5)	Liver.Fat	2.63e-09	0.231481	Metabolome	MRI_Body
IGT_SCORE	Met_1-palmitoyl-2-docosahexaenoyl-GPC (16:0/22:6)	2.66e-09	0.227172	Quantose	Metabolome
Met_4-hydroxyhippurate	Lab_Cystatin C [Mass/volume] in Serum or Plasma	2.67e-09	0.293002	Metabolome	Labs
Met_myristoyl-linoleoyl-glycerol (14:0/18:2) [2]*	Liver.Fat	2.67e-09	0.423113	Metabolome	MRI_Body
Met_N-acetylvaline	Lab_Urate [Mass/volume] in Serum or Plasma	2.68e-09	0.283839	Metabolome	Labs
Met_1-palmitoyl-2-oleoyl-GPC (16:0/18:1)	Lab_Triglyceride [Mass/volume] in Serum or Plasma	2.7e-09	0.250395	Metabolome	Labs
Met_campesterol	Lab_Cholesterol [Mass/volume] in Serum or Plasma	2.72e-09	0.288682	Metabolome	Labs
Met_palmitoyl-docosahexaenoyl-glycerol (16:0/22:6) [1]*	Lab_Triglyceride [Mass/volume] in Serum or Plasma	2.73e-09	0.476239	Metabolome	Labs
Met_1-margaroyl-GPC (17:0)	tiss_perc_fat	2.73e-09	-0.243108	Metabolome	Body_composition
Met_hippurate	Oscillibacter	2.74e-09	0.232288	Metabolome	Microbiome
Met_phenylacetylcarnitine	Ruminococcaceae_family	2.75e-09	0.272114	Metabolome	Microbiome
Met_N-stearoyl-sphingosine (d18:1/18:0)*	Lab_Cholesterol [Mass/volume] in Serum or Plasma	2.78e-09	0.387228	Metabolome	Labs
Met_p-cresol sulfate	Adlercreutzia	2.79e-09	0.232174	Metabolome	Microbiome
Met_gamma-tocopherol/beta-tocopherol	DIABP	2.8e-09	0.231614	Metabolome	Vitals
Met_stearoyl sphingomyelin (d18:1/18:0)	tiss_perc_fat	2.82e-09	0.242919	Metabolome	Body_composition
Met_glycerophosphoethanolamine	Lab_Carbon dioxide serum/plasma	2.84e-09	0.285034	Metabolome	Labs
Met_1-(1-enyl-palmitoyl)-2-oleoyl-GPC (P-16:0/18:1)*	Butyrivibrio	2.88e-09	0.231977	Metabolome	Microbiome
Met_1-(1-enyl-palmitoyl)-2-docosahexaenoyl-GPC (P-16:0/22:6)*	tiss_perc_fat	2.92e-09	-0.24269	Metabolome	Body_composition
IGT_SCORE	Lab_C reactive protein [Mass/volume] in Serum or Plasma	2.92e-09	0.242689	Quantose	Labs
Met_1-arachidoyl-GPC (20:0)	tot_mass_lbs	2.99e-09	-0.251512	Metabolome	Body_composition
Met_1-palmityl-2-stearoyl-GPC (O-16:0/18:0)*	Lab_Apolipoprotein B [Mass/volume] in Serum or Plasma	3.04e-09	0.398309	Metabolome	Labs
Met_ceramide (d18:1/17:0, d17:1/18:0)*	Lab_Cholesterol in LDL [Mass/volume] in Serum or Plasma by calculation	3.05e-09	0.405652	Metabolome	Labs
Met_quinolinate	Lab_Globulin [Mass/volume] in Serum by calculation	3.07e-09	0.289487	Metabolome	Labs
Met_isoleucine	android_gynoid_ratio	3.07e-09	0.239768	Metabolome	Body_composition
Met_1-palmitoyl-2-adrenoyl-GPC (16:0/22:4)*	android_fat_perc	3.08e-09	0.239747	Metabolome	Body_composition
Met_1,2-dilinoleoyl-GPC (18:2/18:2)	tiss_perc_fat	3.09e-09	-0.242307	Metabolome	Body_composition
Met_1-(1-enyl-stearoyl)-2-linoleoyl-GPE (P-18:0/18:2)*	Lab_Cholesterol [Mass/volume] in Serum or Plasma	3.1e-09	0.249488	Metabolome	Labs
Lab_Alpha 2 globulin [Mass/volume] in Serum or Plasma by Electrophoresis	gynoid_fat_perc	3.1e-09	0.299187	Labs	Body_composition
Met_1-palmitoyl-2-adrenoyl-GPC (16:0/22:4)*	android_gynoid_ratio	3.13e-09	0.239632	Metabolome	Body_composition
Met_1-palmitoleoyl-3-oleoyl-glycerol (16:1/18:1)*	Lab_Gamma glutamyl transferase [Enzymatic activity/volume] in Serum or Plasma	3.15e-09	0.336763	Metabolome	Labs
Met_1-arachidoyl-GPC (20:0)	Lab_Leukocytes [#/volume] in Blood by Automated count	3.17e-09	-0.297135	Metabolome	Labs
Met_17alpha-hydroxypregnenolone sulfate	Lab_Dehydroepiandrosterone sulfate (DHEA-S) [Mass/volume] in Serum or Plasma	3.17e-09	0.569379	Metabolome	Labs
Met_isoleucine	android_fat_perc	3.18e-09	0.239543	Metabolome	Body_composition
Lab_Cholesterol in HDL [Mass/volume] in Serum or Plasma	tot_mass_lbs	3.21e-09	-0.263657	Labs	Body_composition
Met_asparagine	tiss_perc_fat	3.22e-09	-0.242047	Metabolome	Body_composition
Met_1-palmitoyl-2-adrenoyl-GPC (16:0/22:4)*	Lab_Cholesterol [Mass/volume] in Serum or Plasma	3.24e-09	0.249194	Metabolome	Labs
Met_1-linoleoyl-2-arachidonoyl-GPC (18:2/20:4n6)*	Lab_Retinol [Mass/volume] in Serum or Plasma	3.24e-09	0.286674	Metabolome	Labs
Met_1-stearoyl-2-arachidonoyl-GPC (18:0/20:4)	Lab_Cholesterol in VLDL [Mass/volume] in Serum or Plasma by calculation	3.26e-09	0.279209	Metabolome	Labs
Met_p-cresol sulfate	Oscillibacter	3.26e-09	0.231201	Metabolome	Microbiome
IR_SCORE	Met_1-oleoylglycerol (18:1)	3.29e-09	0.233664	Quantose	Metabolome
Met_palmitoleoyl-linoleoyl-glycerol (16:1/18:2) [1]*	android_gynoid_ratio	3.37e-09	0.451267	Metabolome	Body_composition
Met_1-myristoyl-GPC (14:0)	Lab_Cholesterol in VLDL [Mass/volume] in Serum or Plasma by calculation	3.41e-09	0.278861	Metabolome	Labs
Met_4-acetamidobutanoate	Lab_Creatinine serum/plasma	3.45e-09	0.251911	Metabolome	Labs
Met_1-stearoyl-2-docosahexaenoyl-GPE (18:0/22:6)*	Lab_Alanine aminotransferase serum/plasma	3.51e-09	0.281817	Metabolome	Labs
Met_1,2-dipalmitoyl-GPC (16:0/16:0)	Lab_Apolipoprotein A-I [Mass/volume] in Serum or Plasma	3.51e-09	0.254115	Metabolome	Labs
Met_palmitoleoyl-linoleoyl-glycerol (16:1/18:2) [1]*	android_fat_perc	3.52e-09	0.450802	Metabolome	Body_composition
Met_1-(1-enyl-oleoyl)-GPC (P-18:1)*	lean_mass_perc	3.52e-09	0.264851	Metabolome	Body_composition
Met_cinnamoylglycine	Species_Diversity	3.53e-09	0.238086	Metabolome	Microbiome
Met_myo-inositol	Lab_{'Glomerular filtration rate/1.73 sq M.predicted by Creatinine-based formula (CKD-EPI)', 'eGFR with normals for black'}	3.56e-09	-0.282663	Metabolome	Labs
Met_glycosyl ceramide (d18:2/24:1, d18:1/24:2)*	Lab_Cholesterol [Mass/volume] in Serum or Plasma	3.6e-09	0.384665	Metabolome	Labs
Met_1-eicosenoyl-GPC (20:1)*	Lab_C reactive protein [Mass/volume] in Serum or Plasma	3.61e-09	-0.249795	Metabolome	Labs
Met_palmitoylcarnitine	Lab_Cholesterol in LDL [Mass/volume] in Serum or Plasma by calculation	3.65e-09	0.248834	Metabolome	Labs
Met_retinol (Vitamin A)	Lab_Apolipoprotein A-I [Mass/volume] in Serum or Plasma	3.7e-09	0.253755	Metabolome	Labs
Met_sphingomyelin (d18:1/22:2, d18:2/22:1, d16:1/24:2)*	Lab_Cholesterol in LDL [Mass/volume] in Serum or Plasma by calculation	3.73e-09	0.385128	Metabolome	Labs
Met_myo-inositol	Lab_{'Glomerular filtration rate/1.73 sq M.predicted by Creatinine-based formula (CKD-EPI)', 'eGFR with normals for non-black'}	3.73e-09	-0.28231	Metabolome	Labs
Met_phenol sulfate	Peptoclostridium	3.75e-09	-0.230332	Metabolome	Microbiome
Met_oleoyl ethanolamide	Lab_Cholesterol in HDL [Mass/volume] in Serum or Plasma	3.83e-09	0.248283	Metabolome	Labs
Met_1-stearoyl-2-arachidonoyl-GPC (18:0/20:4)	Lab_Apolipoprotein B [Mass/volume] in Serum or Plasma	3.84e-09	0.252555	Metabolome	Labs
IGT_SCORE	Met_10-undecenoate (11:1n1)	3.92e-09	0.224796	Quantose	Metabolome
Met_1-oleoyl-2-linoleoyl-glycerol (18:1/18:2)	tiss_perc_fat	3.96e-09	0.240893	Metabolome	Body_composition
DIABP	fat_mass_lbs	3.97e-09	0.241085	Vitals	Body_composition
Met_1-palmitoyl-2-oleoyl-GPC (16:0/18:1)	Lab_Cholesterol in HDL [Mass/volume] in Serum or Plasma	3.97e-09	0.247815	Metabolome	Labs
Met_1-methylhistidine	Lab_Retinol [Mass/volume] in Serum or Plasma	3.99e-09	0.285089	Metabolome	Labs
Met_3-phenylpropionate (hydrocinnamate)	Oxalobacter	4e-09	0.239223	Metabolome	Microbiome
Met_cysteine-glutathione disulfide	fat_mass_lbs	4.03e-09	-0.247061	Metabolome	Body_composition
Met_1-stearoyl-2-arachidonoyl-GPE (18:0/20:4)	Lab_Gamma glutamyl transferase [Enzymatic activity/volume] in Serum or Plasma	4.15e-09	0.281829	Metabolome	Labs
Met_palmitoyl dihydrosphingomyelin (d18:0/16:0)*	Lab_Apolipoprotein B/Apolipoprotein A-I [Mass Ratio] in Serum or Plasma	4.16e-09	0.280846	Metabolome	Labs
Met_stearoyl-arachidonoyl-glycerol (18:0/20:4) [1]*	Lab_Cholesterol in VLDL [Mass/volume] in Serum or Plasma by calculation	4.18e-09	0.416269	Metabolome	Labs
Met_quinolinate	tot_mass_lbs	4.21e-09	0.242525	Metabolome	Body_composition
Met_butyrylcarnitine	Lab_Cholesterol in VLDL [Mass/volume] in Serum or Plasma by calculation	4.21e-09	0.277286	Metabolome	Labs
Met_1-arachidonoyl-GPI (20:4)*	Lab_Apolipoprotein B [Mass/volume] in Serum or Plasma	4.25e-09	0.251873	Metabolome	Labs
Met_2-stearoyl-GPE (18:0)*	Lab_Cholesterol [Mass/volume] in Serum or Plasma	4.27e-09	0.247329	Metabolome	Labs
Met_1-oleoyl-2-dihomo-linolenoyl-GPC (18:1/20:3)*	Lab_Triglyceride [Mass/volume] in Serum or Plasma	4.35e-09	0.253097	Metabolome	Labs
Met_urate	Lab_Triglyceride [Mass/volume] in Serum or Plasma	4.36e-09	0.247191	Metabolome	Labs
Met_4-hydroxyhippurate	Odoribacter	4.41e-09	-0.229303	Metabolome	Microbiome
Met_pro-hydroxy-pro	Lab_Creatinine serum/plasma	4.43e-09	0.248399	Metabolome	Labs
Met_myristoyl-linoleoyl-glycerol (14:0/18:2) [2]*	Lab_Cholesterol in HDL [Mass/volume] in Serum or Plasma	4.45e-09	-0.417688	Metabolome	Labs
Met_5-dodecenoate (12:1n7)	Lab_Iron [Mass/volume] in Serum or Plasma	4.47e-09	0.282554	Metabolome	Labs
Lab_Apolipoprotein B [Mass/volume] in Serum or Plasma	android_fat_perc	4.5e-09	0.264418	Labs	Body_composition
Lab_Apolipoprotein B [Mass/volume] in Serum or Plasma	android_gynoid_ratio	4.6e-09	0.264264	Labs	Body_composition
Met_pantothenate	Lab_Homocysteine [Moles/volume] in Serum or Plasma	4.61e-09	-0.281669	Metabolome	Labs
Met_4-cholesten-3-one	Lab_Cholesterol [Mass/volume] in Serum or Plasma	4.63e-09	0.386282	Metabolome	Labs
SYSBP	Liver.Fat	4.72e-09	0.183049	Vitals	MRI_Body
IR_SCORE	Met_palmitoyl-oleoyl-glycerol (16:0/18:1) [1]*	4.72e-09	0.390341	Quantose	Metabolome
Met_quinolinate	BMI	4.77e-09	0.229157	Metabolome	Body_composition
IGT_SCORE	Met_N-palmitoylglycine	4.77e-09	0.22489	Quantose	Metabolome
IR_SCORE	Met_hypoxanthine	4.78e-09	0.223898	Quantose	Metabolome
Lab_Globulin [Mass/volume] in Serum by calculation	android_fat_perc	4.78e-09	0.295741	Labs	Body_composition
IR_SCORE	Lab_Gamma glutamyl transferase [Enzymatic activity/volume] in Serum or Plasma	4.87e-09	0.280606	Quantose	Labs
Met_cysteine-glutathione disulfide	tiss_perc_fat	4.87e-09	-0.248426	Metabolome	Body_composition
Met_2-oleoyl-GPC (18:1)*	BMI	4.89e-09	-0.224901	Metabolome	Body_composition
Met_phenylacetylglutamine	Hungatella	4.96e-09	0.228568	Metabolome	Microbiome
IR_SCORE	Lab_Sex hormone binding globulin [Moles/volume] in Serum or Plasma	4.98e-09	-0.287802	Quantose	Labs
Met_myristoleoylcarnitine*	Lab_Triiodothyronine (T3).reverse [Mass/volume] in Serum or Plasma	5e-09	0.282034	Metabolome	Labs
Met_cinnamoylglycine	Dorea	5.01e-09	0.235816	Metabolome	Microbiome
Met_1-eicosapentaenoyl-GPE (20:5)*	Lab_Mercury [Mass/volume] in Blood	5.02e-09	0.319957	Metabolome	Labs
Met_glucose	tiss_perc_fat	5.04e-09	0.246858	Metabolome	Body_composition
Met_N-acetyl-1-methylhistidine*	Lab_Retinol [Mass/volume] in Serum or Plasma	5.05e-09	0.293439	Metabolome	Labs
Met_palmitoyl sphingomyelin (d18:1/16:0)	viseral_adipose_lbs	5.08e-09	-0.237857	Metabolome	Body_composition
Met_imidazole propionate	Firmicutes_phylum	5.12e-09	-0.248304	Metabolome	Microbiome
Met_1-(1-enyl-palmitoyl)-GPC (P-16:0)*	Lab_Carbon dioxide serum/plasma	5.14e-09	0.278909	Metabolome	Labs
Met_diacylglycerol (14:0/18:1, 16:0/16:1) [2]*	Lab_Cholesterol in HDL [Mass/volume] in Serum or Plasma	5.15e-09	-0.411971	Metabolome	Labs
Met_p-cresol-glucuronide*	Hungatella	5.15e-09	0.232073	Metabolome	Microbiome
Met_diacylglycerol (12:0/18:1, 14:0/16:1, 16:0/14:1) [2]*	Lab_Triglyceride [Mass/volume] in Serum or Plasma	5.16e-09	0.579182	Metabolome	Labs
Lab_Globulin [Mass/volume] in Serum by calculation	android_gynoid_ratio	5.17e-09	0.295111	Labs	Body_composition
Met_sphingomyelin (d18:1/18:1, d18:2/18:0)	Lab_Apolipoprotein B/Apolipoprotein A-I [Mass Ratio] in Serum or Plasma	5.19e-09	0.279158	Metabolome	Labs
Met_cerotoylcarnitine (C26)*	Lab_Cholesterol [Mass/volume] in Serum or Plasma	5.26e-09	0.380872	Metabolome	Labs
Met_stearoyl-arachidonoyl-glycerol (18:0/20:4) [2]*	Lab_Cholesterol in VLDL [Mass/volume] in Serum or Plasma by calculation	5.27e-09	0.452871	Metabolome	Labs
Met_4-methyl-2-oxopentanoate	Liver.Fat	5.27e-09	0.225778	Metabolome	MRI_Body
Lab_Fibrinogen Ag [Mass/volume] in Platelet poor plasma by Nephlometry	gynoid_fat_perc	5.28e-09	0.300757	Labs	Body_composition
Met_phosphatidylcholine (18:0/20:2, 20:0/18:2)*	Lab_Apolipoprotein A-I [Mass/volume] in Serum or Plasma	5.29e-09	0.253164	Metabolome	Labs
Met_1-oleoyl-2-dihomo-linoleoyl-GPC (18:1/20:2)*	gynoid_fat_perc	5.4e-09	-0.252079	Metabolome	Body_composition
Met_N-acetylthreonine	Lab_Urea nitrogen serum/plasma	5.42e-09	0.245713	Metabolome	Labs
Met_alanine	BMI	5.45e-09	0.22407	Metabolome	Body_composition
Met_1-(1-enyl-palmitoyl)-2-linoleoyl-GPC (P-16:0/18:2)*	BMI	5.45e-09	-0.224228	Metabolome	Body_composition
Met_1-eicosenoyl-GPC (20:1)*	Lab_Cholesterol in HDL [Mass/volume] in Serum or Plasma	5.49e-09	0.246277	Metabolome	Labs
Met_1-linolenoyl-GPC (18:3)*	Lab_Apolipoprotein A-I [Mass/volume] in Serum or Plasma	5.5e-09	0.251008	Metabolome	Labs
Met_sphingomyelin (d18:1/20:1, d18:2/20:0)*	Lab_Cholesterol in LDL [Mass/volume] in Serum or Plasma by calculation	5.54e-09	0.245999	Metabolome	Labs
Met_quinolinate	Lab_Triglyceride [Mass/volume] in Serum or Plasma	5.55e-09	0.249105	Metabolome	Labs
IGT_SCORE	Met_2-palmitoyl-GPC (16:0)*	5.6e-09	-0.222585	Quantose	Metabolome
Met_linoleoyl-arachidonoyl-glycerol (18:2/20:4) [1]*	Lab_Cholesterol in HDL [Mass/volume] in Serum or Plasma	5.65e-09	-0.380168	Metabolome	Labs
Met_cinnamoylglycine	Oxalobacter	5.65e-09	0.235028	Metabolome	Microbiome
Met_1-myristoylglycerol (14:0)	Lab_Cholesterol in VLDL [Mass/volume] in Serum or Plasma by calculation	5.69e-09	0.551679	Metabolome	Labs
Met_1-linoleoyl-2-docosapentaenyol-GPC (18:2/22:5n3)*	BMI	5.72e-09	-0.260057	Metabolome	Body_composition
Met_N-behenoyl-sphingadienine (d18:2/22:0)*	Lab_Cholesterol in LDL [Mass/volume] in Serum or Plasma by calculation	5.76e-09	0.395376	Metabolome	Labs
IR_SCORE	Lab_Apolipoprotein B/Apolipoprotein A-I [Mass Ratio] in Serum or Plasma	5.76e-09	0.278356	Quantose	Labs
Met_glucose	lean_mass_perc	5.78e-09	-0.246153	Metabolome	Body_composition
Met_erucate (22:1n9)	Lab_Apolipoprotein A-I [Mass/volume] in Serum or Plasma	5.79e-09	0.250654	Metabolome	Labs
Met_3-hydroxy-2-ethylpropionate	Lab_Urea nitrogen serum/plasma	5.8e-09	0.245461	Metabolome	Labs
Met_linoleoyl-linoleoyl-glycerol (18:2/18:2) [2]*	Lab_Cholesterol in VLDL [Mass/volume] in Serum or Plasma by calculation	5.84e-09	0.569291	Metabolome	Labs
Lab_Triglyceride [Mass/volume] in Serum or Plasma	Butyrivibrio	5.85e-09	-0.227344	Labs	Microbiome
IR_SCORE	Lab_Globulin [Mass/volume] in Serum by calculation	5.9e-09	0.281409	Quantose	Labs
Met_p-cresol-glucuronide*	Collinsella	5.92e-09	0.231176	Metabolome	Microbiome
Met_phenol sulfate	Clostridium	6.17e-09	-0.227174	Metabolome	Microbiome
Met_2-aminoadipate	Lab_Urea nitrogen/Creatinine serum/plasma	6.19e-09	0.261319	Metabolome	Labs
Met_5alpha-androstan-3beta,17alpha-diol disulfate	Oscillibacter	6.2e-09	0.250407	Metabolome	Microbiome
Met_1-(1-enyl-palmitoyl)-2-myristoyl-GPC (P-16:0/14:0)*	Lab_Cholesterol in VLDL [Mass/volume] in Serum or Plasma by calculation	6.23e-09	-0.278717	Metabolome	Labs
Met_ceramide (d18:1/17:0, d17:1/18:0)*	Lab_Cholesterol [Mass/volume] in Serum or Plasma	6.23e-09	0.397317	Metabolome	Labs
Met_N-stearoyl-sphingosine (d18:1/18:0)*	android_gynoid_ratio	6.28e-09	0.434229	Metabolome	Body_composition
Met_linoleoyl-linolenoyl-glycerol (18:2/18:3) [2]*	Lab_Cholesterol in HDL [Mass/volume] in Serum or Plasma	6.34e-09	-0.405744	Metabolome	Labs
Met_5alpha-pregnan-3beta,20beta-diol monosulfate (1)	Lab_Estradiol (E2) [Mass/volume] in Serum or Plasma	6.4e-09	0.293393	Metabolome	Labs
Met_1-palmitoleoyl-3-oleoyl-glycerol (16:1/18:1)*	Lab_Insulin [Units/volume] in Serum or Plasma	6.43e-09	0.333665	Metabolome	Labs
Lab_Apolipoprotein B/Apolipoprotein A-I [Mass Ratio] in Serum or Plasma	lean_mass_perc	6.44e-09	-0.291493	Labs	Body_composition
Met_1-pentadecanoyl-GPC (15:0)*	Lab_Cholesterol [Mass/volume] in Serum or Plasma	6.45e-09	0.244525	Metabolome	Labs
Met_propionylcarnitine	tot_mass_lbs	6.49e-09	0.23489	Metabolome	Body_composition
Met_1-oleoyl-GPC (18:1)	Lab_C reactive protein [Mass/volume] in Serum or Plasma	6.51e-09	-0.245113	Metabolome	Labs
Met_biliverdin	Lab_Hemoglobin	6.53e-09	0.28095	Metabolome	Labs
Met_orotidine	lean_mass_perc	6.55e-09	-0.241652	Metabolome	Body_composition
Met_1-palmitoyl-2-linoleoyl-glycerol (16:0/18:2)*	Butyrivibrio	6.55e-09	-0.235401	Metabolome	Microbiome
Met_4-androsten-3beta,17beta-diol disulfate (1)	SYSBP	6.6e-09	0.226233	Metabolome	Vitals
Met_N-stearoyl-sphingosine (d18:1/18:0)*	android_fat_perc	6.61e-09	0.433657	Metabolome	Body_composition
Met_cinnamoylglycine	gynoid_fat_perc	6.63e-09	-0.242615	Metabolome	Body_composition
Met_sphingomyelin (d18:0/18:0, d19:0/17:0)*	Lab_Cholesterol [Mass/volume] in Serum or Plasma	6.66e-09	0.378504	Metabolome	Labs
Met_1,5-anhydroglucitol (1,5-AG)	fat_mass_lbs	6.75e-09	0.234815	Metabolome	Body_composition
IGT_SCORE	Met_glutamate	6.8e-09	0.221209	Quantose	Metabolome
Lab_Apolipoprotein B/Apolipoprotein A-I [Mass Ratio] in Serum or Plasma	BMI	6.84e-09	0.277997	Labs	Body_composition
Met_glycoursodeoxycholate	Subdoligranulum	6.89e-09	-0.228577	Metabolome	Microbiome
Met_1-palmitoyl-2-oleoyl-GPC (16:0/18:1)	Lab_Retinol [Mass/volume] in Serum or Plasma	7.03e-09	0.280371	Metabolome	Labs
Lab_Apolipoprotein A-I [Mass/volume] in Serum or Plasma	viseral_adipose_lbs	7.05e-09	-0.262776	Labs	Body_composition
Met_1-(1-enyl-palmitoyl)-2-docosahexaenoyl-GPC (P-16:0/22:6)*	Lab_Triglyceride [Mass/volume] in Serum or Plasma	7.12e-09	-0.243845	Metabolome	Labs
Lab_Apolipoprotein B/Apolipoprotein A-I [Mass Ratio] in Serum or Plasma	tiss_perc_fat	7.14e-09	0.290658	Labs	Body_composition
Met_oleoyl-arachidonoyl-glycerol (18:1/20:4) [2]*	lean_mass_perc	7.21e-09	-0.432673	Metabolome	Body_composition
Met_1-stearoyl-2-docosahexaenoyl-GPC (18:0/22:6)	Lab_Mercury [Mass/volume] in Blood	7.23e-09	0.305127	Metabolome	Labs
Met_1-palmitoyl-3-linoleoyl-glycerol (16:0/18:2)*	tot_mass_lbs	7.29e-09	0.238452	Metabolome	Body_composition
Met_indoleacetate	Lab_Urea nitrogen serum/plasma	7.32e-09	0.243873	Metabolome	Labs
Met_valine	BMI	7.43e-09	0.222284	Metabolome	Body_composition
Met_retinol (Vitamin A)	Lab_Triglyceride [Mass/volume] in Serum or Plasma	7.44e-09	0.243548	Metabolome	Labs
Met_1-pentadecanoyl-2-arachidonoyl-GPC (15:0/20:4)*	Butyrivibrio	7.53e-09	-0.232194	Metabolome	Microbiome
Met_1-arachidoyl-GPC (20:0)	Lab_C reactive protein [Mass/volume] in Serum or Plasma	7.59e-09	-0.254733	Metabolome	Labs
IGT_SCORE	Met_pyroglutamine*	7.74e-09	-0.220405	Quantose	Metabolome
Met_1-methylnicotinamide	tiss_perc_fat	7.74e-09	-0.23625	Metabolome	Body_composition
Met_1-myristoyl-2-arachidonoyl-GPC (14:0/20:4)*	Erysipelotrichaceae_family	7.76e-09	-0.231256	Metabolome	Microbiome
Met_1-myristoyl-2-arachidonoyl-GPC (14:0/20:4)*	Dorea	7.77e-09	-0.231245	Metabolome	Microbiome
Met_sphingomyelin (d18:2/23:0, d18:1/23:1, d17:1/24:1)*	Lab_Apolipoprotein A-I [Mass/volume] in Serum or Plasma	7.82e-09	0.250183	Metabolome	Labs
Met_sphingomyelin (d18:2/24:1, d18:1/24:2)*	Lab_Cholesterol in HDL [Mass/volume] in Serum or Plasma	7.82e-09	0.243202	Metabolome	Labs
Met_1-stearoyl-GPE (18:0)	Lab_Cholesterol in LDL [Mass/volume] in Serum or Plasma by calculation	7.92e-09	0.24355	Metabolome	Labs
Met_threonine	Lab_Potassium serum/plasma	7.97e-09	0.275545	Metabolome	Labs
GWAS_relative_risk_Gout	Lab_Urate [Mass/volume] in Serum or Plasma	8e-09	0.272122	Genetics	Labs
Met_taurolithocholate 3-sulfate	Erysipelotrichaceae_family	8.01e-09	0.228319	Metabolome	Microbiome
Met_oleoyl-arachidonoyl-glycerol (18:1/20:4) [2]*	tiss_perc_fat	8.04e-09	0.431444	Metabolome	Body_composition
Met_glycocholenate sulfate*	Lab_Total Bilirubin serum/plasma	8.07e-09	0.275758	Metabolome	Labs
Met_p-cresol sulfate	Hungatella	8.17e-09	0.225377	Metabolome	Microbiome
Met_sphingomyelin (d18:1/22:2, d18:2/22:1, d16:1/24:2)*	Lab_Cholesterol [Mass/volume] in Serum or Plasma	8.18e-09	0.376416	Metabolome	Labs
Lab_Apolipoprotein B/Apolipoprotein A-I [Mass Ratio] in Serum or Plasma	fat_mass_lbs	8.19e-09	0.285607	Labs	Body_composition
Met_1-oleoyl-GPI (18:1)*	Lab_Iron [Mass/volume] in Serum or Plasma	8.23e-09	-0.278168	Metabolome	Labs
Met_2-hydroxyoctanoate	Lab_{'Glomerular filtration rate/1.73 sq M.predicted by Creatinine-based formula (CKD-EPI)', 'eGFR with normals for non-black'}	8.25e-09	-0.276859	Metabolome	Labs
Met_pyridoxal	Lab_Folate [Mass/volume] in Red Blood Cells	8.27e-09	0.296263	Metabolome	Labs
Met_1-linoleoyl-GPC (18:2)	Lab_Carbon dioxide serum/plasma	8.33e-09	0.275202	Metabolome	Labs
Met_retinol (Vitamin A)	Lab_Creatinine serum/plasma	8.36e-09	0.24296	Metabolome	Labs
Met_succinimide	Lab_Iron saturation [Mass Fraction] in Serum or Plasma	8.43e-09	0.278952	Metabolome	Labs
Met_phosphatidylcholine (15:0/18:1, 17:0/16:1)*	Liver.Fat	8.56e-09	0.229143	Metabolome	MRI_Body
Met_trimethylamine N-oxide	Lab_Urea nitrogen serum/plasma	8.58e-09	0.242781	Metabolome	Labs
Met_glycine	Lab_Ferritin [Mass/volume] in Serum or Plasma	8.65e-09	-0.276489	Metabolome	Labs
IGT_SCORE	Met_citrulline	8.66e-09	-0.219856	Quantose	Metabolome
Met_1,2-dilinoleoyl-GPC (18:2/18:2)	lean_mass_perc	8.68e-09	0.23568	Metabolome	Body_composition
Met_5-hydroxyhexanoate	Subdoligranulum	8.77e-09	0.284711	Metabolome	Microbiome
Met_hippurate	Eubacterium	8.79e-09	0.22491	Metabolome	Microbiome
Met_1-palmitoyl-2-stearoyl-GPC (16:0/18:0)	Lab_Apolipoprotein A-I [Mass/volume] in Serum or Plasma	8.9e-09	0.247873	Metabolome	Labs
DIABP	android_gynoid_ratio	8.97e-09	0.235653	Vitals	Body_composition
IGT_SCORE	Met_indolepropionate	9e-09	-0.220587	Quantose	Metabolome
Met_ribitol	Lab_Gamma glutamyl transferase [Enzymatic activity/volume] in Serum or Plasma	9.02e-09	0.280396	Metabolome	Labs
DIABP	android_fat_perc	9.04e-09	0.235602	Vitals	Body_composition
Lab_Alpha 2 globulin [Mass/volume] in Serum or Plasma by Electrophoresis	fat_mass_lbs	9.18e-09	0.290457	Labs	Body_composition
Met_sphingomyelin (d18:1/22:2, d18:2/22:1, d16:1/24:2)*	Lab_Apolipoprotein B [Mass/volume] in Serum or Plasma	9.22e-09	0.386896	Metabolome	Labs
IGT_SCORE	Met_gamma-glutamylglutamine	9.25e-09	-0.219442	Quantose	Metabolome
Met_N6,N6,N6-trimethyllysine	Lab_Creatinine serum/plasma	9.39e-09	0.241939	Metabolome	Labs
Met_1-margaroyl-GPC (17:0)	fat_mass_lbs	9.51e-09	-0.232354	Metabolome	Body_composition
[truncated: 9,584 more rows]
