# Supplementary material for: An unsupervised learning approach to identify novel signatures of health and disease from multimodal data
Source: Genome Med. 2020 Jan 10;12:7. doi: 10.1186/s13073-019-0705-z (PMC6953286; doi:10.1186/s13073-019-0705-z)
Supplement: Supplementary file 5 — Additional file 5. Median value of key biomarkers, sample subset membership and sample similarity score for the cardiometabolic module and the microbiome richness module. [file 13073_2019_705_MOESM5_ESM.xlsx]

## Sheet: cardiometabolicSubsetsMedianVal
Subset	IR_SCORE	IGT_SCORE	GLUCOSE	BMI	viseral_adipose_lbs	Lab_Insulin	Lab_Cholesterol in VLDL	Lab_Triglyceride	Lab_Gamma Glutamyl Transferase	Liver.Fat	Met_glutamate	Met_1-stearoyl-2-dihomo-linolenoyl-GPC	Met_1-palmitoleoyl-2-oleoyl-glycerol	Met_butyrylcarnitine	Met_lactate	SYSBP	Lab_Cholesterol in HDL	lean_mass_perc	Met_1-(1-enyl-palmitoyl)-2-oleoyl-GPC	Met_1-eicosenoyl-GPC	Pseudoflavonifractor	Butyrivibrio
1	-0.738326	-0.533173	-0.354992	-0.582416	-0.558612	-0.659913	-0.315256	-0.310448	-0.211816	-0.404936	-0.187853	-0.0935341	-0.279811	-0.525493	-0.457664	-0.402604	0.304382	0.788989	0.537169	0.469427	0.415649	0.291243
2	-0.0137164	-0.128145	-0.318426	-0.432205	-0.222419	-0.480572	-0.672051	-0.718943	-0.198251	-0.369651	-1.02188	-0.280919	-0.555762	-0.393996	0.429502	0.218855	-0.286521	0.307693	0.218195	0.395173	0.140062	0.487671
3	-0.060023	-0.103796	-0.212876	-0.593336	-0.447987	-0.409885	-0.420161	-0.402346	-0.170147	-0.429552	0.0267021	-0.363057	-0.36605	0.125588	-0.266414	-0.612626	0.111364	0.321868	0.457885	0.30056	0.573203	0.389709
4	-0.0289955	0.31317	0.0207862	-0.382553	-0.536555	-0.458496	-0.421357	-0.433009	-0.0868104	-0.439535	0.0830299	-0.325085	-0.319102	-0.201203	0.435586	0.350329	1.13435	0.423845	0.513249	0.27678	-0.218432	-0.459989
5	-0.735653	-0.704747	-0.245044	-0.0745454	-0.144551	-0.208201	-0.0403756	0.0368737	-0.253484	-0.282673	0.186129	0.791352	0.636973	-0.1176	-0.287185	0.662244	-0.0708951	0.059732	-0.452308	0.183561	-0.424381	-0.416948
6	0.631355	0.108755	-0.025976	0.208161	0.373477	0.352592	0.253048	0.24294	0.0381949	-0.11309	0.591989	0.0390169	0.149917	-0.0209216	-0.046151	-0.0207494	-0.531449	-0.569631	-0.365564	0.00675307	0.194805	-0.0906753
7	0.888212	0.348022	0.246659	0.600146	0.627471	0.611485	0.167189	0.197991	0.0325204	0.107875	0.636043	0.598029	0.321338	0.313945	0.626228	0.0721822	-0.59514	-0.918718	-0.727542	-0.818829	-0.561955	-0.316558

## Sheet: sampleID_cardiomet_subset
ID	subset
S_8996	1
S_8380	1
S_4969	1
S_7174	1
S_2872	1
S_4419	1
S_3895	1
S_4384	1
S_6464	1
S_9851	1
S_4002	1
S_9539	1
S_7728	1
S_2092	1
S_9643	1
S_2238	1
S_8983	1
S_3718	1
S_6775	1
S_5112	1
S_4055	1
S_7655	1
S_6485	1
S_3807	1
S_8210	1
S_6562	1
S_155	1
S_8681	1
S_7117	1
S_2961	1
S_8526	1
S_7872	1
S_7875	1
S_8214	1
S_3607	1
S_4331	1
S_2645	1
S_4694	1
S_547	1
S_6158	1
S_8723	1
S_2615	1
S_5384	1
S_5193	1
S_6432	1
S_1975	1
S_9566	1
S_3976	1
S_3227	1
S_5388	1
S_214	1
S_1805	1
S_6810	1
S_3361	1
S_9526	1
S_889	1
S_3945	1
S_4574	1
S_7048	1
S_7283	1
S_2219	1
S_5540	1
S_6160	1
S_7015	1
S_6559	1
S_6563	1
S_107	1
S_1637	1
S_3611	1
S_4890	1
S_9080	1
S_118	1
S_683	1
S_3677	1
S_8381	1
S_6954	1
S_4360	1
S_6909	1
S_3854	1
S_3465	1
S_2380	1
S_834	1
S_2593	1
S_6649	1
S_2467	1
S_5415	1
S_6329	1
S_3341	1
S_7846	1
S_963	1
S_942	1
S_1063	1
S_808	1
S_1254	1
S_4638	1
S_2266	1
S_8081	1
S_7292	1
S_9198	1
S_2613	1
S_544	1
S_2559	1
S_2418	1
S_9632	1
S_8346	1
S_2773	1
S_2560	1
S_3407	1
S_4353	1
S_2398	1
S_9902	1
S_7566	1
S_6019	1
S_7850	1
S_1166	1
S_6561	1
S_7259	1
S_9162	1
S_6257	1
S_7467	1
S_4865	1
S_230	1
S_5147	1
S_2104	1
S_2536	1
S_724	1
S_812	1
S_1900	1
S_484	1
S_5836	1
S_2787	1
S_8632	1
S_1954	1
S_6645	1
S_8125	1
S_5360	1
S_1317	1
S_1608	1
S_7974	1
S_3422	1
S_3179	1
S_8777	1
S_5329	1
S_9750	1
S_3101	1
S_7827	1
S_3598	1
S_8218	1
S_5054	1
S_2307	1
S_2665	1
S_6312	1
S_839	1
S_8475	1
S_4543	1
S_55	1
S_8397	1
S_8328	1
S_5150	1
S_559	1
S_7606	1
S_2116	1
S_90	1
S_3234	1
S_7776	1
S_2506	1
S_6507	2
S_9663	2
S_6906	2
S_8422	2
S_6777	2
S_1263	2
S_6834	2
S_3878	2
S_5040	2
S_8700	2
S_7451	2
S_192	2
S_1066	2
S_1192	2
S_8776	2
S_5856	2
S_5307	2
S_2129	2
S_7349	2
S_6146	2
S_2325	2
S_1690	2
S_6491	2
S_3744	2
S_7100	2
S_182	2
S_4927	2
S_9425	2
S_4421	2
S_8258	2
S_3365	2
S_7711	2
S_5119	2
S_4754	2
S_3685	2
S_5625	2
S_5003	2
S_1463	2
S_3671	2
S_2922	2
S_8655	2
S_9048	2
S_7411	2
S_3316	2
S_1370	2
S_6953	2
S_3171	2
S_1990	2
S_6980	2
S_2386	2
S_8610	2
S_7569	2
S_110	2
S_5449	3
S_2293	3
S_1233	3
S_7525	3
S_301	3
S_765	3
S_7553	3
S_3525	3
S_7192	3
S_6489	3
S_9903	3
S_6984	3
S_5011	3
S_625	3
S_1350	3
S_9257	3
S_9760	3
S_909	3
S_641	3
S_5068	3
S_9331	3
S_9093	3
S_8571	3
S_3035	3
S_2059	3
S_2966	3
S_6295	3
S_7241	3
S_8677	3
S_9046	3
S_6356	3
S_3531	3
S_1902	3
S_2538	3
S_2739	3
S_1245	3
S_4083	3
S_9850	3
S_2796	3
S_1319	3
S_9342	3
S_376	3
S_108	3
S_6580	3
S_4796	3
S_6656	3
S_9552	3
S_4768	3
S_1913	3
S_2967	3
S_5690	3
S_343	3
S_9882	3
S_8727	3
S_3371	3
S_2235	3
S_9357	3
S_3573	3
S_7398	3
S_4662	3
S_509	3
S_1725	3
S_2408	3
S_9775	3
S_7375	3
S_6955	3
S_1171	3
S_1599	3
S_4723	3
S_7681	3
S_5220	3
S_8076	3
S_3020	3
S_7483	3
S_2486	3
S_2841	3
S_5921	3
S_2093	3
S_1973	3
S_3220	3
S_3348	4
S_1280	4
S_7528	4
S_4188	4
S_3447	4
S_4031	4
S_7657	4
S_1890	4
S_3815	4
S_1736	4
S_6977	4
S_9764	4
S_381	4
S_3630	4
S_2055	4
S_1143	4
S_6939	4
S_6850	4
S_341	4
S_7237	4
S_6121	4
S_9408	4
S_7497	4
S_3356	4
S_7823	4
S_2717	4
S_4242	4
S_2437	4
S_7220	4
S_7727	4
S_1346	4
S_4887	4
S_6258	4
S_4719	4
S_5792	4
S_1953	4
S_7786	4
S_9656	4
S_2169	4
S_4826	4
S_7424	4
S_5995	4
S_2947	4
S_3713	4
S_9201	4
S_8012	4
S_5176	4
S_2268	4
S_9471	4
S_2422	4
S_221	4
S_1097	4
S_8688	4
S_1425	4
S_6193	4
S_6296	4
S_3288	4
S_4427	4
S_6129	4
S_7493	4
S_9265	5
S_5345	5
S_8817	5
S_4092	5
S_1895	5
S_20	5
S_2525	5
S_5377	5
S_4707	5
S_9353	5
S_2576	5
S_4124	5
S_8319	5
S_144	5
S_8564	5
S_7005	5
S_257	5
S_6967	5
S_4345	5
S_9665	5
S_8361	5
S_2098	5
S_5675	5
S_4200	5
S_5991	5
S_5344	5
S_151	5
S_1507	5
S_6496	5
S_9108	5
S_3805	5
S_3704	5
S_5745	5
S_3475	5
S_9111	5
S_3580	5
S_1116	5
S_2121	5
S_396	5
S_8912	5
S_1495	5
S_3369	5
S_4963	5
S_850	5
S_8187	5
S_4456	5
S_4028	5
S_5767	5
S_4864	5
S_8595	5
S_9066	5
S_986	6
S_1154	6
S_7790	6
S_7718	6
S_7646	6
S_7631	6
S_3676	6
S_3950	6
S_8789	6
S_9330	6
S_7102	6
S_5574	6
S_3326	6
S_6390	6
S_3036	6
S_2700	6
S_3100	6
S_3578	6
S_3797	6
S_8960	6
S_4296	6
S_5992	6
S_2481	6
S_3395	6
S_6608	6
S_3082	6
S_676	6
S_8332	6
S_5222	6
S_367	6
S_1401	6
S_6071	6
S_5958	6
S_34	6
S_234	6
S_5671	6
S_4386	6
S_9250	6
S_584	6
S_2989	6
S_2514	6
S_7262	6
S_1142	6
S_9757	6
S_9716	6
S_9690	6
S_6641	6
S_8112	6
S_7502	6
S_3675	6
S_7298	6
S_3679	6
S_8186	6
S_8215	6
S_983	6
S_7238	6
S_3111	6
S_1496	6
S_6261	6
S_1072	6
S_7193	6
S_811	6
S_1353	6
S_9197	6
S_7473	6
S_6136	6
S_7517	6
S_7469	6
S_6016	6
S_2082	6
S_4903	6
S_4721	6
S_2265	6
S_7367	6
S_2720	6
S_8921	6
S_5923	6
S_6058	6
S_8052	6
S_1714	6
S_8976	6
S_3851	6
S_2944	6
S_8795	6
S_8180	6
S_809	6
S_2074	6
S_2127	6
S_1148	6
S_1032	6
S_6566	6
S_6719	6
S_5128	6
S_5302	6
S_3181	6
S_6373	6
S_5037	6
S_3960	6
S_9398	6
S_4127	6
S_6204	6
S_8947	6
S_5601	6
S_4269	6
S_9852	6
S_8443	6
S_845	7
S_7737	7
S_268	7
S_1659	7
S_5275	7
S_3649	7
S_7464	7
S_2998	7
S_6480	7
S_8670	7
S_9050	7
S_5932	7
S_5756	7
S_3539	7
S_1864	7
S_3917	7
S_3645	7
S_2902	7
S_4216	7
S_6392	7
S_7530	7
S_53	7
S_8163	7
S_8988	7
S_4714	7
S_9287	7
S_9615	7
S_3518	7
S_3640	7
S_4366	7
S_9418	7
S_8101	7
S_2762	7
S_2099	7
S_8007	7
S_7710	7
S_4806	7
S_9366	7
S_5983	7
S_6047	7
S_2551	7
S_7093	7
S_3237	7
S_384	7
S_2065	7
S_2330	7
S_2629	7
S_1929	7
S_8068	7
S_8666	7
S_6643	7
S_4367	7
S_9833	7
S_339	7
S_2289	7
S_9773	7
S_6198	7
S_5032	7
S_5145	7
S_5192	7
S_1720	7
S_4779	7
S_1332	7
S_5379	7
S_854	7
S_887	7
S_728	7
S_6503	7
S_7815	7
S_533	7
S_9432	7
S_1056	7
S_8945	7
S_5276	7
S_7286	7
S_6806	7
S_1036	7
S_3876	7
S_722	7
S_7171	7
S_6665	7
S_7463	7
S_693	7
S_1230	7
S_5950	7
S_7892	7
S_1859	7
S_1728	7
S_3934	7
S_4503	7
S_5304	7
S_4735	7
S_4192	7
S_6340	7
S_8450	7
S_7243	7
S_3614	7
S_1498	7
S_520	7
S_9012	7
S_3340	7
S_3084	7
S_2497	7
S_560	7
S_1926	7
S_1206	7
S_8232	7
S_3897	7
S_2868	7
S_8901	7
S_7000	7
S_761	7
S_670	7
S_1943	7
S_3032	7
S_7699	7
S_7330	7
S_3009	7
S_8576	7
S_9493	7
S_3044	7
S_7223	7
S_9147	7
S_3511	7
S_3986	7
S_5532	7
S_1626	7
S_7204	7
S_783	7
S_9653	7
S_6406	7
S_1272	7
S_2427	7
S_8064	7
S_7603	7
S_1075	7
S_3256	7
S_9772	7
S_6471	7
S_9560	7
S_2943	7
S_6269	7
S_692	7
S_4358	7
S_8403	7
S_7828	7
S_6974	7
S_4199	7
S_9907	7
S_9516	7
S_6741	7
S_3052	7

## Sheet: cardiomet_similarityScore
sampleID	S_9850	S_484	S_6909	S_20	S_3032	S_8576	S_7875	S_6503	S_7790	S_2265	S_808	S_1254	S_6136	S_8210	S_4124	S_4188	S_155	S_2762	S_850	S_2989	S_8526	S_5995	S_9903	S_9108	S_9851	S_2235	S_2497	S_8912	S_3805	S_1637	S_7728	S_8595	S_6984	S_214	S_2289	S_9111	S_8361	S_1171	S_8052	S_2998	S_9653	S_3100	S_8397	S_9432	S_6741	S_343	S_9050	S_7048	S_3598
S_9850	1	-0.064875	0.146823	0.256439	-0.189014	-0.36467	-0.194152	-0.588125	-0.0714329	0.076588	0.152827	-0.0541383	0.0255014	-0.260705	-0.134688	0.468143	-0.440833	-0.169535	-0.104628	-0.121643	0.245297	-0.0250838	0.413375	0.0733152	0.0148604	-0.248071	0.013167	0.102949	-0.14216	-0.025156	-0.108128	0.0557933	0.35795	0.193575	-0.455011	-0.33597	-0.303351	-0.358487	-0.272364	0.34532	-0.288292	0.210419	0.173711	-0.278911	-0.373071	-0.0454495	0.202447	0.1349	0.0865181
S_484	-0.064875	1	0.19996	-0.00900461	-0.209892	-0.153031	-0.0277111	-0.0547361	0.121737	0.124546	0.140599	0.152993	-0.287583	0.257762	0.594566	0.334034	0.377832	-0.600212	0.102452	-0.0761547	0.0613288	0.216475	0.121955	0.23583	0.318229	0.261469	0.0770349	0.360582	0.312535	0.472818	0.496521	0.606617	0.184123	0.577482	-0.0701913	0.305373	0.21839	0.173963	-0.0458882	-0.419671	0.0633488	0.0497799	0.480587	-0.0102798	0.226339	-0.0837871	-0.360046	0.126261	0.440975
S_6909	0.146823	0.19996	1	0.584219	-0.207448	-0.202132	-0.0927878	-0.0751299	-0.287802	0.21697	0.411701	0.250167	-0.061553	-0.150098	0.0793153	0.605823	-0.383521	-0.077845	0.376434	0.075218	-0.251968	-0.152291	0.285013	0.258968	0.347714	-0.287963	-0.105816	0.40453	0.327413	0.448986	-0.319294	0.0580059	0.295967	0.472494	-0.219349	0.31939	-0.0841558	-0.4265	-0.392014	0.14718	-0.205385	0.315972	0.00167238	-0.24962	-0.125897	-0.00734565	-0.180366	0.318723	0.0951108
S_20	0.256439	-0.00900461	0.584219	1	0.212939	-0.0703992	-0.258478	-0.0146918	-0.431751	0.295264	-0.19804	-0.292457	0.505971	0.152231	0.190313	0.562126	-0.333477	-0.227189	0.496093	0.552465	-0.450474	0.173051	0.00298646	0.398666	0.242517	-0.191176	0.263771	0.152771	0.278811	0.0339253	-0.586354	0.339788	-0.00503922	0.501194	0.178994	0.322916	0.263689	-0.50858	-0.209281	0.303882	-0.322241	0.549942	0.0969172	-0.0197553	-0.00559002	0.132681	0.227322	0.15396	-0.345927
S_3032	-0.189014	-0.209892	-0.207448	0.212939	1	0.679072	0.128849	0.649967	-0.00117761	0.0108859	-0.667894	-0.602499	0.407428	0.173915	-0.129157	-0.330114	0.0112289	0.352776	0.228398	0.608022	0.045128	0.317246	-0.570096	0.190436	-0.158634	0.0428952	0.244858	0.0470081	0.149953	-0.540431	-0.287925	0.144004	-0.52565	-0.214979	0.513793	0.405105	0.0899002	0.058549	0.210389	0.278981	0.505577	-0.0915896	-0.323982	0.790149	0.4711	-0.119307	0.247235	-0.418657	-0.76294
S_8576	-0.36467	-0.153031	-0.202132	-0.0703992	0.679072	1	0.0720377	0.522907	0.125115	-0.317771	-0.379326	-0.354354	0.0294338	-0.0447687	0.0783443	-0.367531	0.0317378	0.366546	0.273318	0.443956	-0.142572	0.237372	-0.341441	0.0960339	-0.145909	0.286373	0.101342	-0.0140503	0.0471767	-0.358302	-0.208758	-0.048339	-0.329599	-0.253416	0.294441	0.412265	0.124339	0.328739	0.126912	-0.0710784	0.733116	-0.290734	0.0242928	0.534638	0.27448	0.0949525	-0.024825	-0.309017	-0.397379
S_7875	-0.194152	-0.0277111	-0.0927878	-0.258478	0.128849	0.0720377	1	0.23953	-0.101796	0.164351	0.177052	0.312108	0.14597	0.347688	-0.336936	-0.22677	0.434637	0.188417	-0.159824	-0.195487	0.508196	-0.170301	-0.112982	-0.163337	0.256908	-0.0489667	0.0814288	-0.0297846	-0.0158601	0.215221	0.0735329	-0.245865	-0.0875303	-0.228828	0.550276	-0.038296	0.0695511	0.257296	0.331029	-0.261992	0.174838	-0.163112	-0.426465	0.220599	-0.0163204	0.104721	0.0119887	-0.133424	0.0681408
S_6503	-0.588125	-0.0547361	-0.0751299	-0.0146918	0.649967	0.522907	0.23953	1	0.169949	-0.220948	-0.53742	-0.478454	0.128355	0.0526013	-0.0198412	-0.563227	0.112256	0.421433	0.404745	0.540771	0.0375528	0.437614	-0.633742	0.219913	-0.206433	0.381899	0.296774	0.115689	0.225607	-0.449317	-0.186558	0.0878234	-0.545655	-0.262351	0.474874	0.522544	0.252825	0.272363	0.294813	0.15022	0.368718	-0.317099	-0.290261	0.671339	0.652903	-0.00808394	0.0296941	-0.466768	-0.571887
S_7790	-0.0714329	0.121737	-0.287802	-0.431751	-0.00117761	0.125115	-0.101796	0.169949	1	-0.0368849	-0.000127156	-0.0472641	-0.112293	-0.340443	0.0894088	-0.366146	0.218108	0.353558	-0.27188	-0.134991	0.384449	-0.0487406	-0.0311294	0.10717	-0.4849	0.246454	-0.46653	0.149786	0.0701606	-0.0988087	0.16429	-0.0750374	-0.113827	-0.150046	-0.221673	-0.28733	0.108179	0.56565	0.49838	0.0927544	0.181863	0.0975814	0.306514	0.106841	0.277982	-0.0764484	-0.1138	0.195638	0.167082
S_2265	0.076588	0.124546	0.21697	0.295264	0.0108859	-0.317771	0.164351	-0.220948	-0.0368849	1	0.0812585	0.183819	0.553798	0.44544	-0.0891857	0.192891	0.419397	-0.0473649	-0.344357	-0.291491	0.171738	-0.359027	0.100875	-0.159831	0.389308	-0.605923	-0.221041	-0.202944	0.0794006	0.436167	0.034362	-0.131117	0.007977	0.342993	0.13218	-0.254992	-0.0113929	0.0494922	0.28966	0.162279	-0.240343	0.644335	-0.201729	-0.214037	-0.298665	-0.472406	0.352207	0.462373	0.287433
S_808	0.152827	0.140599	0.411701	-0.19804	-0.667894	-0.379326	0.177052	-0.53742	-0.000127156	0.0812585	1	0.868709	-0.520795	-0.139903	-0.168628	0.396777	0.0587959	-0.140436	-0.194518	-0.64221	0.164969	-0.453225	0.592966	-0.161478	0.400861	-0.184664	-0.330874	0.305657	0.0587762	0.741471	0.238206	-0.183303	0.565691	0.160724	-0.480835	-0.293039	-0.186901	-0.118689	-0.0159295	-0.24475	-0.0568596	-0.0655069	0.159262	-0.465923	-0.366572	0.0530833	-0.398144	0.417134	0.634493
S_1254	-0.0541383	0.152993	0.250167	-0.292457	-0.602499	-0.354354	0.312108	-0.478454	-0.0472641	0.183819	0.868709	1	-0.430626	0.137796	-0.0946908	0.386841	0.314607	-0.17878	-0.263592	-0.660485	0.142823	-0.612451	0.601278	-0.264647	0.473676	-0.253999	-0.308142	0.135705	0.0154343	0.820811	0.338756	-0.16663	0.541908	0.213635	-0.275496	-0.292798	-0.197025	0.0103309	-0.0681025	-0.348257	-0.0138635	-0.0992701	0.0744153	-0.408172	-0.488514	0.0163947	-0.421367	0.371342	0.599548
S_6136	0.0255014	-0.287583	-0.061553	0.505971	0.407428	0.0294338	0.14597	0.128355	-0.112293	0.553798	-0.520795	-0.430626	1	0.292129	-0.134764	-0.072851	0.108985	0.0935917	-0.147499	0.297111	-0.0658142	-0.00316858	-0.289635	0.0144061	-0.124951	-0.290981	0.0916415	-0.419743	-0.0621051	-0.255539	-0.370811	-0.118949	-0.328703	-0.0375208	0.561609	-0.0288451	0.380012	0.0473039	0.247508	0.411334	-0.26624	0.628021	-0.244573	0.0907423	-0.0963289	0.0114431	0.617128	0.0666657	-0.297991
S_8210	-0.260705	0.257762	-0.150098	0.152231	0.173915	-0.0447687	0.347688	0.0526013	-0.340443	0.44544	-0.139903	0.137796	0.292129	1	0.356784	0.122947	0.66981	-0.392897	-0.103921	0.142036	-0.0380866	0.181201	0.145082	-0.437549	0.458813	-0.162035	0.345609	-0.281002	-0.232172	0.308887	-0.0418193	0.246596	0.123151	0.336648	0.379476	0.0129409	0.286146	-0.00198375	0.251354	-0.340066	-0.194568	0.0951127	0.0272591	-0.0616663	-0.121208	0.100258	0.0218305	0.188403	0.0992403
S_4124	-0.134688	0.594566	0.0793153	0.190313	-0.129157	0.0783443	-0.336936	-0.0198412	0.0894088	-0.0891857	-0.168628	-0.0946908	-0.134764	0.356784	1	0.361252	0.223011	-0.488249	0.288928	0.431285	-0.271277	0.340918	0.328289	0.0248124	0.144147	0.251187	0.106865	0.112261	-0.0651597	0.164157	-0.113504	0.512585	0.367931	0.571391	-0.0204091	0.150724	0.340016	0.132035	-0.168732	-0.449839	-0.239227	0.187788	0.652567	-0.240418	0.0630434	0.344762	-0.41978	0.277252	0.188089
S_4188	0.468143	0.334034	0.605823	0.562126	-0.330114	-0.367531	-0.22677	-0.563227	-0.366146	0.192891	0.396777	0.386841	-0.072851	0.122947	0.361252	1	-0.15717	-0.552703	0.230384	0.0405983	-0.159294	-0.189385	0.632721	0.229549	0.534489	-0.239347	0.0750509	0.343275	0.145133	0.525668	-0.0865099	0.455984	0.632302	0.654271	-0.227473	0.0639023	0.0218795	-0.45897	-0.547	-0.000697981	-0.289728	0.297094	0.382815	-0.333446	-0.41032	0.177913	-0.269606	0.284237	0.179763
S_155	-0.440833	0.377832	-0.383521	-0.333477	0.0112289	0.0317378	0.434637	0.112256	0.218108	0.419397	0.0587959	0.314607	0.108985	0.66981	0.223011	-0.15717	1	-0.215247	-0.265098	-0.258847	0.327515	-0.0402549	0.0194538	-0.290996	0.353519	0.039361	0.047434	-0.179037	-0.015825	0.417724	0.417338	0.121708	0.0402463	0.135697	0.316277	-0.153699	0.407731	0.582025	0.561193	-0.346789	0.152271	-0.0695663	0.108992	0.0361017	-0.0566417	-0.12459	-0.135646	0.136551	0.341487
S_2762	-0.169535	-0.600212	-0.077845	-0.227189	0.352776	0.366546	0.188417	0.421433	0.353558	-0.0473649	-0.140436	-0.17878	0.0935917	-0.392897	-0.488249	-0.552703	-0.215247	1	-0.0290397	0.0463488	0.173873	-0.277939	-0.32249	0.0431957	-0.2928	0.0159178	-0.239246	-0.177799	0.0370368	-0.434362	-0.248891	-0.563676	-0.477763	-0.604546	0.116983	0.033156	-0.362423	0.138314	0.200615	0.370551	0.298562	-0.0933641	-0.430552	0.325935	0.16564	-0.127185	0.358438	-0.234703	-0.286789
S_850	-0.104628	0.102452	0.376434	0.496093	0.228398	0.273318	-0.159824	0.404745	-0.27188	-0.344357	-0.194518	-0.263592	-0.147499	-0.103921	0.288928	0.230384	-0.265098	-0.0290397	1	0.61314	-0.385922	0.226582	-0.252953	0.593634	0.240509	0.279321	0.295087	0.410703	0.61088	-0.0587525	-0.327706	0.334874	-0.0995624	0.364169	0.220535	0.587313	0.0970259	-0.0870455	-0.307046	-0.0648541	0.153553	-0.173766	0.05786	0.276788	0.300943	0.100848	-0.267277	-0.277636	-0.498045
S_2989	-0.121643	-0.0761547	0.075218	0.552465	0.608022	0.443956	-0.195487	0.540771	-0.134991	-0.291491	-0.64221	-0.660485	0.297111	0.142036	0.431285	0.0405983	-0.258847	0.0463488	0.61314	1	-0.322331	0.557142	-0.230859	0.310183	-0.119173	0.3105	0.422914	0.16917	0.0896209	-0.535335	-0.612062	0.380826	-0.149851	0.110221	0.409435	0.479081	0.319245	-0.136582	-0.0940189	0.110507	-0.0423509	0.0843506	0.126634	0.3989	0.45841	0.450585	0.01928	-0.259077	-0.678328
S_8526	0.245297	0.0613288	-0.251968	-0.450474	0.045128	-0.142572	0.508196	0.0375528	0.384449	0.171738	0.164969	0.142823	-0.0658142	-0.0380866	-0.271277	-0.159294	0.327515	0.173873	-0.385922	-0.322331	1	-0.0565611	0.0901907	-0.0462842	0.100113	-0.0267826	-0.0654698	0.283553	-0.118201	-0.00495366	0.315891	-0.026112	0.156042	-0.257089	0.0573397	-0.432057	-0.0769703	0.320097	0.369492	0.0845376	0.136728	-0.150124	-0.202023	0.219227	0.0881858	-0.174418	-0.0664637	-0.128228	0.138157
S_5995	-0.0250838	0.216475	-0.152291	0.173051	0.317246	0.237372	-0.170301	0.437614	-0.0487406	-0.359027	-0.453225	-0.612451	-0.00316858	0.181201	0.340918	-0.189385	-0.0402549	-0.277939	0.226582	0.557142	-0.0565611	1	-0.191826	0.0240526	-0.155157	0.527089	0.654832	0.113096	-0.238957	-0.448555	-0.170319	0.515782	-0.115883	-0.015773	0.0125523	0.315388	0.470772	-0.137787	0.216885	0.0464745	-0.0252995	-0.24408	0.320139	0.254785	0.523869	0.296798	0.0506146	-0.266722	-0.236489
S_9903	0.413375	0.121955	0.285013	0.00298646	-0.570096	-0.341441	-0.112982	-0.633742	-0.0311294	0.100875	0.592966	0.601278	-0.289635	0.145082	0.328289	0.632721	0.0194538	-0.32249	-0.252953	-0.230859	0.0901907	-0.191826	1	-0.392225	0.358466	-0.190439	-0.0800844	0.0685628	-0.421	0.482469	-0.0379946	0.0103363	0.8994	0.361408	-0.550754	-0.40695	-0.133817	-0.174704	-0.233	-0.118887	-0.39953	0.132215	0.49693	-0.656735	-0.596495	0.348558	-0.287117	0.501676	0.58274
S_9108	0.0733152	0.23583	0.258968	0.398666	0.190436	0.0960339	-0.163337	0.219913	0.10717	-0.159831	-0.161478	-0.264647	0.0144061	-0.437549	0.0248124	0.229549	-0.290996	0.0431957	0.593634	0.310183	-0.0462842	0.0240526	-0.392225	1	0.0663549	0.39652	0.127007	0.551723	0.764016	-0.127858	0.0750793	0.49638	-0.354953	0.156273	0.254011	0.496741	0.135596	-0.0633489	-0.186395	0.186215	0.307765	0.0849312	0.125048	0.531464	0.481004	-0.0530251	0.0125688	-0.408388	-0.359041
S_9851	0.0148604	0.318229	0.347714	0.242517	-0.158634	-0.145909	0.256908	-0.206433	-0.4849	0.389308	0.400861	0.473676	-0.124951	0.458813	0.144147	0.534489	0.353519	-0.2928	0.240509	-0.119173	0.100113	-0.155157	0.358466	0.0663549	1	-0.0589491	0.346009	0.191319	0.225439	0.571199	0.214649	0.274981	0.360604	0.423721	0.123354	0.162598	-0.0454295	-0.135852	-0.105748	-0.222206	0.0493624	-0.0576072	0.0838432	-0.0652622	-0.22095	-0.0578443	-0.0847912	-0.0211552	0.304372
S_2235	-0.248071	0.261469	-0.287963	-0.191176	0.0428952	0.286373	-0.0489667	0.381899	0.246454	-0.605923	-0.184664	-0.253999	-0.290981	-0.162035	0.251187	-0.239347	0.039361	0.0159178	0.279321	0.3105	-0.0267826	0.527089	-0.190439	0.39652	-0.0589491	1	0.542775	0.146262	0.113345	-0.363759	0.283964	0.452281	-0.237911	-0.23939	0.111147	0.469511	0.3518	0.165481	0.135429	-0.08755	0.294585	-0.446904	0.521016	0.416223	0.563575	0.464475	0.0328167	-0.57517	-0.00426363
S_2497	0.013167	0.0770349	-0.105816	0.263771	0.244858	0.101342	0.0814288	0.296774	-0.46653	-0.221041	-0.330874	-0.308142	0.0916415	0.345609	0.106865	0.0750509	0.047434	-0.239246	0.295087	0.422914	-0.0654698	0.654832	-0.0800844	0.127007	0.346009	0.542775	1	-0.090002	-0.147274	-0.319029	0.0382941	0.549729	-0.103401	-0.0707339	0.24232	0.498421	0.327062	-0.302774	-0.0645072	0.19205	0.0418014	-0.406781	0.19107	0.340848	0.195675	0.325322	0.322114	-0.628033	-0.222663
S_8912	0.102949	0.360582	0.40453	0.152771	0.0470081	-0.0140503	-0.0297846	0.115689	0.149786	-0.202944	0.305657	0.135705	-0.419743	-0.281002	0.112261	0.343275	-0.179037	-0.177799	0.410703	0.16917	0.283553	0.113096	0.0685628	0.551723	0.191319	0.146262	-0.090002	1	0.523487	0.202653	0.0370742	0.438954	0.263431	0.318147	-0.0823319	0.123904	0.0171985	-0.0745223	-0.0343902	-0.134844	0.210904	-0.0644236	0.115514	0.30943	0.48518	0.030904	-0.59852	-0.0151002	-0.150028
S_3805	-0.14216	0.312535	0.327413	0.278811	0.149953	0.0471767	-0.0158601	0.225607	0.0701606	0.0794006	0.0587762	0.0154343	-0.0621051	-0.232172	-0.0651597	0.145133	-0.015825	0.0370368	0.61088	0.0896209	-0.118201	-0.238957	-0.421	0.764016	0.225439	0.113345	-0.147274	0.523487	1	0.235239	0.186235	0.222654	-0.308991	0.351852	0.242648	0.441578	-0.0126995	0.158775	-0.0210473	-0.0287439	0.35188	0.0736641	-0.0755931	0.402627	0.385725	-0.321081	-0.162026	-0.147141	-0.23199
S_1637	-0.025156	0.472818	0.448986	0.0339253	-0.540431	-0.358302	0.215221	-0.449317	-0.0988087	0.436167	0.741471	0.820811	-0.255539	0.308887	0.164157	0.525668	0.417724	-0.434362	-0.0587525	-0.535335	-0.00495366	-0.448555	0.482469	-0.127858	0.571199	-0.363759	-0.319029	0.202653	0.235239	1	0.239611	0.0203165	0.479517	0.608652	-0.212128	-0.165419	0.0104387	0.0428751	-0.00428771	-0.433149	-0.090608	0.182318	0.172072	-0.47701	-0.425697	-0.159575	-0.443503	0.598199	0.617264
S_7728	-0.108128	0.496521	-0.319294	-0.586354	-0.287925	-0.208758	0.0735329	-0.186558	0.16429	0.034362	0.238206	0.338756	-0.370811	-0.0418193	-0.113504	-0.0865099	0.417338	-0.248891	-0.327706	-0.612062	0.315891	-0.170319	-0.0379946	0.0750793	0.214649	0.283964	0.0382941	0.0370742	0.186235	0.239611	1	0.19439	-0.0284803	-0.0703913	-0.120944	0.0353515	-0.113886	0.326376	0.0303757	-0.161253	0.35425	-0.365155	0.126131	0.141821	0.0489411	-0.347312	-0.0483383	-0.30136	0.466932
S_8595	0.0557933	0.606617	0.0580059	0.339788	0.144004	-0.048339	-0.245865	0.0878234	-0.0750374	-0.131117	-0.183303	-0.16663	-0.118949	0.246596	0.512585	0.455984	0.121708	-0.563676	0.334874	0.380826	-0.026112	0.515782	0.0103363	0.49638	0.274981	0.452281	0.549729	0.438954	0.222654	0.0203165	0.19439	1	0.0469097	0.371049	0.0781933	0.437816	0.426716	-0.271003	-0.13603	-0.0237351	0.0891237	-0.105377	0.502	0.359175	0.395984	0.1672	-0.183863	-0.280651	-0.148008
S_6984	0.35795	0.184123	0.295967	-0.00503922	-0.52565	-0.329599	-0.0875303	-0.545655	-0.113827	0.007977	0.565691	0.541908	-0.328703	0.123151	0.367931	0.632302	0.0402463	-0.477763	-0.0995624	-0.149851	0.156042	-0.115883	0.8994	-0.354953	0.360604	-0.237911	-0.103401	0.263431	-0.308991	0.479517	-0.0284803	0.0469097	1	0.417067	-0.448192	-0.414256	-0.0468075	-0.0511496	-0.268035	-0.221634	-0.39026	0.0532302	0.373393	-0.60974	-0.512678	0.317279	-0.54192	0.461897	0.445354
S_214	0.193575	0.577482	0.472494	0.501194	-0.214979	-0.253416	-0.228828	-0.262351	-0.150046	0.342993	0.160724	0.213635	-0.0375208	0.336648	0.571391	0.654271	0.135697	-0.604546	0.364169	0.110221	-0.257089	-0.015773	0.361408	0.156273	0.423721	-0.23939	-0.0707339	0.318147	0.351852	0.608652	-0.0703913	0.371049	0.417067	1	-0.150565	0.0477641	0.072122	-0.0435681	-0.185865	-0.276397	-0.276381	0.39999	0.369672	-0.343971	-0.17308	-0.102532	-0.347938	0.512217	0.209099
S_2289	-0.455011	-0.0701913	-0.219349	0.178994	0.513793	0.294441	0.550276	0.474874	-0.221673	0.13218	-0.480835	-0.275496	0.561609	0.379476	-0.0204091	-0.227473	0.316277	0.116983	0.220535	0.409435	0.0573397	0.0125523	-0.550754	0.254011	0.123354	0.111147	0.24232	-0.0823319	0.242648	-0.212128	-0.120944	0.0781933	-0.448192	-0.150565	1	0.293069	0.36058	0.241297	0.186423	-0.169041	0.151559	0.113679	-0.389654	0.523596	0.311136	0.160871	0.170858	-0.373729	-0.442142
S_9111	-0.33597	0.305373	0.31939	0.322916	0.405105	0.412265	-0.038296	0.522544	-0.28733	-0.254992	-0.293039	-0.292798	-0.0288451	0.0129409	0.150724	0.0639023	-0.153699	0.033156	0.587313	0.479081	-0.432057	0.315388	-0.40695	0.496741	0.162598	0.469511	0.498421	0.123904	0.441578	-0.165419	0.0353515	0.437816	-0.414256	0.0477641	0.293069	1	0.1608	-0.187353	-0.303645	0.0994984	0.41999	-0.272939	0.070657	0.541557	0.427526	0.0955287	0.0985119	-0.542535	-0.338645
S_8361	-0.303351	0.21839	-0.0841558	0.263689	0.0899002	0.124339	0.0695511	0.252825	0.108179	-0.0113929	-0.186901	-0.197025	0.380012	0.286146	0.340016	0.0218795	0.407731	-0.362423	0.0970259	0.319245	-0.0769703	0.470772	-0.133817	0.135596	-0.0454295	0.3518	0.327062	0.0171985	-0.0126995	0.0104387	-0.113886	0.426716	-0.0468075	0.072122	0.36058	0.1608	1	0.189154	0.404139	-0.00386645	-0.0794747	0.135055	0.384094	0.0931111	0.206489	0.433655	-0.0723758	0.0384836	-0.0557786
S_1171	-0.358487	0.173963	-0.4265	-0.50858	0.058549	0.328739	0.257296	0.272363	0.56565	0.0494922	-0.118689	0.0103309	0.0473039	-0.00198375	0.132035	-0.45897	0.582025	0.138314	-0.0870455	-0.136582	0.320097	-0.137787	-0.174704	-0.0633489	-0.135852	0.165481	-0.302774	-0.0745223	0.158775	0.0428751	0.326376	-0.271003	-0.0511496	-0.0435681	0.241297	-0.187353	0.189154	1	0.429908	-0.255776	0.307475	-0.058778	0.0525942	0.0895838	0.0475148	-0.142334	-0.196163	0.0357332	0.174962
S_8052	-0.272364	-0.0458882	-0.392014	-0.209281	0.210389	0.126912	0.331029	0.294813	0.49838	0.28966	-0.0159295	-0.0681025	0.247508	0.251354	-0.168732	-0.547	0.561193	0.200615	-0.307046	-0.0940189	0.369492	0.216885	-0.233	-0.186395	-0.105748	0.135429	-0.0645072	-0.0343902	-0.0210473	-0.00428771	0.0303757	-0.13603	-0.268035	-0.185865	0.186423	-0.303645	0.404139	0.429908	1	-0.036683	0.0970439	0.104446	0.0230706	0.168512	0.350968	-0.0350382	0.167664	0.197674	0.117772
S_2998	0.34532	-0.419671	0.14718	0.303882	0.278981	-0.0710784	-0.261992	0.15022	0.0927544	0.162279	-0.24475	-0.348257	0.411334	-0.340066	-0.449839	-0.000697981	-0.346789	0.370551	-0.0648541	0.110507	0.0845376	0.0464745	-0.118887	0.186215	-0.222206	-0.08755	0.19205	-0.134844	-0.0287439	-0.433149	-0.161253	-0.0237351	-0.221634	-0.276397	-0.169041	0.0994984	-0.00386645	-0.255776	-0.036683	1	-0.0308411	0.0797716	-0.147409	0.20675	-0.0630514	-0.193165	0.569052	-0.260318	-0.359193
S_9653	-0.288292	0.0633488	-0.205385	-0.322241	0.505577	0.733116	0.174838	0.368718	0.181863	-0.240343	-0.0568596	-0.0138635	-0.26624	-0.194568	-0.239227	-0.289728	0.152271	0.298562	0.153553	-0.0423509	0.136728	-0.0252995	-0.39953	0.307765	0.0493624	0.294585	0.0418014	0.210904	0.35188	-0.090608	0.35425	0.0891237	-0.39026	-0.276381	0.151559	0.41999	-0.0794747	0.307475	0.0970439	-0.0308411	1	-0.533411	-0.077799	0.700101	0.30128	-0.282697	-0.0906574	-0.492008	-0.233446
S_3100	0.210419	0.0497799	0.315972	0.549942	-0.0915896	-0.290734	-0.163112	-0.317099	0.0975814	0.644335	-0.0655069	-0.0992701	0.628021	0.0951127	0.187788	0.297094	-0.0695663	-0.0933641	-0.173766	0.0843506	-0.150124	-0.24408	0.132215	0.0849312	-0.0576072	-0.446904	-0.406781	-0.0644236	0.0736641	0.182318	-0.365155	-0.105377	0.0532302	0.39999	0.113679	-0.272939	0.135055	-0.058778	0.104446	0.0797716	-0.533411	1	0.0758627	-0.36296	-0.146782	-0.00619832	0.251906	0.632586	0.155272
S_8397	0.173711	0.480587	0.00167238	0.0969172	-0.323982	0.0242928	-0.426465	-0.290261	0.306514	-0.201729	0.159262	0.0744153	-0.244573	0.0272591	0.652567	0.382815	0.108992	-0.430552	0.05786	0.126634	-0.202023	0.320139	0.49693	0.125048	0.0838432	0.521016	0.19107	0.115514	-0.0755931	0.172072	0.126131	0.502	0.373393	0.369672	-0.389654	0.070657	0.384094	0.0525942	0.0230706	-0.147409	-0.077799	0.0758627	1	-0.247069	-0.0151711	0.457994	-0.159175	0.210393	0.432607
S_9432	-0.278911	-0.0102798	-0.24962	-0.0197553	0.790149	0.534638	0.220599	0.671339	0.106841	-0.214037	-0.465923	-0.408172	0.0907423	-0.0616663	-0.240418	-0.333446	0.0361017	0.325935	0.276788	0.3989	0.219227	0.254785	-0.656735	0.531464	-0.0652622	0.416223	0.340848	0.30943	0.402627	-0.47701	0.141821	0.359175	-0.60974	-0.343971	0.523596	0.541557	0.0931111	0.0895838	0.168512	0.20675	0.700101	-0.36296	-0.247069	1	0.695225	-0.102431	0.138613	-0.736952	-0.64705
S_6741	-0.373071	0.226339	-0.125897	-0.00559002	0.4711	0.27448	-0.0163204	0.652903	0.277982	-0.298665	-0.366572	-0.488514	-0.0963289	-0.121208	0.0630434	-0.41032	-0.0566417	0.16564	0.300943	0.45841	0.0881858	0.523869	-0.596495	0.481004	-0.22095	0.563575	0.195675	0.48518	0.385725	-0.425697	0.0489411	0.395984	-0.512678	-0.17308	0.311136	0.427526	0.206489	0.0475148	0.350968	-0.0630514	0.30128	-0.146782	-0.0151711	0.695225	1	0.0622726	-0.0441893	-0.396347	-0.390434
S_343	-0.0454495	-0.0837871	-0.00734565	0.132681	-0.119307	0.0949525	0.104721	-0.00808394	-0.0764484	-0.472406	0.0530833	0.0163947	0.0114431	0.100258	0.344762	0.177913	-0.12459	-0.127185	0.100848	0.450585	-0.174418	0.296798	0.348558	-0.0530251	-0.0578443	0.464475	0.325322	0.030904	-0.321081	-0.159575	-0.347312	0.1672	0.317279	-0.102532	0.160871	0.0955287	0.433655	-0.142334	-0.0350382	-0.193165	-0.282697	-0.00619832	0.457994	-0.102431	0.0622726	1	-0.129597	-0.0269793	0.0132238
S_9050	0.202447	-0.360046	-0.180366	0.227322	0.247235	-0.024825	0.0119887	0.0296941	-0.1138	0.352207	-0.398144	-0.421367	0.617128	0.0218305	-0.41978	-0.269606	-0.135646	0.358438	-0.267277	0.01928	-0.0664637	0.0506146	-0.287117	0.0125688	-0.0847912	0.0328167	0.322114	-0.59852	-0.162026	-0.443503	-0.0483383	-0.183863	-0.54192	-0.347938	0.170858	0.0985119	-0.0723758	-0.196163	0.167664	0.569052	-0.0906574	0.251906	-0.159175	0.138613	-0.0441893	-0.129597	1	-0.272141	-0.0733258
S_7048	0.1349	0.126261	0.318723	0.15396	-0.418657	-0.309017	-0.133424	-0.466768	0.195638	0.462373	0.417134	0.371342	0.0666657	0.188403	0.277252	0.284237	0.136551	-0.234703	-0.277636	-0.259077	-0.128228	-0.266722	0.501676	-0.408388	-0.0211552	-0.57517	-0.628033	-0.0151002	-0.147141	0.598199	-0.30136	-0.280651	0.461897	0.512217	-0.373729	-0.542535	0.0384836	0.0357332	0.197674	-0.260318	-0.492008	0.632586	0.210393	-0.736952	-0.396347	-0.0269793	-0.272141	1	0.482088
S_3598	0.0865181	0.440975	0.0951108	-0.345927	-0.76294	-0.397379	0.0681408	-0.571887	0.167082	0.287433	0.634493	0.599548	-0.297991	0.0992403	0.188089	0.179763	0.341487	-0.286789	-0.498045	-0.678328	0.138157	-0.236489	0.58274	-0.359041	0.304372	-0.00426363	-0.222663	-0.150028	-0.23199	0.617264	0.466932	-0.148008	0.445354	0.209099	-0.442142	-0.338645	-0.0557786	0.174962	0.117772	-0.359193	-0.233446	0.155272	0.432607	-0.64705	-0.390434	0.0132238	-0.0733258	0.482088	1
S_6810	-0.116409	0.219692	0.0934774	0.0909747	-0.117499	-0.141644	0.544027	-0.239595	-0.112438	0.579713	0.355255	0.553299	0.27929	0.643175	0.15513	0.340933	0.689168	-0.318364	-0.184011	-0.227908	0.216017	-0.360995	0.318319	-0.266701	0.499683	-0.420831	-0.16876	-0.0313601	0.0147332	0.696548	0.00608014	-0.0244761	0.369055	0.383571	0.337868	-0.280533	0.311113	0.250953	0.255922	-0.360012	-0.125637	0.308909	-0.0191932	-0.24735	-0.414251	0.0505636	-0.244942	0.469536	0.306418
S_5675	-0.221611	-0.12834	0.255412	0.406287	-0.14156	0.17466	-0.061208	-0.0680385	-0.0572302	-0.0160352	0.20125	0.10238	0.223559	0.0769429	0.270092	0.19993	0.028446	-0.0539677	0.281816	0.30684	-0.463561	-0.0187134	0.201194	0.0347275	0.134884	0.130596	-0.0338766	-0.0136026	0.110989	0.19356	-0.437431	-0.10168	0.198124	0.19055	0.160135	0.066725	0.502476	0.0665652	0.188313	-0.168363	-0.20769	0.347411	0.38343	-0.283541	-0.0822123	0.598239	-0.0885372	0.358491	0.0987002
S_3447	0.132728	0.569897	0.503223	0.592266	-0.0843733	-0.256868	-0.129933	-0.174771	-0.333853	0.333953	0.0968135	0.116079	0.0564557	0.328212	0.457397	0.714682	0.039684	-0.413785	0.343428	0.241151	-0.186748	0.0324961	0.258941	0.422245	0.670857	0.10652	0.347995	0.279846	0.35788	0.347506	0.0815606	0.628205	0.198111	0.615543	0.110533	0.428881	0.070845	-0.350381	-0.314242	-0.0590185	-0.178802	0.31465	0.360217	0.00812684	0.0504932	0.0960064	0.0426288	0.00251664	0.157171
S_5540	0.0675379	0.359777	0.485823	0.201116	-0.617467	-0.338839	0.0214437	-0.515104	-0.163239	0.47978	0.563112	0.473615	-0.04559	0.226487	0.339855	0.448847	0.206447	-0.354504	-0.0897072	-0.327812	-0.0966603	-0.230451	0.538093	-0.204722	0.536501	-0.279721	-0.233128	0.012705	-0.0281299	0.716853	-0.010522	-0.117407	0.507431	0.520729	-0.202509	-0.237809	0.0630789	-0.00662886	0.0141509	-0.399848	-0.406915	0.4795	0.285352	-0.710874	-0.399905	0.0404952	-0.15959	0.67184	0.745567
S_1975	0.376898	0.178274	0.240283	0.235414	-0.0181272	0.080606	-0.104396	-0.0834656	0.168901	0.0571502	0.170474	0.141077	-0.0470473	-0.0315383	0.141406	0.417889	0.124826	-0.228693	0.240444	-0.0331815	0.0632967	0.0415278	0.272559	0.15053	0.114656	-0.100897	0.0388449	0.171249	0.145642	0.332453	-0.0829855	0.251846	0.286059	0.419592	-0.331674	0.00336195	0.245202	0.0997049	-0.0488403	0.275487	0.161729	-0.0707969	0.357053	-0.0975218	-0.36508	-0.135566	-0.223026	0.191459	-0.0106101
S_6406	-0.241087	-0.0929151	-0.489962	-0.322128	0.526772	0.553647	0.145206	0.314342	-0.0220134	-0.292825	-0.257405	-0.184959	-0.0632296	-0.0767702	-0.399238	-0.408296	0.11519	0.171231	-0.0526081	-0.0104645	0.0820545	0.163837	-0.492775	0.183239	-0.0563111	0.414954	0.357702	-0.046681	0.119775	-0.370969	0.453864	0.153564	-0.506249	-0.501928	0.249272	0.397982	0.0179076	0.128039	0.13386	0.120799	0.812002	-0.58396	-0.117677	0.744682	0.336957	-0.135205	0.233558	-0.720784	-0.307022
S_7517	0.00855944	-0.310717	0.0858228	0.38302	0.374262	0.320263	0.308453	-0.0427337	-0.15387	0.51277	-0.0862097	-0.0167638	0.692566	0.127753	-0.328032	0.0684629	0.140569	0.25473	-0.0192655	0.0265391	-0.0704621	-0.407403	-0.193506	0.139845	0.193942	-0.33611	-0.10193	-0.260639	0.228519	0.0881603	-0.217095	-0.273412	-0.266879	-0.0314129	0.490577	0.0720498	0.15229	0.125827	0.16349	0.233113	0.237708	0.416582	-0.240693	0.167543	-0.276234	-0.101807	0.434465	0.0518245	-0.168149
S_4200	-0.151755	0.351033	0.209422	0.136319	-0.104388	0.235315	0.174391	-0.0751075	0.150552	0.0453678	0.393735	0.277332	-0.0859533	-0.101683	0.0611055	0.18282	0.253298	-0.167792	0.264256	-0.14596	-0.0667412	-0.129732	-0.0951522	0.460347	0.276192	0.214746	-0.149617	0.368523	0.572544	0.497867	0.160469	0.171401	-0.0638243	0.259449	0.146113	0.193576	0.415297	0.254566	0.270564	-0.319642	0.40753	0.101712	0.326271	0.102303	0.12177	0.0506975	-0.251556	0.157178	0.225638
S_8218	0.309985	0.295721	0.0307633	-0.180934	-0.708199	-0.271194	-0.292137	-0.511437	0.229077	-0.130159	0.451537	0.291514	-0.390346	-0.0875984	0.359904	0.223698	0.0349465	-0.338659	-0.254317	-0.32245	-0.0436166	0.171039	0.660847	-0.267297	0.0624334	0.281164	0.0303099	-0.0939202	-0.377314	0.288645	0.188133	0.053429	0.516198	0.200671	-0.678371	-0.287297	0.0980129	0.0126238	0.0423369	-0.167485	-0.310345	0.0133672	0.767588	-0.649148	-0.30882	0.305862	-0.0872891	0.38477	0.769641
S_5932	0.173088	-0.249307	0.118046	0.438936	0.369434	-0.0103866	0.0550583	0.179376	-0.192192	0.267046	-0.311566	-0.409694	0.645342	-0.114379	-0.479675	-0.0467674	-0.227699	0.247881	-0.0286819	0.182664	-0.0215342	0.0976458	-0.366466	0.330935	-0.012191	0.0889722	0.400363	-0.199479	0.146285	-0.40049	-0.0464316	0.0490246	-0.46803	-0.293488	0.299676	0.370914	0.166315	-0.261762	0.0681511	0.732157	0.0224697	0.212333	-0.197648	0.377827	0.135392	-0.0258806	0.792713	-0.417447	-0.294169
S_9566	0.113796	0.570752	0.23902	0.0748519	-0.344452	-0.295781	0.110732	-0.277942	0.426076	0.443367	0.337163	0.388176	0.0595008	0.0851399	0.247181	0.353527	0.394303	-0.262666	-0.133453	-0.371053	0.13752	-0.326572	0.196507	0.225834	0.104779	-0.13738	-0.393999	0.144137	0.328891	0.660689	0.225483	0.187727	0.108209	0.499449	-0.0969502	-0.128772	0.245409	0.253395	0.159412	-0.140832	-0.0662447	0.441218	0.3517	-0.240153	-0.188944	-0.17623	-0.176696	0.509884	0.467246
S_6954	-0.00682892	0.603928	0.261948	-0.200657	-0.308687	-0.00338283	0.150804	-0.196291	0.120122	-0.00592813	0.498855	0.587266	-0.397996	0.0943544	0.341897	0.448821	0.382804	-0.444967	0.0727268	-0.279127	0.148703	-0.219117	0.446124	-0.0128103	0.330261	-0.0303539	-0.187241	0.345315	0.219846	0.674236	0.38729	0.187441	0.582341	0.474445	-0.20645	0.0518993	0.114642	0.380391	-0.184202	-0.337773	0.215672	-0.169923	0.347778	-0.18729	-0.296878	0.00581737	-0.669247	0.24164	0.406816
S_4887	0.205891	0.38532	-0.163449	-0.178031	0.00384784	-0.229068	0.271184	0.104677	0.112259	0.132212	-0.117425	-0.21258	0.0869257	-0.0822711	-0.199108	-0.18701	0.215272	-0.275861	-0.144448	-0.273931	0.566171	0.261481	-0.353815	0.202899	-0.0531185	0.0637019	0.118147	0.195902	0.149856	-0.0219976	0.456058	0.195471	-0.169448	-0.0207394	0.117012	-0.0768908	0.188213	0.271017	0.224485	0.0679058	0.0861607	-0.079104	-0.18023	0.206178	0.220227	-0.397936	0.0499625	-0.216923	0.0705832
S_683	0.0702458	0.734218	0.112225	-0.203321	-0.648466	-0.237402	-0.13796	-0.359678	0.194253	-0.113772	0.42069	0.384654	-0.47787	0.0795666	0.644983	0.371371	0.311034	-0.638909	-0.00947251	-0.25754	0.0280707	0.119331	0.526553	-0.069584	0.21817	0.247298	-0.0557464	0.206481	-0.0388518	0.546019	0.378318	0.313724	0.591185	0.506838	-0.395169	-0.109674	0.241553	0.279016	-0.0908526	-0.502434	-0.166175	-0.0321794	0.696524	-0.495681	-0.186333	0.185433	-0.544001	0.360117	0.693685
S_7699	-0.204554	-0.438664	-0.188807	0.0162582	0.868552	0.633093	0.265169	0.641068	-0.110876	-0.100803	-0.532482	-0.477168	0.312158	-0.00734862	-0.408793	-0.434201	-0.117208	0.59249	0.126702	0.43252	0.12977	0.164673	-0.528373	0.099023	-0.118157	0.0913689	0.312444	-0.0932662	0.0195558	-0.632991	-0.189987	-0.0992358	-0.524043	-0.534562	0.475249	0.421734	-0.102913	0.00235957	0.0763757	0.409057	0.53313	-0.304979	-0.504469	0.765524	0.342713	-0.0758934	0.381178	-0.63752	-0.688989
S_7872	0.150956	0.0374598	-0.298537	-0.515623	-0.0828366	-0.268342	0.26542	-0.177941	0.114337	0.146881	0.0884678	0.140071	-0.0670665	0.0234095	-0.155648	-0.118797	0.18645	0.00124554	-0.54412	-0.310634	0.729775	-0.152816	0.207519	-0.307997	0.0605691	-0.160518	-0.138418	0.0958331	-0.307635	-0.0907936	0.408726	-0.156184	0.327652	-0.254927	0.0263369	-0.462304	-0.286442	0.237274	0.0605661	-0.0617927	-0.097452	-0.0582846	-0.267355	0.00165109	-0.0212683	-0.100439	-0.0775407	-0.0897493	0.224517
S_3614	-0.0974393	-0.40436	-0.425565	-0.02271	0.740022	0.424141	0.313109	0.475093	-0.0380107	0.0439338	-0.571923	-0.419242	0.403224	0.282899	-0.317062	-0.476124	0.0491312	0.519014	-0.0871586	0.355684	0.0878368	0.169745	-0.384555	-0.113173	-0.139942	0.116936	0.364035	-0.382018	-0.162908	-0.578818	-0.170158	-0.115507	-0.541347	-0.435756	0.430261	0.222993	-0.154411	-0.0117655	0.250467	0.299521	0.277113	-0.161954	-0.329291	0.577744	0.233692	0.00962361	0.606269	-0.468682	-0.482779
S_5360	0.123993	0.48348	0.257463	0.426961	0.0997058	0.00856988	-0.228043	0.0990568	-0.186545	0.0496286	-0.283054	-0.204772	0.0731936	0.467104	0.656803	0.40367	0.0798136	-0.544751	0.251027	0.411465	-0.289988	0.518895	0.223072	-0.0790992	0.0802389	-0.0111534	0.362519	-0.0127374	-0.165817	0.1283	-0.242871	0.538001	0.233086	0.58657	-0.126331	0.29722	0.295889	-0.195298	-0.245451	-0.0197406	-0.233881	0.0891773	0.389191	-0.149555	-0.0881318	0.100774	-0.150714	0.190905	-0.0467612
S_6906	0.101171	0.469094	0.358024	0.0732891	-0.519407	-0.227764	0.0276311	-0.353558	-0.321383	-0.196076	0.622009	0.585913	-0.544191	0.159496	0.306451	0.635796	0.115437	-0.553738	0.215926	-0.185732	-0.0947225	0.0748046	0.551207	0.0814391	0.624824	0.282358	0.361799	0.304976	0.0513809	0.588288	0.274149	0.478675	0.536069	0.370823	-0.292539	0.215698	0.162735	-0.297194	-0.289684	-0.312107	-0.00200099	-0.316468	0.525812	-0.247084	-0.210764	0.328008	-0.403353	0.0180528	0.449722
S_1056	-0.153097	-0.261676	-0.182178	0.105855	0.793953	0.594358	0.132713	0.714917	0.0228818	-0.268562	-0.555348	-0.647242	0.18899	-0.22952	-0.346129	-0.463884	-0.200284	0.504967	0.395095	0.491772	0.109245	0.369099	-0.741322	0.488116	-0.164921	0.390752	0.387936	0.150078	0.3188	-0.673382	-0.121754	0.132884	-0.698155	-0.450346	0.451244	0.526404	0.0566804	0.0235969	0.175228	0.367575	0.585487	-0.329665	-0.325159	0.872951	0.636134	-0.103332	0.341131	-0.733967	-0.720608
S_3950	0.390798	-0.0874938	0.304442	-0.138691	-0.395507	-0.157138	0.173935	-0.305193	0.217374	0.202755	0.562477	0.330936	-0.240426	-0.166895	-0.106053	0.0544956	-0.0764109	0.222453	-0.252433	-0.385556	0.378701	-0.137716	0.515822	-0.341453	0.137066	-0.277057	-0.333437	0.0882506	-0.287241	0.325445	-0.207377	-0.444971	0.419021	0.0551417	-0.502018	-0.506617	-0.284543	0.00101136	0.216361	-0.0525285	-0.207282	0.152315	0.0625792	-0.519707	-0.313971	-0.0424372	-0.0663264	0.5291	0.528069
S_5344	-0.199965	0.253402	0.279786	0.424504	0.487145	0.228269	0.3979	0.413131	-0.194721	0.310026	-0.124999	-0.0229763	0.399094	0.362883	-0.059087	0.201338	0.346498	-0.0748675	0.346376	0.260476	0.0111701	0.0581483	-0.297587	0.364682	0.375409	0.0313378	0.344729	0.157378	0.497356	0.197879	0.0103757	0.358884	-0.239799	0.209816	0.526776	0.585349	0.432776	0.058069	0.122179	0.214858	0.339903	0.00552686	-0.108506	0.503278	0.147913	-0.0607412	0.0885264	-0.236452	-0.310233
S_2514	-0.168254	0.144476	0.00389086	0.160192	0.579841	0.427085	0.0072462	0.573606	0.197598	-0.26915	-0.361912	-0.318081	-0.0208193	0.222075	0.458463	0.0456328	0.0654238	0.0491082	0.37422	0.760536	0.142478	0.48981	0.00734476	0.156275	-0.0356426	0.307509	0.283061	0.433483	0.0215483	-0.309243	-0.335608	0.469258	0.110593	0.0924663	0.237961	0.306114	0.267262	0.0694062	0.0796106	0.0196873	0.15675	-0.150951	0.186988	0.485759	0.49307	0.373545	-0.327963	-0.19094	-0.491759
S_3897	-0.221081	-0.185807	-0.183167	0.376248	0.805445	0.374321	0.226946	0.55127	-0.00956049	0.162491	-0.52824	-0.432625	0.600332	0.40212	-0.030571	-0.149555	0.253775	0.137696	0.240492	0.629609	0.0542461	0.274718	-0.419647	0.158648	-0.0306497	0.0234445	0.284056	0.0579627	0.197969	-0.331286	-0.356023	0.229578	-0.329233	-0.0513147	0.649073	0.243746	0.450969	0.0998246	0.402605	0.253356	0.16321	0.101751	-0.197701	0.601867	0.379731	0.13037	0.169539	-0.216981	-0.68362
S_384	-0.393559	-0.222643	-0.433683	-0.0424823	0.16844	0.21529	0.23319	0.229971	-0.150794	0.039206	-0.212166	-0.0505561	0.333746	0.352301	-0.0841893	-0.226125	0.487357	0.051649	-0.0224216	0.105739	0.00218821	0.144387	-0.162662	-0.0436703	0.290654	0.407086	0.578126	-0.396646	-0.12035	-0.187302	0.17457	0.105555	-0.213882	-0.332224	0.479642	0.150338	0.496078	0.211045	0.335011	0.122833	0.16515	-0.24478	0.0758416	0.25953	-0.00418243	0.258279	0.365817	-0.44427	-0.0603225
S_783	-0.457854	-0.152409	-0.292153	-0.14884	0.690814	0.764329	0.37972	0.467967	-0.196021	-0.232836	-0.266067	-0.0741017	0.0160401	0.224804	-0.158197	-0.262784	0.219064	0.200147	0.16389	0.270172	0.0153883	0.0837444	-0.378113	0.0634083	0.121827	0.187702	0.280643	0.035975	0.0842825	-0.209414	0.0501757	0.0968405	-0.323513	-0.322158	0.534171	0.425634	0.080415	0.146127	0.0605654	-0.142742	0.770932	-0.487465	-0.262179	0.713989	0.251904	0.0484708	-0.0640046	-0.534104	-0.472691
S_9197	-0.0341985	-0.315382	-0.251355	-0.202529	0.202652	0.111627	0.237136	0.0611332	0.185827	0.243581	-0.123261	0.00976655	0.321907	-0.21395	-0.41859	-0.20117	0.104424	0.513891	-0.197852	-0.13422	0.383947	-0.500824	-0.155152	0.217097	0.102649	0.029856	-0.0797887	-0.135574	0.175468	-0.252392	0.293676	-0.292	-0.214854	-0.394037	0.371242	-0.0730166	-0.230976	0.374153	0.0685708	0.3299	0.272148	0.0667356	-0.292193	0.350895	-0.045396	-0.159794	0.413963	-0.399119	-0.078146
S_7528	0.402643	0.263917	0.261312	0.521662	-0.392911	-0.306777	-0.230269	-0.445692	-0.310402	-0.0839757	0.137557	0.0331268	0.0583178	0.0135402	0.33654	0.649561	-0.206806	-0.481055	0.250465	0.150868	-0.313565	0.151369	0.33421	0.383383	0.323321	0.336365	0.440291	0.0308764	0.062766	0.147709	-0.0251716	0.506716	0.223701	0.34073	-0.0611916	0.218195	0.311076	-0.419443	-0.334311	0.0121854	-0.334822	0.222531	0.615141	-0.247327	-0.174013	0.47702	0.160559	-0.0301701	0.225568
S_2437	-0.0629066	-0.123687	-0.100235	-0.0113376	0.385244	0.137038	0.602633	0.374985	-0.313415	0.0371997	-0.425969	-0.373608	0.362103	0.140164	-0.208597	-0.307742	-0.0516603	0.274163	0.0246684	0.231764	0.3067	0.0993095	-0.431797	0.0367022	0.00599933	-0.0138321	0.248943	-0.156538	-0.0908102	-0.390434	-0.128606	-0.151121	-0.357591	-0.348084	0.670483	0.199206	-0.0974356	0.0219234	-0.0654618	-0.0355542	0.0167722	-0.0232752	-0.597145	0.35717	0.197456	0.0244689	0.313448	-0.444891	-0.304159
S_3465	0.225342	-0.0790075	0.512582	0.398997	0.00561946	0.0668631	-0.114077	0.0323319	0.0850608	0.0556619	0.23049	0.0250493	-0.0358119	-0.370087	-0.0102523	0.317429	-0.229537	0.254127	0.632543	0.186065	-0.0267321	-0.265185	0.0401637	0.477248	0.25197	-0.0964733	-0.214496	0.410686	0.620394	0.172831	-0.307252	-0.0869719	0.132676	0.311566	-0.0562707	0.113861	-0.0682373	0.0851376	-0.0886863	0.199864	0.0588969	0.159017	0.0256912	-0.0163972	-0.0386054	-0.0839734	-0.174079	0.11996	-0.176643
S_9493	-0.107475	-0.192244	-0.333125	0.130001	0.836503	0.766877	0.0313167	0.481333	-0.118456	-0.242172	-0.668109	-0.586004	0.2871	0.0846184	-0.081951	-0.283359	-0.0844401	0.212977	0.184409	0.523824	-0.137582	0.397277	-0.485915	0.191893	-0.188083	0.280767	0.457313	-0.162154	-0.0340958	-0.598416	-0.141866	0.221246	-0.526445	-0.3072	0.393439	0.509108	0.114746	-0.0125192	-0.00904346	0.237667	0.602641	-0.280974	-0.0796574	0.715821	0.293741	0.0275513	0.350262	-0.595015	-0.62497
S_8007	-0.0231815	-0.179253	-0.264165	-0.314923	0.282831	0.399873	0.254951	0.370955	0.456583	-0.25252	0.00303965	-0.0283324	-0.215797	-0.245547	-0.101778	-0.257447	0.182178	0.452725	0.278902	0.135316	0.557657	-0.0303896	-0.0811657	0.240959	0.0642747	0.294342	-0.021721	0.363493	0.243363	-0.195532	0.0243357	-0.067257	0.0204223	-0.220535	0.141721	-0.110853	-0.0316876	0.529518	0.309531	0.0450877	0.459634	-0.383314	-0.0273634	0.422492	0.231374	0.00561176	-0.234969	-0.307845	-0.248995
S_4503	-0.128581	0.236453	-0.0497149	-0.0685913	0.353933	-0.0817747	0.363167	0.438563	-0.0976806	0.0670962	-0.151633	-0.183878	-0.0135873	0.0817783	-0.322902	-0.201852	0.143596	0.0839632	0.0552436	0.0102034	0.463497	0.27636	-0.4973	0.354384	0.222963	0.270666	0.432733	0.307381	0.289048	-0.185566	0.384034	0.399238	-0.434786	-0.254933	0.351813	0.382322	0.0330514	-0.144183	0.184305	0.174702	0.303317	-0.324208	-0.361401	0.677307	0.597454	-0.26619	0.188782	-0.610998	-0.238012
S_6489	0.361222	0.152685	0.0656352	-0.410588	-0.572926	-0.304284	0.0458344	-0.382303	0.183949	-0.201942	0.561806	0.51678	-0.574421	-0.0754563	0.196452	0.304596	0.0804366	-0.199049	-0.244768	-0.366691	0.451869	-0.0333868	0.776131	-0.367765	0.164156	0.000558846	-0.058718	0.182544	-0.443841	0.319988	0.164135	-0.000301979	0.785045	0.0815996	-0.593841	-0.450156	-0.14154	0.0389738	-0.146182	-0.130144	-0.202643	-0.297215	0.338845	-0.478564	-0.410568	0.20367	-0.469993	0.233533	0.51115
S_7525	0.483894	0.17066	0.224749	-0.212012	-0.49008	-0.342922	0.163902	-0.338409	0.0855861	0.0776585	0.49156	0.351453	-0.316783	-0.227673	-0.022265	0.280388	0.0646913	-0.153151	-0.0198107	-0.437769	0.552739	-0.198287	0.438317	-0.0866383	0.273825	-0.233235	-0.196537	0.257425	-0.0202455	0.383555	0.177444	-0.158908	0.591145	0.210653	-0.372703	-0.425644	-0.171767	0.233541	-0.119929	-0.0307569	-0.148325	-0.0982289	0.0137855	-0.419627	-0.42672	-0.197707	-0.353315	0.213298	0.396981
S_2787	0.326569	0.570795	-0.0312184	-0.147803	-0.125116	-0.167823	-0.434695	-0.111395	0.230213	0.0593932	-0.0973215	-0.179722	-0.333265	-0.128171	0.30424	0.13612	0.0479671	-0.256502	-0.026304	-0.157958	0.247178	0.269819	0.0979487	0.172382	0.115749	0.191494	0.147359	0.15086	0.0435954	-0.0194504	0.505871	0.442944	0.0907609	0.246655	-0.463189	0.0729068	-0.186098	0.0580912	-0.170262	0.13991	0.0938911	-0.144086	0.34294	0.00897951	0.093441	-0.453802	0.00233019	-0.136199	0.266975
S_9643	-0.0473313	0.695125	0.0916576	-0.176941	-0.285275	-0.331914	0.00361808	-0.17178	0.0982123	0.219074	0.365541	0.425483	-0.375221	0.444123	0.398682	0.32544	0.527971	-0.604383	-0.245752	-0.300624	0.282145	0.211258	0.408535	-0.230544	0.354832	-0.0211483	0.0718156	0.299765	-0.121415	0.565208	0.422899	0.512564	0.453527	0.412516	-0.321603	-0.109088	0.213764	-0.020179	0.138069	-0.280656	-0.0678948	-0.118321	0.348927	-0.177285	0.0042244	-0.115571	-0.464551	0.298247	0.473696
S_4864	0.0151807	0.356272	-0.126132	-0.262051	0.148443	0.0692955	0.181491	0.29114	0.409673	-0.308045	0.16345	0.0694336	-0.373868	0.0202888	0.11087	-0.00522514	0.287244	-0.134228	0.0520319	0.0924641	0.539432	0.4264	0.0785545	0.135751	0.0129604	0.43923	0.229871	0.57205	0.083757	0.00783782	0.242041	0.496048	0.195402	-0.0421512	-0.105429	0.0697222	0.33897	0.161602	0.346859	0.0108259	0.279365	-0.450682	0.301484	0.389365	0.441079	0.200534	-0.426847	-0.193336	-0.0535322
S_8214	0.243069	-0.198995	-0.0606302	-0.0286427	0.024679	-0.117234	0.458994	0.137762	-0.291986	0.0387852	-0.157021	-0.136123	0.276277	0.102135	-0.28603	-0.104354	0.0791958	-0.0406174	-0.0577822	-0.0943801	0.370824	0.16815	-0.0937172	-0.21004	0.00957375	-0.178061	0.334267	-0.27077	-0.321022	-0.122261	-0.09024	-0.151058	0.0223544	-0.199938	0.182061	-0.116465	0.149776	0.0481625	-0.0484701	0.264927	-0.139235	-0.221317	-0.391462	-0.0545964	-0.335546	-0.084846	0.174085	-0.231676	-0.129945
S_8921	-0.166709	-0.224979	0.294923	0.232536	0.0134329	-0.0704002	0.134898	-0.0269384	0.138163	0.635056	0.163584	0.187123	0.4976	-0.0482326	-0.289517	0.0200942	0.182017	0.389087	-0.0407434	-0.188555	-0.0381096	-0.639819	-0.117399	0.0999607	0.135978	-0.433414	-0.465698	-0.158209	0.396924	0.282828	-0.120509	-0.445299	-0.161555	0.0552619	0.238129	-0.0834376	0.0438832	0.242334	0.228365	0.271749	-0.0477844	0.526188	-0.288624	-0.104688	-0.231795	-0.272875	0.237911	0.320359	0.051162
S_9287	-0.0667385	-0.45361	0.00972997	0.317874	0.522625	0.288266	0.344735	0.493723	0.0575242	0.0449326	-0.278944	-0.420387	0.556234	-0.159106	-0.407477	-0.307321	-0.100528	0.478869	0.275988	0.419757	0.178801	0.0955591	-0.493153	0.34043	-0.123517	0.0899711	0.114316	0.117306	0.298879	-0.411018	-0.419341	-0.188909	-0.402567	-0.321916	0.573197	0.127902	0.311271	0.143558	0.41636	0.375358	0.107882	0.156102	-0.355633	0.464063	0.355166	0.157575	0.322828	-0.261688	-0.545324
S_3876	-0.176836	-0.428864	-0.0457718	0.196994	0.597442	0.457094	-0.0664375	0.583615	0.0683631	-0.134548	-0.436516	-0.55601	0.220803	-0.363479	-0.408629	-0.430011	-0.296818	0.689793	0.408221	0.376776	-0.0990482	0.119355	-0.689512	0.50427	-0.151993	0.290482	0.213707	-0.0069272	0.392525	-0.59351	-0.204092	-0.0571918	-0.75095	-0.436586	0.30776	0.464706	-0.0456169	-0.0561874	0.148926	0.494958	0.440971	-0.15663	-0.311252	0.656419	0.486066	-0.183248	0.481517	-0.572397	-0.615228
S_1332	-0.0785715	-0.423327	-0.236075	-0.106115	0.472889	0.290855	0.444088	0.502804	0.141994	0.0513386	-0.334117	-0.333574	0.330856	-0.132599	-0.448023	-0.468994	0.0426396	0.75501	0.0714764	0.16825	0.428732	-0.0537041	-0.443476	0.217544	0.00694985	0.214011	0.229202	-0.172091	0.0985992	-0.510826	-0.0663178	-0.237059	-0.511015	-0.574814	0.493171	0.15299	-0.0784358	0.21447	0.264712	0.410148	0.290573	-0.166657	-0.425318	0.545521	0.233011	-0.0662281	0.520704	-0.57525	-0.361756
S_5377	-0.0181087	0.22416	0.317857	0.497845	-0.154141	-0.408186	-0.015079	-0.341284	-0.457158	0.537112	0.183287	0.280929	0.39074	0.34995	-0.050955	0.529076	0.222042	-0.510842	-0.0230541	-0.179488	-0.277774	-0.249137	0.0278507	0.154873	0.436142	-0.306171	0.10671	-0.0485841	0.295011	0.491708	0.178491	0.289029	0.0411495	0.385859	0.202095	0.153174	0.327167	-0.288869	-0.107402	0.0956158	-0.193256	0.371312	-0.00719152	-0.124452	-0.256313	-0.120101	0.128557	0.160176	0.111357
S_7330	-0.105725	-0.235742	-0.241997	-0.159722	0.740801	0.74357	0.249015	0.498242	0.0981882	-0.227135	-0.467516	-0.445879	0.18665	-0.229783	-0.29015	-0.400182	-0.0990588	0.446428	0.0531775	0.284192	0.274027	0.137987	-0.478728	0.204099	-0.249613	0.141287	0.105167	0.0561756	0.0360937	-0.544598	-0.0266662	-0.0761626	-0.411942	-0.460928	0.393939	0.314959	-0.0114666	0.254861	0.0293508	0.236197	0.692575	-0.287507	-0.336191	0.711222	0.300823	-0.0911449	0.145824	-0.554367	-0.524331
S_4427	-0.0827592	0.0384336	-0.126836	-0.31148	-0.532303	-0.177202	-0.202465	-0.240927	-0.097231	-0.260095	0.07406	0.0829309	-0.290481	-0.19458	0.0731724	-0.165073	-0.181277	-0.180694	-0.236837	-0.349702	-0.28654	0.00939512	0.0530381	-0.225693	-0.235114	0.100054	-0.0556731	-0.352196	-0.368438	0.00246095	0.200533	-0.180417	-0.00968017	-0.168733	-0.302227	-0.136965	-0.185742	-0.0549893	-0.293441	-0.272597	-0.179847	-0.119004	0.0841686	-0.418838	-0.228071	-0.0337255	0.0218717	0.0266332	0.381966
S_4028	0.133873	0.162962	0.217977	0.215853	-0.300181	-0.0647507	0.155069	-0.219501	0.0293787	-0.307171	0.44211	0.392232	-0.19606	-0.0706223	0.237545	0.526767	-0.00379529	-0.292064	0.314825	0.120272	0.00210912	-0.0556552	0.375992	0.38681	0.244171	0.329987	0.0946739	0.470978	0.232086	0.343884	-0.0961825	0.354551	0.396799	0.248131	0.0659962	0.0296724	0.396914	-0.0645233	-0.0615739	-0.252034	-0.0334884	0.010141	0.499294	-0.0513051	-0.0313125	0.640658	-0.419286	0.077043	0.0964325
S_8564	-0.308153	0.288937	0.10264	0.533231	0.246332	0.0495179	-0.00883029	0.176837	-0.197209	0.145339	-0.246671	-0.162431	0.334167	0.566102	0.54157	0.263669	0.271289	-0.502861	0.31483	0.556684	-0.275648	0.343589	-0.0892187	0.12652	0.142855	-0.0162337	0.151852	0.253174	0.158831	0.153055	-0.356974	0.493743	0.0621002	0.472589	0.478854	0.149792	0.631358	-0.0713705	0.179876	-0.3425	-0.234898	0.371641	0.165042	0.082865	0.300954	0.32309	-0.296175	0.255711	-0.260666
S_8187	-0.147465	0.418377	0.380651	0.508033	0.250782	0.136461	0.140195	0.296498	-0.440675	-0.0104766	-0.173663	-0.182404	0.052654	0.32813	0.456252	0.371107	0.0858406	-0.360844	0.736617	0.543444	-0.134297	0.28426	-0.179025	0.393769	0.463745	0.0676151	0.323925	0.419003	0.449429	0.160141	-0.220015	0.490163	0.0653727	0.492351	0.483083	0.503406	0.309294	-0.0647304	-0.217416	-0.305181	0.0169213	0.0186129	-0.0292209	0.224189	0.267376	0.111247	-0.35739	-0.126652	-0.319255
S_8996	-0.0901085	0.290933	0.060504	-0.411695	-0.23764	-0.182932	0.48758	-0.0400601	0.118444	-0.0101866	0.547432	0.63978	-0.53945	0.152154	0.00143891	0.100021	0.383742	-0.119147	0.0616153	-0.363913	0.467444	-0.311454	0.225998	-0.105139	0.328572	-0.167407	-0.315756	0.487447	0.25267	0.591925	0.262807	-0.0487153	0.386695	0.246995	-0.0356149	-0.266772	-0.211793	0.281682	0.11223	-0.536811	0.135728	-0.294233	-0.161214	-0.0471395	-0.0213439	-0.136864	-0.707937	0.202637	0.216231
S_5923	-0.187134	-0.225632	0.286033	0.158284	0.0954536	-0.00191446	0.205956	0.135734	-0.150332	0.389099	0.146553	0.0939991	0.304085	-0.208105	-0.587575	-0.118159	0.0124909	0.390952	0.13439	-0.221219	-0.0404192	-0.455764	-0.376037	0.273917	0.264234	-0.168732	-0.107391	-0.0601676	0.554254	0.115697	0.14464	-0.36808	-0.361892	-0.139564	0.269572	0.242258	-0.0879807	0.114917	0.115002	0.344243	0.223383	0.110846	-0.4526	0.1867	-0.0192266	-0.372385	0.364268	-0.168014	-0.0632999
S_3531	0.353412	0.0753911	-0.150247	-0.187252	-0.361326	-0.180491	-0.268185	-0.411611	0.395627	-0.0616531	0.148929	0.185718	-0.131295	0.00363103	0.438146	0.31753	0.105358	-0.197948	-0.393576	-0.0866652	0.265225	0.0348587	0.722779	-0.292004	-0.110979	0.0305386	-0.0791918	-0.0632707	-0.585982	0.0473524	-0.0108221	0.155702	0.623174	0.0753386	-0.453334	-0.487247	0.133507	0.0668248	-0.0762704	0.0703787	-0.312448	0.0987437	0.580339	-0.428606	-0.393486	0.33337	-0.201954	0.313608	0.365437
S_6562	-0.219967	0.147172	-0.240953	-0.0447872	0.0895365	-0.211783	0.501214	-0.00724136	-0.155273	0.695938	-0.141893	0.152996	0.490566	0.788477	0.0721788	-0.0686935	0.739964	-0.195632	-0.329995	-0.164362	0.260719	-0.181419	-0.0209548	-0.418726	0.328844	-0.415067	-0.00920846	-0.368543	-0.130248	0.306098	0.124616	-0.101859	0.0184455	0.189355	0.495011	-0.270254	0.153089	0.311919	0.335027	-0.233375	-0.23355	0.283339	-0.30991	-0.109913	-0.235287	-0.217651	0.12746	0.231022	0.166798
S_3348	0.501473	0.144072	0.294567	0.477761	-0.241751	-0.302566	-0.25305	-0.483024	-0.285174	0.498362	0.179476	0.054037	0.241295	0.173278	0.0622768	0.500186	0.0104381	-0.265986	-0.0271537	-0.126712	-0.134843	0.0102193	0.385574	0.014742	0.531684	-0.093543	0.317624	-0.219236	-0.0127444	0.24964	0.0624518	0.161683	0.224884	0.365008	-0.280493	0.0239329	0.0251114	-0.290053	-0.0626094	0.326493	-0.271434	0.323631	0.37736	-0.357532	-0.408773	-0.085702	0.48546	0.16799	0.389802
S_1507	0.0407012	-0.184375	0.339865	0.571666	0.458955	0.268057	-0.280874	0.209959	0.17169	0.137513	-0.149927	-0.190202	0.269406	-0.230073	-0.00872839	0.292285	-0.221033	0.237676	0.445226	0.438125	-0.103272	-0.135557	-0.158047	0.59941	0.00401457	-0.136883	-0.157151	0.449776	0.517622	-0.0761298	-0.409448	0.235217	-0.136876	0.19546	0.150324	0.190934	0.143116	-0.111819	-0.0146723	0.414439	0.227797	0.311862	-0.0121381	0.388723	0.20898	-0.0959872	-0.0594356	0.0193832	-0.566283
S_3361	0.00363225	0.161497	0.117824	-0.0687231	-0.149816	-0.267738	0.213301	-0.304075	0.254731	0.692205	0.388001	0.573462	0.139535	0.227104	-0.0738243	0.273293	0.512416	-0.117122	-0.372706	-0.502615	0.393461	-0.5978	0.277908	-0.105401	0.279309	-0.595906	-0.540372	0.163277	0.154119	0.653027	0.214332	-0.0969899	0.286797	0.333065	-0.0124691	-0.484072	-0.0149482	0.275375	0.230844	-0.057375	0.00784889	0.379411	-0.128989	-0.177295	-0.347259	-0.425813	-0.2446	0.520388	0.298768
S_854	-0.0128182	-0.112738	-0.0806204	0.123213	0.569606	0.181551	0.322507	0.669991	-0.0338485	-0.18073	-0.517669	-0.652671	0.316405	-0.0995989	-0.322328	-0.429146	-0.178054	0.287128	0.196617	0.409719	0.263746	0.526833	-0.660741	0.293316	-0.287571	0.286027	0.434624	0.0842284	0.096483	-0.608778	-0.16547	0.13824	-0.569194	-0.409395	0.434384	0.394943	0.216029	-0.0758453	0.202308	0.383352	0.139493	-0.192273	-0.392503	0.623069	0.5777	0.0125408	0.350133	-0.572499	-0.566375
S_9366	-0.0216803	-0.137142	-0.251275	-0.238722	0.306922	0.171357	0.0718394	0.341711	0.384092	-0.227157	-0.0792003	-0.00277009	-0.113647	-0.225748	-0.29929	-0.123347	0.116256	0.341902	0.00504814	0.00154109	0.401053	0.0251063	-0.153241	0.33196	-0.0819829	0.378761	0.260317	0.170628	0.129085	-0.273892	0.277345	0.299429	-0.227973	-0.400696	0.00780685	0.179598	0.103613	0.0746614	0.119369	0.521846	0.496096	-0.494106	0.0304582	0.609862	0.214627	-0.0536484	0.0727169	-0.567689	-0.325811
S_2104	0.0568061	0.104578	0.481992	0.264087	-0.215508	0.116806	0.15848	-0.0532808	-0.203697	-0.0567806	0.332439	0.310158	-0.0515981	0.114546	0.313626	0.441596	0.0764176	-0.219543	0.419389	0.138993	-0.188638	-0.0793067	0.423503	-0.0972863	0.310103	-0.124562	0.00420768	0.0850521	0.0742865	0.448306	-0.325863	-0.0929901	0.549682	0.432958	-0.0515142	0.101854	0.242753	0.168139	-0.220349	-0.148625	-0.11424	-0.00361099	0.225384	-0.389183	-0.467934	0.317063	-0.421283	0.30927	0.123099
S_381	0.410195	-0.0781708	0.0796252	0.0464606	-0.163184	-0.214343	-0.379869	-0.267455	0.0439782	0.30273	-0.0231431	-0.102272	0.0634497	-0.0480687	0.0147933	0.0679301	-0.200321	0.133194	-0.298393	-0.115259	-0.0136625	0.00337177	0.384425	-0.294051	0.0598673	-0.12487	0.0649178	-0.354269	-0.359523	-0.143834	0.0151421	-0.185497	0.187715	-0.00563467	-0.507937	-0.176466	-0.435084	-0.146403	-0.119318	0.401288	-0.305837	0.19978	0.179442	-0.354829	-0.312258	-0.186827	0.496174	0.128137	0.327925
S_9773	-0.395673	-0.370471	-0.467287	0.0217589	0.521666	0.462401	0.239345	0.347923	-0.045689	-0.1175	-0.417682	-0.207624	0.340746	0.149548	-0.160787	-0.287001	0.213864	0.323674	0.212356	0.346586	-0.0652554	-0.084334	-0.454111	0.275303	0.0349482	0.293737	0.242358	-0.150247	0.226975	-0.356431	-0.0385616	0.0423814	-0.480544	-0.314249	0.714782	0.231358	0.234911	0.203567	0.212993	0.00559863	0.398294	-0.139118	-0.169202	0.594798	0.255634	0.199078	0.231056	-0.495735	-0.50283
S_765	0.253312	0.536291	0.407498	-0.0219399	-0.448746	-0.29932	-0.0892616	-0.258868	0.126136	0.103423	0.51342	0.416768	-0.48026	-0.00228736	0.308703	0.415677	0.0756196	-0.395662	0.0562351	-0.292731	0.133187	-0.0207687	0.471777	-0.0329077	0.266575	-0.134412	-0.19122	0.393123	0.0903836	0.58654	0.151547	0.181311	0.527125	0.475783	-0.532744	-0.158634	-0.156139	0.0151488	-0.129528	-0.237904	-0.117724	0.00893998	0.314153	-0.383544	-0.192169	-0.193423	-0.471998	0.415906	0.458751
S_560	0.351263	-0.00233654	-0.178691	0.223881	0.399585	0.0223817	0.00793721	0.303356	-0.0637011	-0.244166	-0.329911	-0.405779	-0.0340032	0.0652771	-0.0481671	0.0354174	-0.115672	-0.0624492	0.3272	0.410915	0.300317	0.596086	-0.166529	0.355545	0.0876528	0.382618	0.665454	0.323116	0.0578407	-0.405995	-0.0724726	0.585573	-0.151682	-0.0325793	0.0700353	0.181363	0.102588	-0.297299	0.0975526	0.311207	0.112577	-0.342185	0.0788136	0.521365	0.413328	0.060426	0.156634	-0.520124	-0.476769
S_4031	0.311383	-0.00534409	0.461778	0.269701	-0.397645	-0.335698	-0.329691	-0.387325	-0.122896	0.211988	0.435859	0.311662	-0.0211834	-0.18031	-0.106883	0.477806	-0.198366	-0.162943	-0.116839	-0.265947	-0.17815	-0.165294	0.460012	-0.0161861	0.229258	-0.134564	0.0669528	-0.0470954	-0.0671924	0.276433	0.0648303	0.0335614	0.359354	0.0824915	-0.518977	-0.00845271	-0.0409463	-0.321206	-0.256594	0.453447	-0.206928	0.125039	0.274449	-0.374438	-0.451987	-0.0363109	0.166202	0.165898	0.321037
S_7786	0.476307	0.467375	0.241011	0.207224	-0.135037	-0.376039	-0.344479	-0.197121	-0.0989692	-0.0345193	-0.152542	-0.236202	-0.111909	-0.0632894	0.388166	0.418589	-0.341092	-0.467759	0.0051784	0.161108	0.0946759	0.310202	0.229809	0.145928	-0.0524414	-0.0358737	0.125078	0.286576	-0.125821	-0.091366	0.0551109	0.464341	0.309626	0.318803	-0.27484	0.0346577	-0.158495	-0.317711	-0.48739	0.0557422	-0.362662	0.178882	0.189138	-0.124782	0.068763	-0.0377863	-0.111613	0.0110148	0.0455912
S_544	0.310441	0.448715	0.461275	0.108848	-0.597114	-0.339154	-0.309225	-0.506557	-0.0157951	0.157186	0.392101	0.273431	-0.253015	0.0217996	0.559094	0.530075	-0.103449	-0.369547	-0.0890887	-0.127656	-0.115132	-0.0471643	0.717464	-0.217094	0.253132	-0.123487	-0.168942	0.0495649	-0.222334	0.409456	-0.00684771	0.036743	0.679672	0.465274	-0.519888	-0.150944	-0.154096	-0.0907615	-0.343014	-0.222317	-0.478475	0.337679	0.499422	-0.705054	-0.374624	0.155359	-0.221095	0.530453	0.659018
S_5220	-0.0303884	0.246474	0.00660732	-0.0264829	-0.531897	-0.191011	-0.196383	-0.450557	0.0633034	-0.000743656	0.406033	0.345655	-0.185932	0.297409	0.536826	0.257726	0.221019	-0.492784	-0.261495	-0.0830052	-0.209853	0.153665	0.641229	-0.449052	0.112474	0.0764921	-0.0743956	-0.0520285	-0.419768	0.37982	-0.0618863	0.0640869	0.603432	0.284457	-0.338646	-0.357865	0.296356	0.00524248	0.172448	-0.467978	-0.440505	0.230127	0.646029	-0.643498	-0.225098	0.50355	-0.296981	0.604153	0.612057
S_2868	-0.147448	-0.127433	-0.0279428	0.267185	0.728047	0.247189	0.352217	0.62488	-0.2554	0.00789975	-0.388697	-0.30896	0.300247	0.33732	-0.243273	-0.110458	0.127605	0.0545069	0.270053	0.444278	0.189978	0.39815	-0.431166	0.143892	0.0787261	0.017139	0.509483	0.189802	0.128006	-0.271948	-0.200186	0.338195	-0.307091	-0.13237	0.477021	0.376446	0.283168	-0.170518	0.181314	0.327961	0.270805	-0.294974	-0.404147	0.67871	0.368582	-0.0445616	0.0801961	-0.45712	-0.704741
S_8727	0.003856	0.299123	0.133844	0.240848	0.00839852	0.19916	-0.247812	0.197451	0.188097	-0.366621	-0.0522381	-0.209135	-0.107836	-0.0445157	0.587919	0.286513	0.0556099	-0.224564	0.475629	0.512105	-0.071826	0.476833	0.172406	0.299244	0.0675784	0.534867	0.348658	0.287645	0.0914317	-0.0903919	-0.166465	0.526753	0.279343	0.169765	-0.0326564	0.311102	0.603243	0.115182	-0.0216691	0.058773	-0.0183047	-0.123679	0.640771	0.0527745	0.182294	0.512621	-0.310923	-0.0954039	-0.0836985
S_5958	-0.0273911	-0.0396995	0.381009	-0.0334509	-0.508726	-0.247704	-0.0562072	-0.317065	-0.155321	-0.172001	0.449413	0.490409	-0.352092	-0.136953	0.0989896	0.290575	-0.286633	-0.12505	-0.0428221	-0.179834	-0.208746	-0.268099	0.461674	-0.168201	0.0235134	-0.187573	-0.296458	0.178922	-0.151005	0.354868	-0.136075	-0.19849	0.429007	0.273274	-0.286089	-0.178078	-0.205973	-0.254132	-0.337912	-0.314299	-0.293112	0.0906992	0.0415727	-0.466979	-0.234952	0.267292	-0.405815	0.37604	0.283985
S_2467	0.144576	-0.217499	0.17881	-0.0122284	-0.325988	-0.281647	0.288692	-0.175294	0.100816	0.137294	0.365722	0.232789	0.132279	-0.190343	-0.277185	-0.0612602	-0.119785	0.0411398	-0.224535	-0.270025	0.155461	-0.26071	0.119496	-0.181579	-0.207908	-0.35152	-0.442743	0.0564763	-0.0835277	0.213036	-0.254702	-0.499154	0.20138	-0.0893263	-0.0543555	-0.503082	-0.0375409	0.113805	0.185534	-0.0888186	-0.355506	0.336602	-0.225587	-0.388972	-0.223093	0.0581777	-0.0860196	0.439277	0.188088
S_1913	0.274072	-0.130951	0.0951924	0.534147	0.0526785	-0.100014	0.0386914	-0.136463	-0.335799	-0.000184396	-0.0999981	-0.11487	0.348053	0.456915	0.322104	0.390566	-0.0433972	-0.241916	0.160126	0.490574	-0.237713	0.295539	0.331858	-0.178717	0.120217	-0.0123008	0.400826	-0.192496	-0.316303	-0.0451972	-0.58231	0.217338	0.272007	0.259581	0.140762	0.0155188	0.369193	-0.384753	-0.0365423	0.0485636	-0.507882	0.227017	0.286497	-0.237997	-0.217106	0.636211	0.121161	0.180029	-0.144174
S_2380	0.199599	-0.216485	0.521676	0.101904	-0.367862	-0.15247	0.198222	-0.210207	-0.00792462	0.00153317	0.614084	0.429185	-0.153129	-0.322628	-0.145721	0.298761	-0.226284	0.196452	0.198533	-0.137373	0.107607	-0.442182	0.384335	0.0120102	0.198151	-0.266634	-0.376917	0.284138	0.16393	0.354614	-0.315307	-0.422116	0.47651	0.0431154	-0.15907	-0.238693	-0.161544	0.0341657	-0.119248	-0.0309218	-0.196311	0.136962	-0.08546	-0.37805	-0.334207	0.185397	-0.313798	0.333354	0.162095
S_7424	0.165825	0.415774	0.128491	0.180836	-0.0969814	0.0258257	-0.407756	0.113692	-0.092544	-0.37985	-0.168565	-0.307363	-0.312045	0.0391212	0.562065	0.195558	-0.197593	-0.40154	0.318458	0.382588	-0.230801	0.717534	0.203356	0.0682522	0.0377475	0.485651	0.541785	0.119811	-0.188676	-0.171247	-0.0419673	0.529737	0.214432	0.232265	-0.348782	0.332149	0.138439	-0.210738	-0.251959	-0.020681	-0.149951	-0.227	0.564532	-0.0855319	0.174167	0.253077	-0.0851928	-0.146263	0.0715765
S_1206	-0.244747	0.365234	-0.289591	-0.139976	0.340541	0.194687	0.192762	0.545868	0.452974	0.00252389	-0.355164	-0.393244	0.157009	0.232025	0.219395	-0.397748	0.482862	-0.0855838	-0.0272607	0.193655	0.322229	0.579917	-0.395268	0.0190551	-0.287767	0.286655	0.154521	0.069175	-0.00121785	-0.155799	0.0551072	0.321971	-0.286548	-0.0722561	0.211526	0.101089	0.60463	0.400056	0.575707	0.0103895	0.143751	-0.1038	0.109552	0.326529	0.464898	-0.0545525	-0.0851427	-0.0495967	-0.125877
S_520	0.187608	-0.391815	-0.260812	0.129495	0.44573	0.142505	-0.279568	0.104394	-0.254563	-0.0128978	-0.595688	-0.560973	0.27668	-0.0166426	-0.214148	-0.254762	-0.323054	0.154611	0.10689	0.255023	-0.25369	0.0714908	-0.37875	-0.117007	-0.310799	-0.291892	0.0343918	-0.347687	-0.0416872	-0.511486	-0.221671	-0.210136	-0.322627	-0.179821	0.0523764	0.0281669	-0.372113	-0.112641	-0.201575	0.275625	-0.00557486	-0.0158423	-0.407569	0.144782	-0.0309732	-0.351688	0.349952	-0.203452	-0.531706
S_8681	-0.0932832	0.310084	0.0407286	0.100606	0.00165864	-0.0320984	0.462706	-0.0784992	-0.117649	0.297966	0.334875	0.425392	0.0905825	0.694206	0.244652	0.324813	0.676692	-0.452194	-0.050867	-0.0129297	0.233178	0.0966654	0.356887	-0.268805	0.516249	-0.0913635	0.18116	0.158651	-0.0463426	0.556692	0.00817742	0.265245	0.446236	0.348461	0.210761	-0.109978	0.513308	0.138131	0.387607	-0.314564	-0.041071	0.013941	0.224038	-0.0866685	-0.150988	0.278062	-0.335279	0.308258	0.219642
S_6480	0.165702	-0.252933	-0.0897468	0.0263778	0.271168	0.00482222	-0.0383669	0.0929214	0.046686	0.0315355	-0.118661	-0.207987	0.182877	-0.491614	-0.689175	-0.141244	-0.22727	0.312855	-0.027643	-0.174261	0.219456	-0.152975	-0.489601	0.538272	-0.0851296	0.10857	0.120057	0.0970371	0.380631	-0.330698	0.333226	0.0685745	-0.513484	-0.438263	0.107102	0.200261	-0.0801824	-0.113018	0.00705655	0.633816	0.423548	-0.144262	-0.306288	0.558981	0.208519	-0.385616	0.455395	-0.580727	-0.335885
S_2538	0.487064	0.0565794	-0.153902	-0.090422	-0.405533	-0.424607	-0.0943761	-0.676587	0.112391	0.43335	0.12909	0.116478	0.163778	0.109702	0.0978213	0.207766	0.09466	-0.118052	-0.653777	-0.426356	0.270919	-0.188002	0.448538	-0.308832	0.0593403	-0.264839	-0.157133	-0.383082	-0.521956	0.124472	0.122785	-0.0666413	0.233069	-0.000854874	-0.279844	-0.547059	-0.131136	-0.144544	0.00583781	0.0309643	-0.410039	0.428539	0.22238	-0.503165	-0.455192	-0.065762	0.337492	0.360332	0.567329
S_3718	0.471778	0.238364	0.0103311	0.313451	0.132114	-0.141003	-0.00207461	-0.21412	0.0656545	0.441788	-0.011276	-0.0218691	0.121375	0.482295	0.309647	0.32912	0.241263	-0.296072	-0.0251398	0.116548	0.260423	0.200853	0.336093	-0.123574	0.283242	-0.289807	0.0404632	0.171206	-0.0873312	0.246673	-0.231171	0.290882	0.292804	0.532722	-0.136904	-0.344527	-0.0110677	-0.0976235	0.270111	-0.083447	-0.220287	0.326764	0.235866	-0.137626	-0.0862798	-0.133554	-0.022406	0.432465	0.0735572
S_8332	0.0400909	0.121861	0.0703541	0.249829	0.328421	-0.00763769	-0.0439644	0.303967	0.132043	-0.112333	-0.201407	-0.242763	0.0219987	0.0485556	0.035634	0.00979252	-0.161605	-0.0719668	0.0814881	0.373625	0.114516	0.479297	-0.120304	0.282978	-0.162697	0.230059	0.235324	0.483149	0.0782106	-0.205627	-0.160513	0.467722	-0.156146	0.153268	0.0474619	0.159118	0.202005	-0.326046	0.232642	0.132133	-0.00297406	0.0602102	0.095757	0.405444	0.610299	0.177192	-0.0207706	-0.0791461	-0.311537
S_5276	-0.0581921	-0.146301	-0.232728	0.262935	0.506241	0.238136	0.0315643	0.510509	0.0400772	-0.0942043	-0.58614	-0.644689	0.522181	-0.119448	-0.25105	-0.311114	0.00392463	0.121911	0.263389	0.367125	-0.00978358	0.393907	-0.690248	0.454281	-0.271754	0.351462	0.445623	-0.111546	0.26875	-0.530248	-0.0362685	0.239171	-0.621914	-0.281741	0.44606	0.396592	0.52558	0.11812	0.2368	0.531279	0.223159	-0.0891908	-0.109606	0.56582	0.357976	-0.0322402	0.446133	-0.549182	-0.561528
S_3371	-0.0586665	0.130352	-0.161633	0.268676	0.0912442	0.29178	-0.215721	0.226375	0.231867	-0.354326	-0.359953	-0.496384	0.208209	-0.0674152	0.468911	-0.0600368	0.00228981	-0.11533	0.383317	0.566883	-0.256983	0.526352	-0.145604	0.345074	-0.21011	0.652861	0.327363	-0.0025692	0.0946	-0.332101	-0.227695	0.327786	-0.130144	0.0698504	0.212254	0.2657	0.677257	0.226545	0.213878	-0.0184008	-0.0682261	0.111541	0.604479	0.0913477	0.32187	0.571873	0.0681366	-0.107778	-0.118345
S_2293	0.210549	0.208991	0.159382	-0.297224	-0.544262	-0.555237	0.149624	-0.325006	0.200107	0.18256	0.443699	0.345481	-0.264175	0.0416292	0.107012	0.0610305	0.0872587	-0.173288	-0.414284	-0.44155	0.388633	-0.105133	0.412738	-0.468015	-0.0878996	-0.402047	-0.464405	0.107165	-0.341862	0.390679	-0.0154128	-0.242932	0.475568	0.124478	-0.397091	-0.60594	-0.166717	0.00969308	0.0954193	-0.292887	-0.520425	0.193894	-0.067447	-0.605156	-0.213245	-0.0803699	-0.37319	0.613085	0.507911
S_6561	-0.115099	0.24945	0.438536	0.115065	-0.408382	-0.0384956	-0.264184	-0.107127	0.202465	-0.151547	0.454804	0.252429	-0.280609	-0.254666	0.214595	0.175155	-0.0775631	-0.182786	0.247434	-0.114114	-0.44796	-0.0534162	0.132647	0.0620002	-0.13936	0.0269638	-0.36305	0.172529	0.294099	0.449207	-0.113461	-0.0705566	0.182722	0.30326	-0.404902	0.103476	0.247708	0.0804574	0.0133772	-0.165712	-0.0742784	0.102687	0.38252	-0.406283	-0.0821943	0.104493	-0.410811	0.496086	0.277491
S_7241	0.614808	-0.0188671	0.0717773	-0.18169	-0.641009	-0.432218	-0.216576	-0.65835	0.0304233	-0.0322193	0.369236	0.239883	-0.182454	-0.35876	-0.100978	0.24625	-0.318453	-0.124202	-0.426583	-0.496225	0.0579738	-0.213926	0.535452	-0.231262	-0.0973365	-0.0887412	-0.115155	-0.274772	-0.404118	0.0901405	0.207291	-0.236911	0.398916	-0.0793053	-0.632197	-0.357689	-0.344765	-0.146595	-0.357517	0.180984	-0.335951	0.0716452	0.27727	-0.596026	-0.588435	0.0277886	0.201063	0.170085	0.558984
S_2966	0.157738	0.0889566	-0.00564445	-0.419297	-0.488797	-0.248669	-0.0320574	-0.474128	0.430626	0.367955	0.552348	0.458841	-0.208098	-0.155019	-0.107962	-0.0477385	0.2002	0.0853937	-0.58567	-0.681183	0.292689	-0.419979	0.426148	-0.37307	0.0362628	-0.269488	-0.567198	-0.0887898	-0.174118	0.399853	0.310107	-0.437641	0.328605	-0.0493498	-0.515091	-0.580694	-0.31211	0.295376	0.260879	-0.102756	-0.085912	0.223682	0.149146	-0.494414	-0.343386	-0.27815	-0.0221342	0.525869	0.72359
S_6974	0.0805752	-0.138066	-0.399469	0.127134	0.580824	0.242045	-0.0740584	0.267852	0.0752798	-0.104143	-0.685427	-0.709955	0.361511	-0.0379357	-0.0535829	-0.295166	-0.214139	0.229035	-0.0548754	0.462007	0.129077	0.396797	-0.465525	0.316613	-0.302991	0.314474	0.311099	-0.0273153	-0.0744183	-0.734678	-0.0966544	0.292467	-0.548164	-0.344687	0.397068	0.188799	0.0730282	-0.182315	0.132588	0.22604	0.124249	0.107681	-0.0762845	0.590021	0.570226	0.102882	0.487775	-0.470422	-0.4619
S_9757	-0.528607	-0.0124022	-0.363943	-0.293707	0.382248	0.303037	0.4173	0.624244	0.317232	0.0227508	-0.189801	-0.0300652	0.106214	0.254511	-0.152166	-0.531318	0.552228	0.243358	-0.0161872	0.0866452	0.310332	0.199666	-0.338839	-0.017761	0.00148879	0.335122	0.199913	0.0523973	0.13962	-0.10879	0.201921	0.00769614	-0.316203	-0.145263	0.389701	0.104129	0.331793	0.495912	0.65657	0.00954402	0.359755	-0.290595	-0.11726	0.492361	0.42867	-0.0017892	0.0222966	-0.257315	-0.153031
S_4002	0.181004	-0.108966	-0.0139884	-0.101408	-0.187875	-0.185734	0.427272	-0.35969	-0.211375	0.366133	0.460986	0.51085	-0.0441992	0.213232	-0.337396	0.205746	0.380654	0.0409581	-0.112518	-0.508616	0.369481	-0.433058	0.194503	-0.102752	0.608584	-0.277848	0.00855132	-0.073643	0.0754069	0.470197	0.221558	-0.129939	0.14084	0.0349677	0.0548882	-0.254647	-0.0943966	-0.0200606	0.141148	-0.0517867	0.136538	-0.132449	-0.182464	-0.107613	-0.423594	-0.230477	0.0424788	0.0404326	0.256925
S_533	-0.368143	-0.0442148	-0.197562	0.0268354	0.652272	0.380839	0.0813165	0.664713	0.106493	-0.0240086	-0.437588	-0.434755	0.179626	-0.0469542	-0.290982	-0.412689	0.0918417	0.395695	0.178465	0.295772	0.137354	0.296886	-0.664016	0.46415	0.0214978	0.466715	0.436124	0.116143	0.346847	-0.483342	0.208471	0.309197	-0.699572	-0.40252	0.42345	0.55344	0.157913	0.0254306	0.304206	0.389186	0.551818	-0.280614	-0.200889	0.868518	0.686463	-0.18268	0.401941	-0.707828	-0.467331
S_986	0.396416	0.369693	-0.0612457	-0.242605	-0.282148	-0.3204	0.0712467	-0.311377	0.436217	0.0106073	0.221743	0.123114	-0.236323	-0.0498149	0.288298	0.183442	0.0458084	-0.195753	-0.394484	-0.166516	0.597411	0.0970136	0.419671	-0.0489154	-0.102205	0.0234159	-0.232162	0.363583	-0.287049	0.110322	0.10234	0.224723	0.405371	0.0669374	-0.255777	-0.467816	-0.0275971	0.0125204	0.107577	-0.229417	-0.254588	0.205417	0.301428	-0.180765	0.0952278	0.161858	-0.283413	0.299888	0.377582
S_4903	-0.0124009	-0.266728	-0.452504	-0.325822	0.168461	0.196545	0.382077	0.114203	0.358745	0.340323	-0.0305027	0.0626526	0.293526	0.176055	-0.366063	-0.465714	0.520069	0.371719	-0.334517	-0.313136	0.33018	-0.176652	-0.0938881	-0.324186	-0.0296414	-0.0718131	-0.0637671	-0.467956	-0.102188	0.00761939	0.135917	-0.445091	-0.209546	-0.251282	0.0720537	-0.311802	0.023671	0.559602	0.614266	0.202223	0.232734	-0.0730219	-0.0979798	0.0410512	-0.257774	-0.261166	0.39276	0.0392145	0.13796
S_6566	0.0889778	-0.251785	-0.0489946	-0.0980888	0.0875604	0.310641	-0.340616	-0.270324	-0.100879	-0.344022	0.0503949	0.0556607	-0.26752	-0.274974	-0.0349351	0.0468656	-0.431561	0.0574485	0.0572956	0.0312466	-0.441447	-0.306366	0.0622885	-0.134218	-0.309598	-0.263191	-0.428406	-0.0286545	0.00706918	-0.0715636	-0.143825	-0.300928	0.0977693	0.00242343	-0.256529	-0.0347589	-0.496671	-0.0771408	-0.431093	-0.198444	0.218166	-0.0817245	-0.0560763	-0.086694	-0.204398	-0.0303118	-0.247463	0.11854	-0.197413
S_5950	-0.195181	-0.0490624	-0.695442	-0.389852	0.398509	0.205751	0.329039	0.271052	0.137206	-0.164299	-0.374948	-0.0952462	0.0696812	0.190624	-0.0971133	-0.280231	0.44132	0.0673336	0.0125986	0.0715182	0.386375	-0.0713525	-0.358044	0.130136	-0.0371149	0.212951	0.166465	-0.0344495	0.139854	-0.265652	0.363216	0.181845	-0.246533	-0.265477	0.52557	-0.00134199	0.0888315	0.433912	0.128611	-0.0725486	0.401601	-0.408606	-0.211936	0.575514	0.172089	-0.0678491	-0.0702975	-0.545641	-0.393872
S_5032	-0.216271	-0.379046	-0.37835	-0.13031	0.532334	0.405137	0.302881	0.591768	0.206717	-0.284405	-0.53006	-0.44293	0.341781	-0.0434267	-0.118306	-0.455207	0.0611375	0.46812	0.145401	0.484989	0.24594	0.174061	-0.365566	0.0756645	-0.324339	0.293849	0.19734	-0.0997625	-0.0303726	-0.617784	-0.217137	-0.128644	-0.284165	-0.426161	0.541132	0.138447	0.255611	0.372853	0.220173	0.246726	0.159493	-0.19358	-0.233459	0.488501	0.298828	0.3198	0.133358	-0.455198	-0.543683
S_8319	-0.246293	0.274751	0.0758089	0.24482	0.130191	0.362913	-0.0857353	0.256505	0.105596	-0.206521	-0.101267	-0.101651	-0.0141243	0.368977	0.753976	0.198468	0.2606	-0.290217	0.361743	0.617542	-0.179232	0.499813	0.292634	-0.0487489	0.130296	0.350055	0.257145	0.215382	-0.100837	0.0513972	-0.366166	0.380711	0.379107	0.349047	0.116154	0.171812	0.597332	0.197612	0.172579	-0.292227	-0.0833841	0.0351519	0.589304	-0.0440953	0.171771	0.61711	-0.416488	0.204429	-0.028512
S_2418	0.330064	0.1533	0.244929	-0.0641585	-0.662578	-0.30136	-0.238816	-0.706441	0.0606668	0.193564	0.439277	0.391983	-0.166744	-0.107411	0.36918	0.460712	-0.0185478	-0.180642	-0.188757	-0.354671	-0.0440995	-0.457556	0.669625	-0.257314	0.180918	-0.329251	-0.461358	-0.15403	-0.206162	0.44287	0.0115788	-0.257125	0.631783	0.306891	-0.424698	-0.413793	-0.203273	0.0994209	-0.344786	-0.231688	-0.389627	0.355627	0.332738	-0.787404	-0.662297	0.0517308	-0.229988	0.575134	0.631375
S_5767	-0.00807103	0.046617	-0.10031	-0.0062845	0.172912	0.15914	0.512534	0.100814	-0.172529	-0.247526	0.181446	0.297051	-0.10019	0.254572	-0.0362122	0.26521	0.256663	-0.0950904	0.213474	0.163686	0.263967	0.0197214	0.142817	0.208044	0.420055	0.364311	0.474268	0.25707	0.123144	0.0968285	0.119204	0.378968	0.167757	-0.104471	0.369378	0.242718	0.24238	-0.0195054	-0.00227051	-0.0945309	0.312295	-0.419492	0.135428	0.416776	0.0389529	0.466304	-0.168667	-0.434955	-0.1666
S_3704	-0.165175	0.00713123	0.0368374	0.189627	0.483232	0.308437	0.0075734	0.564674	0.0627485	-0.277152	-0.272605	-0.320307	-0.0311911	-0.247918	-0.176976	-0.0799906	-0.083096	0.242673	0.557022	0.355969	0.0775986	0.245554	-0.551781	0.733573	0.0519543	0.46317	0.390699	0.406385	0.567082	-0.306541	0.0660785	0.47175	-0.504117	-0.136665	0.310774	0.592721	0.244489	-0.0713834	0.0390436	0.350771	0.531978	-0.370459	-0.081819	0.778194	0.572823	-0.0840974	0.0397987	-0.65707	-0.58888
S_3288	0.175698	0.0659797	-0.0825047	-0.170396	-0.374469	-0.202392	-0.141288	-0.130646	0.115875	-0.0480805	-0.0949259	-0.152446	0.054772	-0.170694	0.168455	-0.0976282	-0.0922363	-0.13534	-0.270642	-0.140135	0.0568517	0.133556	0.171629	-0.225294	-0.260852	0.0500129	-0.000778146	-0.317391	-0.434521	-0.155347	0.0583255	-0.163521	0.187001	-0.161095	-0.233162	-0.249677	0.00179653	0.188597	-0.157578	0.0656593	-0.36065	0.104014	0.149833	-0.412588	-0.276419	0.0332481	0.133524	0.0693062	0.323718
S_5574	0.149526	0.328894	0.267883	-0.294447	-0.48648	-0.11569	-0.311666	-0.436043	0.316126	0.0647597	0.559597	0.379261	-0.545465	-0.246953	0.250014	0.188316	0.012722	-0.142377	-0.204634	-0.463742	0.0904824	-0.192496	0.456283	-0.257236	0.023115	-0.272653	-0.595068	0.22833	-0.0735674	0.484021	0.159316	-0.169498	0.490157	0.295125	-0.695551	-0.345442	-0.234613	0.127419	-0.0504142	-0.283717	-0.0191754	0.0705596	0.274768	-0.539195	-0.237225	-0.254671	-0.509448	0.607297	0.583695
S_1973	0.0223374	0.379278	-0.129241	-0.217718	-0.615918	-0.179009	-0.284649	-0.505299	0.421309	0.0385664	0.276835	0.255951	-0.170687	0.0157649	0.585208	0.170018	0.272671	-0.290324	-0.292484	-0.253616	-0.0973165	-0.107656	0.488369	-0.178105	-0.0379921	0.174647	-0.314211	-0.169574	-0.215083	0.326773	0.195407	0.0201575	0.378688	0.261685	-0.323477	-0.343242	0.21936	0.311513	0.0950004	-0.402733	-0.296822	0.319468	0.717822	-0.600767	-0.25453	0.278344	-0.195377	0.524677	0.720495
S_9852	-0.0463138	-0.404965	-0.429552	-0.043287	0.221843	0.115627	0.0567729	0.0766861	-0.086122	-0.0593554	-0.405532	-0.216217	0.364529	0.264517	-0.0270537	-0.212053	0.072313	0.115669	-0.159098	0.291229	-0.0344401	0.108809	0.0807548	-0.309097	-0.109418	0.109778	0.268739	-0.381755	-0.353044	-0.407317	-0.141943	-0.163238	0.0233537	-0.238967	0.263284	-0.119751	0.100324	0.104534	0.141435	0.123753	-0.176768	0.0138874	-0.00209849	0.0479991	-0.0511945	0.393488	0.307371	-0.152648	-0.172386
S_1954	0.514917	0.298376	0.00784355	0.327341	-0.0991761	-0.375429	-0.201459	-0.43328	-0.0123929	0.220074	-0.102262	-0.162266	0.157426	0.209025	0.419908	0.487413	-0.0136507	-0.451888	-0.113031	0.128255	0.215374	0.193444	0.272902	0.112418	0.0824935	-0.159457	0.0328023	0.183378	-0.175574	0.0564254	-0.134761	0.501684	0.268713	0.363455	-0.0396103	-0.285234	0.184533	-0.325728	-0.0813689	-0.0701383	-0.427132	0.44376	0.287229	-0.186443	-0.020666	0.10139	-0.0562021	0.275462	0.0703095
S_5192	-0.181856	-0.332112	-0.149259	-0.00599782	0.453656	0.185592	0.356327	0.589486	-0.137904	-0.0510864	-0.515851	-0.531593	0.382621	-0.0843489	-0.428953	-0.538334	-0.148155	0.550373	0.0452581	0.25453	0.177046	0.233456	-0.612909	0.158107	-0.148046	0.257926	0.420211	-0.267461	-0.0353291	-0.641417	-0.0779544	-0.143172	-0.657068	-0.582579	0.515059	0.371266	-0.000750241	-0.0528003	0.111166	0.394551	0.122665	-0.167697	-0.517568	0.518484	0.378119	-0.0192094	0.616483	-0.655893	-0.403488
S_7286	-0.269987	-0.282663	-0.125954	0.0626643	0.498282	0.305121	0.20826	0.650129	0.185773	-0.0610745	-0.256375	-0.395209	0.314563	-0.149206	-0.4531	-0.501258	0.0605711	0.475143	0.159714	0.252755	0.128723	0.297166	-0.585714	0.274648	-0.150765	0.393698	0.337594	-0.00140816	0.258696	-0.447661	-0.0474929	-0.0144595	-0.574404	-0.507586	0.334817	0.356983	0.356392	0.139204	0.51913	0.514029	0.325497	-0.214808	-0.195416	0.599159	0.497061	0.0181701	0.417056	-0.483323	-0.41339
S_3685	0.24267	0.448453	0.137584	-0.20743	-0.732455	-0.450615	0.0531325	-0.733965	-0.131348	0.0274802	0.705131	0.679292	-0.4457	-0.0329475	0.10392	0.526699	0.160986	-0.484524	-0.198598	-0.637788	0.0838341	-0.376109	0.475653	0.0267162	0.432425	0.00764729	-0.116838	0.105924	0.0576306	0.656553	0.550389	0.174411	0.44313	0.230671	-0.304613	-0.14793	-0.0601341	-0.103155	-0.285151	-0.389364	-0.0517684	-0.0619139	0.352916	-0.419738	-0.409047	0.0410614	-0.290805	0.177216	0.688715
S_4055	-0.182435	0.210173	-0.0117187	-0.0433542	0.25155	-0.013228	-0.0233133	0.224142	0.284002	0.276181	0.0422038	0.14005	-0.00814706	0.245255	0.0134625	-0.0318754	0.377882	-0.173571	-0.0805229	0.00786078	0.244131	0.0847662	0.0336552	-0.0813842	0.0516227	-0.163502	-0.145707	0.420635	0.219253	0.213857	0.165624	0.159202	0.162431	0.343466	-0.0646703	-0.140271	0.121989	0.265364	0.428614	0.0477507	0.124763	0.0305576	-0.0176522	0.202182	0.266007	-0.25607	-0.312532	0.226358	-0.0818319
S_2098	-0.0723953	0.11805	0.47439	0.446292	-0.142274	-0.266818	-0.0151035	0.0396452	0.0231022	0.0796878	0.158388	0.0357035	0.304228	-0.0361201	0.0454235	0.289591	-0.126714	-0.159744	-0.0369837	0.153071	-0.187327	0.14956	0.0636225	0.212416	-0.123845	0.0988817	0.0810194	0.15411	0.0418487	0.120619	-0.236244	0.261704	0.0159445	0.041552	0.0531603	0.228453	0.597772	-0.345693	0.0728752	0.278084	-0.339675	0.378238	0.218525	-0.074123	0.139677	0.438724	0.0506349	0.196363	0.0377859
S_7375	0.033264	0.172733	-0.32375	-0.230214	-0.425896	-0.0623677	-0.27074	-0.31388	0.277117	-0.439144	0.222827	0.193977	-0.293994	-0.0595121	0.355346	0.125251	0.161015	-0.32877	-0.0495734	-0.0736484	-0.218063	0.0988421	0.320412	-0.0588635	-0.158662	0.483377	0.0741766	-0.129423	-0.135064	0.0842315	0.223949	0.219161	0.275451	0.0106746	-0.296474	-0.0886146	0.358101	0.172347	0.0234669	-0.192358	-0.0787421	-0.201004	0.736855	-0.273636	-0.159132	0.495628	-0.220708	0.0693871	0.313097
S_1720	-0.272578	-0.346939	-0.182187	-0.0891391	0.465589	0.235105	0.240437	0.616945	0.123003	-0.199266	-0.535434	-0.48718	0.249171	-0.309938	-0.366639	-0.529843	-0.225367	0.652838	0.152713	0.276507	0.172783	0.0145041	-0.700742	0.395032	-0.358544	0.233078	0.0869682	-0.043531	0.185033	-0.632234	-0.0988163	-0.114864	-0.716074	-0.552178	0.53519	0.307692	-0.0601406	0.0488123	0.0249088	0.29896	0.239545	-0.127959	-0.541218	0.625674	0.494093	-0.0723846	0.333226	-0.606762	-0.567539
S_8776	-0.0182925	-0.139243	-0.0432734	-0.276372	-0.340833	-0.304697	-0.0354608	-0.471405	-0.170883	0.340841	0.408822	0.540535	-0.109895	0.278765	-0.15848	0.115939	0.245337	0.00788366	-0.537587	-0.539394	-0.0428487	-0.416999	0.446805	-0.626839	0.266566	-0.370021	-0.123503	-0.469387	-0.396217	0.337538	0.264538	-0.29519	0.278702	-0.0233853	-0.34847	-0.274034	-0.299747	-0.170819	-0.0618585	0.0414662	-0.159382	-0.0624929	-0.0454314	-0.438703	-0.562185	-0.146525	0.128676	0.250543	0.461986
S_722	-0.269001	-0.305374	-0.129888	0.0396769	0.617212	0.418025	-0.0663509	0.611509	0.134735	-0.102894	-0.474972	-0.447208	0.159689	-0.299561	-0.359435	-0.376411	-0.145138	0.63405	0.285578	0.292932	0.0358126	0.0354311	-0.643951	0.513713	-0.11021	0.302477	0.23916	0.0142858	0.361067	-0.567252	0.040416	0.0981927	-0.707126	-0.460234	0.324468	0.493146	-0.0749575	0.00684221	0.0352285	0.539819	0.546349	-0.270981	-0.322671	0.77703	0.463959	-0.281477	0.400366	-0.705337	-0.608506
S_7223	-0.326302	-0.32739	-0.224566	0.0322554	0.870636	0.843693	0.14515	0.558272	0.0666455	-0.0745905	-0.462087	-0.355833	0.26265	0.0289436	-0.200807	-0.349645	0.083785	0.464452	0.233478	0.400198	-0.0347337	0.0319123	-0.514124	0.151691	-0.139285	0.00393489	0.0386235	-0.0286744	0.19955	-0.372963	-0.215996	-0.0647309	-0.478483	-0.291752	0.44747	0.356586	0.0660648	0.238748	0.162051	0.189223	0.723536	-0.221314	-0.309186	0.700312	0.246809	-0.15358	0.0928882	-0.366671	-0.663804
S_1714	-0.0946681	-0.263731	-0.121031	-0.212335	0.154993	0.105412	0.535266	0.240492	0.381001	0.0816622	0.247622	0.0714261	0.0785119	-0.21062	-0.565315	-0.445038	0.145115	0.533724	-0.144276	-0.197312	0.502075	-0.106175	-0.30098	0.144701	-0.056129	0.133249	-0.169005	0.209543	0.222666	-0.0415603	-0.000703777	-0.301335	-0.335085	-0.441552	0.230192	-0.172409	0.100685	0.211988	0.706729	0.0745027	0.264476	-0.022492	-0.255097	0.32796	0.362745	0.00292802	0.16232	-0.0589117	-0.0102505
S_3035	0.510786	-0.0585339	-0.10287	-0.0845761	-0.426365	-0.356323	0.0822095	-0.600462	0.189246	0.248306	0.18387	0.138677	0.252609	-0.157358	-0.0822561	0.109967	-0.113282	-0.00427197	-0.559315	-0.372338	0.180567	-0.349907	0.347757	-0.160581	-0.187901	-0.18523	-0.30863	-0.333343	-0.329259	0.0593894	0.047342	-0.33466	0.179652	-0.0395002	-0.154908	-0.510979	-0.185481	0.0646893	-0.0346569	0.0174208	-0.400855	0.500991	0.161383	-0.472078	-0.456148	0.120064	0.352188	0.321965	0.48465
S_2074	-0.126446	0.0841081	-0.273882	-0.285024	-0.0430506	-0.142018	-0.192339	-0.136538	-0.284715	-0.169157	0.0135438	0.131377	-0.330465	0.0692323	-0.109214	-0.0478514	0.058363	-0.192779	0.0866109	-0.176521	-0.224589	-0.181071	-0.146204	-0.0859556	0.118759	0.0122787	0.0414242	-0.0838102	0.248596	0.0196951	0.511187	0.0229186	-0.0358316	0.0463401	-0.0661489	0.147882	-0.369791	0.0113698	-0.263708	-0.17425	0.150312	-0.413723	-0.150749	0.0855701	0.00313914	-0.260365	-0.115628	-0.285203	-0.0624419
S_839	0.150678	0.452374	-0.0215106	-0.333227	-0.660633	-0.296889	0.0148717	-0.419839	-0.0311239	-0.135586	0.342266	0.383081	-0.442402	0.117636	0.42242	0.223107	0.116152	-0.461432	-0.254866	-0.323967	0.0696367	0.055198	0.593324	-0.307654	0.202146	0.193331	0.0718211	-0.0641131	-0.392973	0.32626	0.347914	0.0702786	0.548557	0.199994	-0.362053	-0.220882	-0.139791	0.0872323	-0.240211	-0.488409	-0.278211	-0.0906344	0.456862	-0.527496	-0.307679	0.235843	-0.233616	0.185463	0.719088
S_7237	-0.174366	0.292844	-0.212786	-0.0500506	-0.129452	-0.0206856	-0.127078	0.125069	0.140066	-0.187294	-0.0853861	0.0022589	-0.0166577	0.016971	0.165976	-0.0386416	0.238528	-0.371235	0.153749	0.0265354	-0.215045	0.164026	-0.098858	0.195054	-0.0718696	0.437205	0.233517	-0.0202803	0.243962	0.0398896	0.366361	0.259042	-0.0256438	0.120075	0.0223166	0.175853	0.336534	0.375632	0.067188	-0.0267363	0.0720102	-0.159264	0.381067	0.0700606	0.0616816	0.0898336	-0.0481779	-0.181105	0.0614696
S_6329	-0.149388	0.378773	0.19884	-0.1379	-0.384395	-0.318823	0.148361	-0.278521	0.0550186	0.479589	0.554594	0.613793	-0.17556	0.497067	0.253214	0.212976	0.514166	-0.300246	-0.340907	-0.393949	0.0718506	-0.201676	0.500925	-0.525151	0.37305	-0.335668	-0.267984	-0.021549	-0.15533	0.700844	0.152325	-0.0864919	0.481036	0.372493	-0.267439	-0.310486	-0.0372027	0.108867	0.230729	-0.37057	-0.261147	0.17899	0.15823	-0.496684	-0.300451	-0.0965845	-0.290834	0.628895	0.619674
S_5307	-0.401996	0.164548	0.400146	-0.0578771	-0.0281134	-0.0147526	0.112153	0.165088	0.115661	0.480342	0.322878	0.331228	-0.00619216	0.138778	-0.114047	-0.0542505	0.239831	0.260918	-0.292653	-0.260773	0.0462687	-0.170601	0.113213	-0.17629	0.28927	-0.104249	-0.11098	-0.0125987	0.0164426	0.314803	0.174381	-0.13434	-0.0341666	-0.0554491	-0.117521	0.184584	-0.0705233	-0.0245713	0.229097	0.147553	0.106345	0.120375	-0.07564	-0.00636876	0.0666067	-0.212697	0.14283	0.179165	0.378245
S_1063	0.201364	0.326492	0.42702	-0.107675	-0.707911	-0.467445	-0.134524	-0.589637	-0.168506	0.061672	0.820513	0.783965	-0.641389	-0.0329777	0.0928878	0.574409	0.011347	-0.451034	-0.0844193	-0.564953	0.019981	-0.295193	0.670977	-0.145062	0.486955	-0.216208	-0.181625	0.343695	0.00701208	0.747482	0.321232	0.0925126	0.676631	0.409594	-0.623565	-0.241159	-0.273747	-0.248824	-0.297061	-0.286133	-0.128296	-0.115809	0.25017	-0.523413	-0.400576	-0.110572	-0.501433	0.381326	0.599783
S_4543	-0.126353	0.263973	-0.126523	-0.317569	-0.57835	-0.104949	-0.206262	-0.363766	-0.14033	-0.436943	0.317378	0.349079	-0.537713	0.077952	0.441148	0.145352	0.0585128	-0.414415	0.030366	-0.131017	-0.382737	0.0102055	0.433297	-0.302081	0.115021	0.322782	0.0503394	-0.141465	-0.187193	0.237096	0.274108	0.0102321	0.453309	0.136521	-0.30404	-0.00843426	-0.0508022	0.0912594	-0.280146	-0.578744	-0.170237	-0.276804	0.503561	-0.473298	-0.225757	0.420772	-0.368548	0.109101	0.487991
S_7657	0.254015	-0.12125	0.132164	0.0172125	-0.515029	-0.279416	-0.44059	-0.471606	-0.0450678	0.212872	0.309317	0.175534	-0.0582739	-0.160353	-0.0840393	0.109668	-0.123499	-0.0557449	-0.268276	-0.414547	-0.283374	-0.129027	0.382229	-0.311054	0.0905679	-0.120908	-0.0375353	-0.428232	-0.26932	0.16419	0.110091	-0.282324	0.218196	-0.00170687	-0.62966	-0.22897	-0.186796	-0.126809	-0.0747375	0.265362	-0.273536	0.119767	0.286379	-0.608272	-0.52026	-0.166054	0.341922	0.282137	0.525
S_2613	0.40909	0.0316923	0.282783	0.1331	-0.498619	-0.185959	-0.318683	-0.433834	0.0785006	0.0193428	0.132782	0.0449925	0.0319765	-0.20777	0.40478	0.365573	-0.284409	-0.100608	-0.0969382	0.00342151	-0.140816	-0.111551	0.619729	-0.176414	-0.059051	-0.0954909	-0.167827	-0.213389	-0.370021	0.0621657	-0.236849	-0.201481	0.541995	0.210938	-0.400595	-0.252249	-0.097646	0.0311009	-0.387692	0.0573557	-0.507732	0.387983	0.426299	-0.683383	-0.53685	0.287917	0.0205775	0.391869	0.429001
S_9690	-0.37611	-0.117993	-0.0857787	0.0988801	0.699444	0.567749	-0.126487	0.760695	0.187546	-0.272055	-0.508235	-0.575984	0.0848215	-0.210516	-0.133025	-0.447175	-0.132491	0.428771	0.399324	0.525609	-0.0894532	0.416137	-0.651489	0.435335	-0.239262	0.444829	0.271502	0.21491	0.364151	-0.564086	-0.0876373	0.199597	-0.623034	-0.24449	0.278848	0.581994	0.17937	0.069849	0.238783	0.336138	0.517822	-0.264668	-0.122624	0.763039	0.735606	-0.0629333	0.169738	-0.529095	-0.61478
S_7220	0.0597371	0.0436162	0.0166212	0.0692425	0.0423763	-0.130121	0.349661	0.188804	-0.354135	-0.0438022	-0.371276	-0.318187	0.288351	0.0954953	0.0394485	-0.0382912	-0.118831	0.0734161	0.073437	0.224867	0.136872	0.134018	-0.175592	0.0855895	0.073034	0.169419	0.424982	-0.276995	-0.16508	-0.343034	-0.0204087	0.0362794	-0.160482	-0.213615	0.464379	0.295661	-0.010269	-0.0866649	-0.342962	0.0727831	-0.252306	-0.0108449	-0.261048	0.0984597	0.0107181	0.204608	0.349454	-0.461707	-0.0921436
S_9418	-0.29046	-0.548918	-0.147738	-0.0372772	0.454717	0.318157	0.237387	0.467783	0.184611	0.0331531	-0.293037	-0.232439	0.320174	-0.190323	-0.377455	-0.388059	0.021225	0.750585	0.197835	0.212799	0.178793	-0.292451	-0.457996	0.228919	-0.10357	-0.010395	-0.114442	-0.0852872	0.267485	-0.378676	-0.227536	-0.32165	-0.446037	-0.503689	0.494462	0.0849788	-0.010843	0.244686	0.200936	0.331114	0.269529	-0.0458951	-0.488769	0.455593	0.188249	-0.0855901	0.213538	-0.335841	-0.513148
S_1736	0.408114	-0.0675119	0.441763	0.1354	-0.50678	-0.368501	0.0596009	-0.496393	-0.217423	0.255785	0.619109	0.516628	-0.17127	0.117517	-0.0242557	0.449597	-0.103896	-0.0439354	-0.202868	-0.32187	0.0120291	-0.198494	0.737118	-0.381143	0.423816	-0.267489	0.0250761	-0.129202	-0.361166	0.443658	-0.171258	-0.193986	0.549059	0.139714	-0.504439	-0.262675	-0.274362	-0.394946	-0.142628	0.0593127	-0.385508	0.117631	0.200549	-0.612666	-0.583963	0.140849	0.0919144	0.406123	0.537041
S_4360	0.292142	0.253847	0.409172	-0.0620082	-0.597936	-0.295398	0.106585	-0.506188	-0.107132	0.0487395	0.699669	0.697945	-0.422164	-0.181049	0.0218205	0.575713	0.0359785	-0.174023	0.185517	-0.472666	0.0674021	-0.585804	0.502621	0.14572	0.523292	-0.129316	-0.209853	0.202961	0.330837	0.674969	0.306086	-0.070915	0.512336	0.378055	-0.298609	-0.053748	-0.273052	0.0745334	-0.409781	-0.182575	0.027402	-0.0916435	0.186129	-0.38593	-0.544506	-0.0702033	-0.349465	0.166095	0.466168
S_5150	0.109142	0.599319	0.263483	0.145792	-0.562273	-0.34225	-0.442717	-0.49143	0.070985	0.0985666	0.287236	0.244249	-0.271904	0.0564877	0.579255	0.47202	-0.00950586	-0.602573	-0.113069	-0.179974	-0.288962	0.0622641	0.432616	0.0522222	0.107868	0.0418572	-0.153119	0.158701	-0.0528409	0.459171	0.161437	0.382466	0.348348	0.506292	-0.429064	-0.0904851	0.0891009	-0.192437	-0.194941	-0.370766	-0.31076	0.361091	0.618013	-0.48707	-0.0935749	0.065863	-0.254815	0.490917	0.574113
S_2739	0.461607	-0.0665058	0.0170527	-0.126758	-0.464571	-0.319166	-0.304165	-0.597939	0.11767	0.143827	0.317458	0.202515	-0.203727	-0.0499254	0.209761	0.247286	-0.136551	-0.0631903	-0.433936	-0.228372	0.216925	-0.0643967	0.744779	-0.422803	0.124856	-0.175166	-0.169171	-0.0583561	-0.564734	0.0755308	-0.0497325	-0.162736	0.621272	0.0701363	-0.570265	-0.604947	-0.323188	-0.154151	-0.0542919	-0.0360341	-0.450068	0.245691	0.33503	-0.602047	-0.359028	0.136791	0.0129865	0.425359	0.541005
S_9760	0.469446	0.210184	0.194118	-0.09615	-0.635484	-0.508607	-0.0738691	-0.697017	0.0944113	0.24298	0.610667	0.549267	-0.211988	0.0317704	0.177645	0.492166	0.0855976	-0.407937	-0.377188	-0.467422	0.213952	-0.300574	0.759191	-0.360993	0.172178	-0.385224	-0.358166	0.0770217	-0.275511	0.547088	0.101344	-0.10541	0.77618	0.305789	-0.539235	-0.60514	-0.153069	0.0103883	-0.118992	-0.158791	-0.429968	0.254857	0.30559	-0.700314	-0.59132	0.0247245	-0.310935	0.609805	0.610318
S_3677	-0.077113	0.729891	0.37467	-0.0568346	-0.539575	-0.173555	-0.243451	-0.382162	0.135677	0.197064	0.463775	0.480777	-0.439754	0.0524202	0.549516	0.4419	0.250998	-0.445697	0.0469433	-0.351827	-0.15898	-0.225137	0.401568	0.0600861	0.355929	-0.05318	-0.345146	0.240063	0.251894	0.733221	0.364301	0.204193	0.392494	0.653598	-0.374112	0.0259041	-0.0258458	0.165876	-0.189103	-0.488948	-0.00189175	0.181705	0.47585	-0.435909	-0.181113	-0.183863	-0.489367	0.494828	0.662421
S_4707	0.0667798	0.0761906	0.578471	0.566165	-0.0832259	-0.315257	-0.129959	-0.276835	-0.561251	0.378096	0.282796	0.275571	0.215179	0.315865	-0.03449	0.581541	-0.12197	-0.393054	-0.0460213	0.0213332	-0.381203	-0.0551148	0.315097	-0.110611	0.381743	-0.351686	0.172875	0.0427368	-0.00377001	0.364515	-0.128121	0.190773	0.288802	0.299977	-0.101627	0.208877	0.0871946	-0.602691	-0.239022	0.19677	-0.298248	0.296661	0.0181852	-0.21193	-0.23082	0.095882	0.0898581	0.244104	0.0785627
S_5193	0.064122	0.370401	0.334898	0.349979	0.0509345	0.0313212	-0.273205	-0.0864568	-0.12775	0.197008	0.0110844	0.0494454	0.00523432	0.270678	0.40177	0.374443	-0.018677	-0.49389	0.0740152	0.158924	-0.324735	0.151405	0.239375	-0.105414	0.0502923	-0.296799	-0.0849358	0.168062	-0.0072668	0.309792	-0.165206	0.238308	0.299702	0.556586	-0.228666	0.0605505	-0.000301337	-0.109233	-0.192174	-0.141455	-0.101006	0.264143	0.215995	-0.19409	-0.125803	-0.121121	-0.257578	0.410265	0.0382515
S_4735	-0.0646321	-0.173073	-0.392113	-0.415919	0.128042	-0.00573094	0.247785	0.112145	-0.027297	-0.13056	-0.101016	-0.0878901	-0.0477489	-0.0466114	-0.411343	-0.355651	0.173361	0.230922	-0.189932	-0.254162	0.338376	0.0166648	-0.342615	-0.0834404	-0.0656965	0.106511	0.177255	-0.222583	-0.0853637	-0.241085	0.33796	-0.0485529	-0.326937	-0.493351	0.139437	0.0530238	0.0317212	0.0149301	0.121818	0.179266	0.259645	-0.474149	-0.332217	0.288295	0.0825836	-0.170475	0.165312	-0.450707	-0.1224
S_761	0.0920787	-0.485962	-0.474461	-0.196598	0.554118	0.447741	0.365055	0.130818	0.0694062	0.0104524	-0.427858	-0.300926	0.427583	0.051688	-0.255798	-0.329425	0.0429629	0.396667	-0.265774	0.179506	0.374899	-0.116132	-0.169611	-0.205536	-0.263506	-0.206177	-0.0900265	-0.255838	-0.310981	-0.470316	-0.218925	-0.343335	-0.137902	-0.47981	0.443281	-0.235718	-0.0848288	0.278201	0.115819	0.111761	0.23282	0.0138809	-0.390747	0.318415	-0.0866572	0.0638609	0.211815	-0.208	-0.386982
S_3009	-0.0108958	-0.199834	-0.196979	-0.184776	0.63967	0.766553	0.120126	0.273009	0.0506817	-0.246411	-0.219141	-0.277363	-0.0633326	-0.289766	-0.324694	-0.315738	-0.14617	0.320127	0.112238	0.112391	0.156017	0.034535	-0.403306	0.157218	-0.170531	-0.00852133	-0.0960889	0.1873	0.164979	-0.314853	0.0120139	-0.144552	-0.296515	-0.319051	0.152436	0.198204	-0.19434	0.222558	0.0235902	0.033462	0.807633	-0.333056	-0.288441	0.581538	0.21742	-0.261557	-0.0488019	-0.355656	-0.429895
S_3181	-0.168163	-0.235686	-0.321759	-0.144392	0.471286	0.135918	0.307492	0.256431	-0.0134155	0.155949	-0.121568	0.077459	0.0738481	0.248137	-0.461953	-0.287685	0.230502	0.244696	-0.109325	-0.0419415	0.246774	-0.08606	-0.264111	-0.00870627	0.118937	-0.0475872	0.117206	0.0887788	0.167833	-0.0874169	0.181155	-0.0160165	-0.322797	-0.112886	0.265986	-0.00692938	-0.195163	0.00716854	0.366547	0.0906535	0.376437	-0.224392	-0.375622	0.536011	0.276379	-0.245088	0.176705	-0.272327	-0.311677
S_3976	0.20282	0.226193	0.410811	0.447377	-0.264165	-0.241479	-0.309054	-0.320804	0.0552828	0.177116	0.382052	0.331818	-0.0450541	-0.0326537	0.162356	0.568894	0.000991377	-0.435335	0.258123	-0.0903746	-0.309158	-0.189146	0.245732	0.2675	0.121562	-0.238444	-0.249843	0.332385	0.416946	0.57265	-0.105686	0.252394	0.280011	0.61025	-0.306958	-0.0768889	0.213824	-0.112297	-0.0542125	0.0162974	-0.113978	0.299533	0.350385	-0.274806	-0.235852	-0.0948402	-0.331193	0.491789	0.068714
S_2268	0.1044	-0.139989	0.245287	0.160232	0.0590211	0.135651	-0.276902	0.219503	0.419161	-0.215144	-0.0317669	-0.340164	0.0192988	-0.511943	0.0353836	-0.171363	-0.487311	0.307286	0.117055	0.323727	-0.0756513	0.21362	-0.039575	0.168551	-0.487373	0.143627	-0.256641	0.263555	0.0400234	-0.32901	-0.430952	-0.184698	-0.0175079	-0.128449	-0.232168	-0.0320735	-0.00181186	0.0398962	0.135443	0.217348	-0.151286	0.273324	0.147831	-0.0310598	0.322066	0.206864	0.00911054	0.184132	-0.119042
S_3052	-0.057945	-0.0741796	-0.107881	0.178457	0.710116	0.380868	-0.170292	0.654335	0.084332	-0.364117	-0.516787	-0.646145	0.000466183	-0.209987	-0.16181	-0.296494	-0.28454	0.199252	0.409784	0.558293	0.0433291	0.591026	-0.600222	0.472977	-0.276855	0.382494	0.385512	0.402755	0.298509	-0.618146	-0.119091	0.416335	-0.504172	-0.219648	0.158495	0.469117	0.108728	-0.165425	0.136479	0.374286	0.412315	-0.330998	-0.137624	0.793524	0.766074	-0.0916357	0.0946085	-0.575811	-0.744234
S_8328	0.101098	0.172075	0.113828	0.186122	-0.342866	0.0251994	-0.410877	-0.214175	0.056864	-0.450091	0.159461	0.127746	-0.274617	-0.0932474	0.488528	0.386629	-0.209432	-0.341105	0.231012	0.24042	-0.488416	0.201043	0.454692	0.122924	-0.0465945	0.459071	0.204226	0.065779	-0.0824403	0.0775583	-0.104118	0.326492	0.351468	0.242967	-0.343937	0.153377	0.217195	-0.138438	-0.264744	-0.121473	-0.153655	-0.0301327	0.784941	-0.264813	-0.113287	0.59927	-0.191076	0.101207	0.184112
S_6939	-0.155465	0.255703	0.0153604	0.24378	0.136006	0.203569	-0.23034	0.104285	-0.317999	-0.0872515	-0.197415	-0.0919722	0.0294756	0.217044	0.235367	0.136176	0.00660687	-0.466843	0.210749	0.255519	-0.44825	0.303835	-0.0256262	0.0874088	0.143939	0.223126	0.39946	0.0129078	0.0854994	-0.00332219	0.147522	0.324305	0.0270509	0.294825	0.0445634	0.36586	0.109277	-0.000412206	-0.189176	-0.0867955	0.13813	-0.0865334	0.255778	0.126417	0.0547948	0.0469033	0.0289816	-0.185907	-0.0711141
S_2219	-0.0485376	0.295521	0.293049	0.0418114	-0.462776	-0.157381	0.00436675	-0.439845	0.166939	0.446549	0.524505	0.58636	-0.116389	0.213285	0.381913	0.399576	0.365255	-0.10441	-0.0463662	-0.287427	-0.043067	-0.486725	0.553182	-0.10206	0.491655	-0.208715	-0.418109	0.0564001	0.155773	0.715485	0.055555	-0.125459	0.445189	0.540542	-0.151858	-0.257643	-0.0293112	0.227833	0.101066	-0.403897	-0.165761	0.422129	0.369715	-0.51451	-0.354293	0.029524	-0.257004	0.647184	0.63568
S_5147	-0.0255051	0.391531	0.314152	0.248823	-0.225698	0.109085	-0.279567	-0.105455	0.0283651	0.00245442	0.0713768	-0.0255332	-0.107169	-0.0304745	0.633033	0.344225	0.0317197	-0.17375	0.483393	0.232375	-0.319209	-0.0538937	0.188636	0.226844	0.273845	0.131167	-0.106134	0.0816021	0.30855	0.240774	-0.1005	0.116855	0.265486	0.4158	-0.0323301	0.211741	0.100081	0.250474	-0.250463	-0.289981	-0.0991355	0.225403	0.438859	-0.293062	-0.113869	0.120579	-0.258221	0.222264	0.221886
S_811	0.230404	-0.41142	-0.0554746	-0.0573156	0.184979	0.0777907	0.0195356	0.26096	0.257621	-0.115592	-0.160169	-0.440967	0.142176	-0.636805	-0.540588	-0.457066	-0.42577	0.54988	0.0457204	0.0314164	0.297429	0.0440072	-0.407969	0.270023	-0.361144	0.0959319	-0.100202	0.0971249	0.156152	-0.529263	-0.114627	-0.377209	-0.349763	-0.513788	0.00238139	-0.0990373	-0.215718	0.137064	0.198482	0.445901	0.088941	0.00624852	-0.339985	0.249721	0.283446	-0.19428	0.367381	-0.288351	-0.264868
S_3630	0.337095	-0.0273838	-0.0239145	0.399198	0.0364622	-0.290636	-0.446013	-0.212832	-0.242125	0.355521	-0.302913	-0.30711	0.449076	0.261848	0.0620946	0.20548	-0.0521526	-0.333033	-0.226962	0.0980258	-0.241206	0.285423	0.136263	-0.213469	-0.0079154	-0.167233	0.370274	-0.424572	-0.33102	-0.181803	-0.0433727	0.20821	0.0540625	0.123992	-0.224212	-0.0294766	0.117899	-0.318399	-0.0830478	0.524401	-0.405759	0.265296	0.179025	-0.21766	-0.274352	-0.116458	0.531721	0.0503233	0.00111778
S_3044	-0.24178	-0.179221	-0.266471	0.0163302	0.777736	0.775166	-0.0838676	0.522525	0.126815	-0.242981	-0.513	-0.50315	0.0724574	-0.214562	-0.195652	-0.402849	-0.104673	0.419104	0.356629	0.367479	-0.128313	0.14516	-0.683901	0.43194	-0.219611	0.247916	0.0849293	0.0839614	0.39855	-0.47443	-0.0287223	0.0889701	-0.67594	-0.247488	0.316922	0.47894	-0.0333069	0.161134	0.099951	0.161019	0.788956	-0.279754	-0.183094	0.779674	0.478546	-0.262919	0.160304	-0.51279	-0.636153
S_5671	-0.309649	-0.0599195	0.0564759	-0.0863943	0.164976	-0.107302	0.0991354	0.463804	0.117471	-0.0888491	-0.243541	-0.233586	0.127105	-0.0853314	-0.199803	-0.378349	-0.200873	0.380254	-0.181393	0.133765	-0.0568515	0.147998	-0.35131	0.00698995	-0.415458	0.198248	0.103816	-0.17044	-0.105078	-0.387323	-0.0288064	-0.0406283	-0.469498	-0.411458	0.126445	0.344454	-0.047649	-0.219989	0.0110189	0.303604	-0.118901	-0.0332827	-0.271193	0.267317	0.399167	0.0800828	0.334091	-0.275591	-0.172239
S_7776	0.475908	0.321449	0.260932	0.265869	-0.480781	-0.438779	-0.299886	-0.634336	0.0018533	0.24121	0.251345	0.252603	-0.0453875	0.1632	0.57937	0.661499	-0.0734778	-0.469098	-0.102258	-0.0010932	-0.0550809	-0.145044	0.741297	-0.118427	0.208483	-0.249942	-0.208819	0.108109	-0.194203	0.369273	-0.137632	0.158596	0.694669	0.60991	-0.338285	-0.391451	-0.130505	-0.135776	-0.298219	-0.242088	-0.599765	0.542064	0.488886	-0.631976	-0.401763	0.21855	-0.210678	0.589153	0.440918
S_1902	0.310765	-0.097577	-0.396167	-0.490469	-0.452462	-0.142249	-0.248985	-0.493458	0.271477	-0.169574	0.147599	0.164232	-0.275902	-0.149511	0.136747	-0.0131126	0.000673663	0.0576348	-0.519527	-0.356446	0.156397	-0.102281	0.522623	-0.393205	-0.131353	0.15778	-0.031053	-0.434133	-0.637184	-0.122081	0.257313	-0.145124	0.313137	-0.25208	-0.506143	-0.421848	-0.244564	0.0547608	-0.141388	0.0273368	-0.154909	-0.146413	0.417799	-0.421181	-0.441557	0.159719	0.145429	0.0383945	0.502164
S_6645	0.662325	0.252939	0.22581	0.11824	-0.447096	-0.369966	-0.452365	-0.60102	0.0908281	-0.0464092	0.223191	-0.00351472	-0.263384	-0.177654	0.428325	0.481592	-0.366105	-0.32715	-0.163803	-0.0457736	0.0642829	0.138604	0.607037	-0.103336	-0.0562921	-0.119181	-0.159115	0.161134	-0.358397	0.0850955	-0.144278	0.181338	0.556375	0.306019	-0.61549	-0.346047	-0.182618	-0.342623	-0.314065	-0.0665473	-0.483297	0.3033	0.474374	-0.553617	-0.221955	0.159115	-0.162362	0.432405	0.383576
S_2055	0.52094	0.129229	0.276146	0.487903	-0.0844105	-0.425572	-0.184599	-0.341834	-0.330048	0.514949	-0.103865	-0.237532	0.433266	0.187882	-0.00490909	0.309267	-0.190659	-0.293543	-0.224221	-0.0421686	-0.0995161	0.153391	0.12039	-0.11337	0.0988507	-0.351588	0.17724	-0.281055	-0.21556	0.0189466	-0.126122	0.0953119	0.0372065	0.204554	-0.173322	-0.0437654	-0.0567591	-0.441513	-0.145137	0.338494	-0.490041	0.488349	0.00994473	-0.322594	-0.268093	-0.203071	0.528742	0.215364	0.169269
S_5388	0.440218	0.199979	0.650579	0.49168	-0.354944	-0.194386	-0.253869	-0.347255	-0.133695	0.109906	0.165083	0.0556044	0.059932	-0.143173	0.389416	0.598165	-0.354394	-0.23733	0.304834	0.104762	-0.336485	-0.15788	0.40973	0.0888457	0.0460628	-0.327199	-0.243114	0.0341488	0.0837292	0.334783	-0.405566	-0.0575419	0.418143	0.594713	-0.296016	0.0254044	-0.0509618	-0.140499	-0.506344	0.00985528	-0.426493	0.462212	0.258438	-0.586896	-0.476188	0.0881722	-0.167448	0.504516	0.183902
S_8443	0.167088	-0.296708	0.0892428	0.207989	0.270337	0.0429968	0.261617	0.00824958	0.0991602	0.291037	-0.0141806	0.0725489	0.406866	0.0837716	-0.0746913	0.190713	0.0589763	0.191202	0.015419	0.246158	0.354857	-0.324661	0.219905	0.00569693	0.0989371	-0.370674	-0.250598	0.241128	0.0913714	0.00358889	-0.347042	-0.216117	0.32604	0.134765	0.320999	-0.322399	0.00235392	0.232663	0.126064	0.149579	-0.131605	0.375994	-0.213938	0.0659273	-0.125128	0.163257	-0.104616	0.197368	-0.259434
S_6160	0.268184	0.224909	0.393411	0.197898	-0.485444	-0.361041	0.123789	-0.431979	-0.235243	0.3925	0.378757	0.349921	0.0446452	0.369793	0.36749	0.431993	0.145139	-0.28259	-0.0410597	-0.112968	-0.042979	-0.154584	0.656111	-0.422068	0.452958	-0.325895	-0.0893665	-0.153375	-0.202781	0.51801	-0.186061	-0.223906	0.639353	0.525903	-0.18548	-0.259397	-0.083671	0.0163657	-0.0906389	-0.281123	-0.591804	0.389192	0.219459	-0.74484	-0.531567	0.194216	-0.0832882	0.600272	0.581178
S_1036	-0.276281	-0.174722	-0.0796244	0.277483	0.592802	0.155511	-0.114118	0.550214	-0.0336788	0.102053	-0.488495	-0.418649	0.34108	0.0858964	-0.288361	-0.245658	0.0116733	0.30427	0.210235	0.31675	-0.184155	0.209877	-0.609769	0.336367	-0.0838355	0.183919	0.393561	-0.119039	0.305847	-0.394489	-0.0130001	0.289338	-0.700934	-0.228251	0.290708	0.528437	0.166793	-0.226344	0.164122	0.57978	0.270352	-0.135709	-0.23606	0.640079	0.426071	-0.246759	0.480076	-0.494495	-0.582215
S_9526	-0.0157799	-0.129358	0.216363	-0.0212904	-0.176598	-0.0849018	0.0622146	-0.156777	0.305398	0.107734	0.423947	0.462579	-0.115751	0.00997924	0.0827071	0.21357	0.117436	0.00455144	-0.0522218	-0.128072	0.0958822	-0.377128	0.380558	-0.219605	-0.0976952	-0.479845	-0.630718	0.287259	0.00832806	0.460561	-0.352815	-0.239792	0.458798	0.209472	-0.201042	-0.495898	0.0375075	0.140136	0.141901	-0.178253	-0.153186	0.224389	-0.0107821	-0.33371	-0.266127	0.0537313	-0.60005	0.666388	0.0421402
S_5992	0.077272	-0.121782	-0.328475	-0.275144	-0.0319067	0.0214656	-0.235239	-0.0258454	0.329513	-0.111647	-0.399439	-0.4779	0.133352	-0.224927	0.185535	-0.347349	-0.15357	0.236526	-0.380394	0.0492793	0.158508	0.180199	-0.0800561	-0.208467	-0.539505	0.0431669	-0.174111	-0.358655	-0.530942	-0.513441	-0.112203	-0.163562	-0.134362	-0.39444	-0.0743158	-0.255387	0.00934795	0.0874601	-0.0110235	0.0876372	-0.242017	0.170833	0.0155455	-0.160889	0.0478449	0.0547399	0.196775	0.0257206	0.0650428
S_1353	0.136673	-0.288382	-0.328354	-0.163049	0.192638	-0.0210566	0.144155	0.212376	-0.0497762	-0.0248346	-0.427986	-0.546353	0.364106	-0.210137	-0.395067	-0.461972	-0.132712	0.297297	-0.261313	0.00220888	0.344217	0.253029	-0.408137	-0.0275832	-0.256116	0.155914	0.327621	-0.37893	-0.304683	-0.655626	0.104574	-0.164863	-0.383124	-0.663075	0.224983	0.0106045	0.0265741	0.0353108	0.0703992	0.462757	-0.0447793	-0.121592	-0.354373	0.224865	0.108681	-0.0945769	0.605515	-0.534856	-0.163642
S_1626	-0.242282	-0.394152	-0.0957139	0.0194688	0.591329	0.566577	0.20456	0.35273	-0.092193	-0.241084	-0.20048	-0.10536	0.170608	-0.133955	-0.413627	-0.152932	-0.123227	0.454473	0.0992342	0.232516	-0.0782791	-0.0993719	-0.356894	0.252634	-0.0931685	0.184041	0.210042	-0.0476155	0.133806	-0.348338	-0.0537264	0.0143524	-0.435085	-0.477492	0.378589	0.487202	0.0694344	-0.11475	-0.0681823	0.341209	0.623519	-0.323857	-0.239894	0.670781	0.16785	0.142097	0.21931	-0.563336	-0.533098
S_144	-0.321139	0.588367	0.535457	0.539258	0.200698	0.151578	-0.187215	0.331645	-0.0328957	0.100428	-0.0537203	-0.105773	0.00975158	0.272949	0.561424	0.346224	0.107509	-0.312422	0.493622	0.473164	-0.37134	0.367138	-0.0802938	0.364353	0.224145	0.174331	0.157649	0.41682	0.420374	0.272766	-0.190926	0.599926	-0.0321306	0.545256	0.114798	0.603991	0.463763	-0.156854	0.0127538	-0.123117	0.0431257	0.207453	0.341248	0.168979	0.419217	0.114707	-0.287383	0.174048	-0.0978931
S_2559	0.354655	0.265732	0.263467	0.0534686	-0.478874	-0.265455	-0.393578	-0.538109	0.244159	0.260429	0.319769	0.196817	-0.169298	-0.0215643	0.49691	0.394199	-0.0629167	-0.0882121	-0.204804	-0.131052	-0.0356061	-0.159335	0.682176	-0.214715	0.155335	-0.138217	-0.312857	-0.0524793	-0.236795	0.279162	-0.0681478	-0.0584127	0.530903	0.357496	-0.539374	-0.313089	-0.238591	-0.0363621	-0.134448	-0.113537	-0.42658	0.446387	0.528244	-0.641013	-0.334233	0.0885134	-0.046438	0.583271	0.618495
S_8101	-0.0881295	-0.575807	-0.187435	-0.0914072	0.471	0.369345	-0.00221156	0.42383	0.211427	-0.0312951	-0.374412	-0.483634	0.252403	-0.353544	-0.454163	-0.572892	-0.212181	0.703046	0.0380837	0.189496	0.180623	0.0293861	-0.436221	0.0521221	-0.293863	0.00418972	-0.0855499	-0.0823629	0.0518871	-0.585321	-0.226701	-0.428823	-0.416162	-0.571302	0.164949	-0.0200004	-0.136462	0.188433	0.300728	0.424408	0.238916	-0.0463299	-0.424026	0.361327	0.294305	-0.182678	0.35097	-0.269772	-0.414499
S_4806	-0.0644426	0.0366126	0.142353	0.0653561	0.151824	0.0791867	-0.00935626	0.164198	0.234285	-0.170995	0.130319	0.193296	-0.0995191	-0.206121	-0.100314	0.23616	0.0460663	0.115313	0.334907	0.101949	0.0294505	-0.237947	-0.0412557	0.463962	0.0404032	0.182	-0.0366422	0.380616	0.555654	0.109618	0.129555	0.256933	-0.00441625	0.0489184	0.059839	0.309089	0.182918	0.0923149	-0.054333	0.273217	0.337627	-0.195151	0.117014	0.378841	0.130969	0.0878892	-0.260884	-0.203773	-0.292357
S_7093	-0.285454	-0.198243	-0.518218	-0.32533	0.230618	0.498636	0.0792537	0.232848	0.11776	-0.419707	-0.225459	-0.131526	-0.0132719	-0.208363	-0.151627	-0.359365	0.0978346	0.268991	0.115532	0.0998926	-0.0795833	-0.0659499	-0.3223	0.225963	-0.102953	0.561327	0.229528	-0.221516	0.147049	-0.390708	0.317457	-0.0532331	-0.331294	-0.489336	0.321451	0.281221	0.0635068	0.42278	0.0119449	0.0172422	0.540451	-0.43108	0.0924516	0.451761	0.113952	0.181133	0.187185	-0.634957	-0.192276
S_4721	-0.165811	-0.436436	-0.227997	0.0334796	0.299983	0.239321	0.21545	0.368875	0.131489	0.0763363	-0.145556	-0.122098	0.31321	0.18425	-0.243505	-0.400792	0.208464	0.224071	-0.00456225	0.138364	0.0039715	0.143003	-0.182158	-0.279159	-0.209559	-0.104009	0.0401747	-0.223073	-0.1346	-0.138952	-0.368592	-0.309493	-0.152986	-0.207591	0.132212	-0.217702	0.210826	0.253603	0.511598	0.18253	0.0180917	-0.0492507	-0.184395	0.0646241	-0.0471134	-0.00983902	0.145678	0.0913556	-0.279928
S_7892	-0.157529	-0.412777	-0.352517	-0.190713	0.538521	0.274446	0.377771	0.373875	-0.126893	-0.0218621	-0.319481	-0.210909	0.16231	-0.0654647	-0.592712	-0.428307	0.00936468	0.549158	0.0495972	0.0523063	0.315597	-0.144024	-0.536303	0.218412	0.0906887	0.11256	0.225095	-0.053283	0.213592	-0.442968	0.177005	-0.14256	-0.546153	-0.532297	0.515999	0.196714	-0.264851	0.0527041	0.118937	0.230626	0.479605	-0.337895	-0.59282	0.696155	0.306468	-0.224772	0.386941	-0.696096	-0.46956
S_3340	0.00846338	-0.176311	-0.222658	0.203624	0.454816	0.0522381	0.174231	0.367299	-0.195338	0.394702	-0.547915	-0.411012	0.518738	0.503279	-0.151726	-0.330961	0.214428	0.115422	-0.0467011	0.222579	0.0249927	0.333529	-0.271378	-0.25853	0.0493887	-0.118053	0.433095	-0.442487	-0.180307	-0.283048	-0.16261	-0.0687755	-0.357158	0.0496847	0.251091	0.0556973	-0.00212208	0.00492491	0.322578	0.312646	-0.116197	0.0545772	-0.283123	0.166323	0.0328053	-0.258239	0.60295	-0.137332	-0.243124
S_3082	0.207019	-0.174057	-0.360469	0.0839099	0.415557	-0.0561406	0.0545451	0.0367203	-0.399411	0.0671691	-0.541892	-0.398878	0.276061	0.382185	-0.0764028	-0.0991424	-0.0893256	-0.061936	-0.130698	0.284582	0.103045	0.267222	-0.140669	-0.191363	0.00500043	-0.11138	0.396529	-0.216196	-0.306886	-0.455066	-0.0608084	0.133281	-0.154168	-0.067234	0.273852	-0.0113155	-0.236815	-0.308876	-0.0985051	0.0823606	-0.151268	-0.0321052	-0.31148	0.247067	0.119884	-0.0275262	0.366922	-0.318978	-0.356018
S_8380	-0.3967	0.391926	-0.043177	-0.442522	-0.343653	-0.274262	0.320259	-0.0954857	0.118917	0.0136696	0.463053	0.589299	-0.399982	0.308299	0.223218	0.0351875	0.46878	-0.219698	-0.194823	-0.272955	0.231008	-0.215042	0.267749	-0.257224	0.243883	0.0351038	-0.253229	0.270698	0.0553224	0.48164	0.370682	0.0198094	0.36343	0.172035	0.0646164	-0.172201	0.0164367	0.234742	0.176924	-0.627282	-0.102158	-0.100071	0.0456272	-0.147043	0.127453	0.191216	-0.572233	0.247336	0.41673
S_9552	0.402557	-0.105243	-0.0910798	0.0448944	0.0119204	-0.1261	0.0680908	-0.18201	-0.0231946	0.325144	-0.0767577	-0.120148	0.235108	0.220205	-0.20167	-0.153285	-0.0225796	0.048295	-0.381724	-0.221402	-0.0329775	0.107072	0.0692981	-0.440421	-0.169921	-0.296366	0.0216062	-0.520068	-0.385903	-0.00348635	-0.153572	-0.268621	-0.140802	-0.0267374	-0.295846	-0.219588	-0.22694	-0.174737	0.185341	0.189787	-0.2086	0.171862	-0.0337478	-0.285088	-0.31779	-0.24097	0.522035	0.277421	0.200157
S_5991	-0.487946	0.344326	0.0920505	0.194266	0.205415	0.348626	0.193619	0.331587	0.227065	0.171407	-0.0618453	-0.0760456	0.221431	0.0759364	0.209014	-0.106659	0.36142	0.0690575	0.370643	0.205992	-0.152599	-0.0539689	-0.418387	0.49435	0.166522	0.299808	-0.106892	0.19417	0.668573	0.197091	0.0544667	0.128157	-0.374587	0.197208	0.534317	0.391734	0.449293	0.453615	0.381459	-0.285996	0.319681	0.263289	0.150903	0.313064	0.413917	0.0409088	-0.0488257	0.0252783	-0.00201631
S_8381	-0.0530255	0.157835	0.212637	-0.446248	-0.289777	-0.0994613	0.214996	0.044995	0.37503	-0.12328	0.567839	0.581098	-0.499351	-0.25483	-0.10356	0.0645406	0.124511	0.161754	-0.0480835	-0.342643	0.356201	-0.359456	0.357496	-0.056149	0.0926715	0.0421288	-0.298046	0.347999	0.170305	0.348747	0.315545	-0.190647	0.416089	-0.0200697	-0.327532	-0.0917567	-0.259663	0.350907	-0.0358369	-0.0155772	0.172884	-0.313145	0.0452642	-0.0605865	-0.116896	-0.0246949	-0.454291	0.0586279	0.284856
S_692	-0.351177	-0.166499	-0.316241	-0.118857	0.557631	0.341156	0.0359839	0.56032	0.358359	-0.232835	-0.428809	-0.368996	0.128233	-0.118159	-0.068983	-0.405655	0.0962898	0.333054	0.276041	0.404803	0.125159	0.0591287	-0.537514	0.2707	-0.371075	0.158966	-0.146379	0.243981	0.390462	-0.40259	-0.0820712	0.0251103	-0.361895	-0.199488	0.420666	0.140079	0.195007	0.378682	0.285036	0.084957	0.300993	-0.132807	-0.250301	0.57968	0.548438	-0.00299966	-0.193603	-0.264404	-0.624989
S_2427	-0.266523	0.0688049	-0.326761	-0.112543	0.680242	0.692615	0.0350609	0.362941	0.0591601	-0.0382738	-0.494347	-0.416677	0.17366	0.139585	-0.000742411	-0.416536	0.107114	0.0928416	-0.0874149	0.253076	-0.0664827	0.295767	-0.434038	-0.039768	-0.236822	0.0930325	0.057145	-0.0753881	-0.0150603	-0.333013	0.0704812	0.026671	-0.421335	-0.0859594	0.271851	0.29888	0.0329107	0.239171	0.201235	-0.0894054	0.568674	-0.0937763	-0.0993885	0.511389	0.363124	-0.16254	0.138803	-0.213414	-0.277307
S_6158	0.0467363	0.380307	0.277575	0.137005	-0.551969	-0.243124	-0.310021	-0.373085	-0.141035	0.0837565	0.209401	0.261594	-0.161092	0.106935	0.560276	0.446571	0.0466332	-0.525591	0.105637	-0.0999741	-0.346196	-0.103595	0.457749	-0.109232	0.220469	-0.113103	-0.110664	-0.0629833	-0.0670829	0.437285	0.0387356	0.0799391	0.506305	0.486189	-0.279266	-0.103521	0.004773	0.0846015	-0.394782	-0.32972	-0.359051	0.227802	0.393765	-0.612887	-0.443575	0.0383308	-0.301018	0.396799	0.444151
S_676	-0.0819593	0.121147	-0.239044	0.0649586	0.178872	-0.196844	-0.00285644	0.146899	-0.0678828	0.230138	-0.578173	-0.462642	0.465748	0.205888	0.0591859	-0.255951	0.0818122	-0.224738	-0.17549	0.136113	0.0523355	0.225158	-0.387265	-0.036972	-0.288156	-0.14844	0.00603844	-0.143386	-0.0533705	-0.264766	0.0521118	0.0451491	-0.270566	0.0923649	0.363994	-0.0785823	0.169542	0.118625	0.110575	-0.0201725	-0.299585	0.338579	-0.290199	0.0679564	0.2488	-0.176065	0.18952	0.000865315	-0.160736
S_8795	-0.244598	0.0762078	-0.169755	-0.0143222	0.352528	0.034068	0.15866	0.200087	0.304991	0.221163	-0.20583	-0.135941	0.259545	0.0533495	-0.0922359	-0.16852	0.229656	0.100372	-0.11831	0.0714082	0.309748	-0.0758537	-0.386481	0.289109	-0.14243	-0.0657167	-0.269715	0.329525	0.315951	-0.0558501	0.0742105	0.169184	-0.318742	-0.0720668	0.439067	-0.0604827	0.249308	0.143634	0.396519	-0.0515526	0.166017	0.272076	-0.231064	0.445084	0.508265	-0.121908	-0.0899545	0.0183822	-0.251709
S_6269	-0.293577	-0.0750984	-0.469502	-0.217155	0.523224	0.395881	0.215222	0.550398	0.431795	-0.210456	-0.302744	-0.306259	0.0258494	0.0837864	-0.00845127	-0.490267	0.309638	0.236272	0.126917	0.360535	0.380233	0.365758	-0.357211	0.118568	-0.181636	0.37207	0.0870453	0.324986	0.159718	-0.348747	-0.0369027	0.128345	-0.23967	-0.198868	0.357621	-0.0329008	0.31867	0.414906	0.66071	-0.0831959	0.325105	-0.217337	-0.0213663	0.569509	0.656648	0.147023	-0.155062	-0.217034	-0.380796
S_9907	-0.215762	-0.135016	-0.23233	-0.0326493	0.458062	0.144118	-0.270641	0.452217	0.061542	-0.249917	-0.452361	-0.519034	-0.0305478	-0.173612	-0.201919	-0.491329	-0.264265	0.237843	0.250227	0.3399	-0.202284	0.262	-0.611266	0.177579	-0.38147	0.181659	0.0214507	0.127882	0.344122	-0.52501	0.0121223	-0.00937972	-0.510681	-0.168659	0.100213	0.269479	-0.211676	-0.0106963	0.14084	0.117322	0.15276	-0.165312	-0.288403	0.467411	0.661238	-0.206835	0.12271	-0.324498	-0.522841
S_5222	0.202544	0.33484	0.528403	0.334627	0.0369897	-0.275912	0.0305344	-0.0730876	-0.0808712	0.239551	0.189858	0.168973	-0.103626	0.0310399	0.089693	0.464653	-0.176984	-0.0106135	0.238273	0.0912399	0.0716446	-0.206054	0.104418	0.366162	0.298237	-0.186657	-0.127441	0.479793	0.444235	0.285979	-0.0361669	0.273888	0.0682886	0.502193	0.00336777	0.2345	-0.281737	-0.353594	-0.242133	-0.00860414	-0.085237	0.255655	-0.0709284	0.111531	0.186409	-0.114153	-0.136868	0.117388	-0.0453126
S_2330	-0.122643	-0.050847	-0.407716	-0.126535	0.214623	0.234423	0.318085	-0.0321802	0.0700527	0.14032	-0.0863073	0.0118612	0.159652	0.121869	-0.0848463	-0.133147	0.400154	0.20353	0.14248	-0.052434	0.180769	-0.363216	-0.320846	0.255062	0.252858	0.0646988	-0.101611	-0.0884514	0.403438	0.0383876	0.19462	-0.0569815	-0.298694	-0.0862537	0.53948	-0.0222063	0.0370572	0.399359	0.233505	-0.260338	0.361591	-0.00801404	-0.124145	0.303873	0.0387893	-0.117121	0.0748226	-0.199413	-0.104313
S_5302	-0.0427352	-0.19257	-0.400892	-0.347312	0.0417591	-0.0603747	0.188034	-0.0462796	0.144571	0.0536095	0.0918885	0.269566	-0.013346	0.0288512	-0.366424	-0.138821	0.357915	-0.0569701	-0.216419	-0.314822	0.409077	-0.219386	0.000640407	-0.0802315	0.0528902	-0.0976735	-0.0845557	0.140112	0.0860745	0.093889	0.371622	-0.0820344	0.110794	-0.100625	0.0729351	-0.378038	0.0619197	0.342367	0.306429	0.0558261	0.233099	-0.235699	-0.180262	0.179944	-0.0592883	-0.180606	-0.168821	-0.0956951	-0.0669218
S_6204	-0.136571	-0.376041	-0.331101	-0.0461946	0.37941	0.0678368	0.534828	0.165095	-0.108119	0.262523	-0.15461	0.113785	0.401772	0.268259	-0.461242	-0.185434	0.349367	0.238491	0.006175	-0.0498093	0.244322	-0.421568	-0.326445	0.0254469	0.118273	-0.277354	-0.0445481	-0.13203	0.26225	0.00541608	0.029348	-0.234171	-0.269541	-0.106215	0.602813	-0.132892	-0.0295301	0.266083	0.233768	0.0641784	0.209398	-0.043322	-0.554235	0.363033	-0.0982037	-0.191743	0.139757	-0.208738	-0.401496
S_9471	-0.0843226	0.149536	0.228008	0.257499	0.154132	0.193677	-0.166464	0.335704	0.10471	-0.23089	-0.0462089	-0.202858	-0.0391705	-0.0194441	0.262303	-0.00751786	-0.147288	-0.137626	0.349453	0.454982	-0.282339	0.41256	-0.00756316	0.0511147	-0.190456	0.204435	0.0817045	0.267072	0.139576	-0.0772839	-0.310136	0.110901	0.119568	0.202244	-0.105928	0.22575	0.204741	0.0879108	0.103191	-0.00590291	-0.0730662	0.0210868	0.259778	0.0270066	0.271407	0.257942	-0.206017	0.124835	-0.173302
S_90	0.393242	0.512442	-0.010331	-0.000448558	-0.473233	-0.299012	-0.233009	-0.51291	-0.0250548	-0.0852447	0.203593	0.196183	-0.362225	0.29893	0.687731	0.468634	0.109494	-0.613642	0.0135786	-0.0268766	-0.0876482	0.177065	0.618795	-0.235151	0.193911	0.0532281	0.0481265	0.0180899	-0.24603	0.348923	0.0553957	0.316689	0.599155	0.563532	-0.41401	-0.224599	-0.0385324	-0.0582118	-0.22251	-0.475266	-0.396855	0.0666052	0.634556	-0.55406	-0.29461	0.240732	-0.339467	0.401716	0.474475
S_7727	0.0711467	-0.0143761	-0.0695572	-0.0960322	-0.116267	-0.277034	0.0326851	-0.0992725	-0.340563	0.190107	-0.2926	-0.244587	0.235969	0.151915	0.0460306	-0.108011	-0.100207	-0.0148837	-0.329398	-0.0436021	0.0659006	0.0421131	0.0139767	-0.356897	-0.00261646	-0.174202	0.151022	-0.482794	-0.477981	-0.2802	0.0682029	-0.19343	0.015278	-0.219997	0.110315	-0.0566865	-0.26159	-0.116897	-0.319372	0.0441212	-0.425861	0.133705	-0.300355	-0.243109	-0.191025	-0.0676943	0.372325	-0.135249	0.162925
S_6058	-0.35741	-0.373126	-0.0725196	-0.227087	0.202936	0.326064	0.302947	0.379654	0.5699	-0.0422887	0.0977507	0.127926	0.107572	-0.170685	-0.234933	-0.42651	0.136421	0.506978	-0.111354	0.0204442	0.178857	-0.214959	-0.115457	-0.110246	-0.424767	-0.0984152	-0.509151	0.127072	0.0501385	-0.00847259	-0.321494	-0.47081	-0.0970606	-0.260702	0.12943	-0.27436	0.154371	0.45031	0.523892	0.0133794	0.177551	0.0835556	-0.189455	0.123188	0.138831	0.115562	-0.223455	0.27783	-0.169573
S_2665	0.199619	0.398407	0.0578915	-0.271601	-0.530499	-0.306155	-0.211872	-0.442829	-0.0013616	-0.239693	0.424432	0.402831	-0.645011	-0.0782582	0.335277	0.322967	-0.00919328	-0.430913	0.141762	-0.277445	-0.0732022	-0.216193	0.391376	-0.10643	0.126069	-0.0763096	-0.309658	0.241389	0.149171	0.431699	0.290607	0.0343604	0.53816	0.384146	-0.445762	-0.202652	-0.348395	0.119495	-0.364449	-0.515362	-0.132748	-0.177384	0.255369	-0.430563	-0.239029	-0.063177	-0.620516	0.271908	0.350727
S_7292	0.237753	-0.0273461	0.247242	0.0456761	-0.429535	-0.268547	-0.367189	-0.465943	0.259663	0.312973	0.133537	0.0825617	0.173754	-0.244672	0.245121	0.225769	-0.197764	0.0319389	-0.380961	-0.195876	-0.0671053	-0.374125	0.440718	-0.222236	-0.228874	-0.416702	-0.57792	-0.218937	-0.307873	0.117871	-0.1775	-0.352143	0.366836	0.132424	-0.353198	-0.440068	-0.160616	0.0748216	-0.233611	0.0949146	-0.489974	0.636905	0.157554	-0.650865	-0.466352	-0.0253082	0.0239543	0.590267	0.411471
S_3407	0.197466	0.338221	0.251714	0.116929	-0.501283	-0.325538	-0.277995	-0.437101	0.134075	0.334737	0.18241	0.117726	0.0315125	0.108969	0.510516	0.26175	0.038652	-0.374072	-0.195243	-0.15547	-0.165073	-0.0781095	0.451058	-0.315137	-0.043794	-0.35674	-0.440448	-0.105341	-0.209902	0.39445	-0.153163	-0.160614	0.458693	0.497678	-0.364251	-0.412125	-0.0258637	0.132791	-0.0552348	-0.309283	-0.570096	0.593629	0.321645	-0.764599	-0.361153	-0.0362345	-0.184512	0.780869	0.552041
S_8677	0.47712	-0.107117	-0.113382	-0.210183	-0.408223	-0.319408	-0.297071	-0.594597	0.0902269	0.235978	0.0506954	0.00585244	0.053026	-0.302946	-0.123429	0.00864958	-0.251118	0.0798759	-0.507729	-0.464924	0.0431921	-0.370255	0.265588	-0.24197	-0.166307	-0.285004	-0.331373	-0.448559	-0.323546	-0.0693197	0.216476	-0.415958	0.119471	-0.116044	-0.421151	-0.428257	-0.532297	0.0202651	-0.272058	0.153028	-0.28067	0.304656	0.0232867	-0.492175	-0.49344	-0.290851	0.398192	0.190626	0.451784
S_4456	0.109142	0.3051	0.0222177	0.259525	-0.026426	0.060194	0.200169	-0.0409756	-0.204881	-0.196056	0.146396	0.054482	-0.18024	0.12164	0.152654	0.293446	0.12936	-0.308472	0.500639	0.128801	-0.00388907	0.223609	-0.0977471	0.516896	0.449779	0.430745	0.422818	0.339201	0.406674	0.220241	0.0739046	0.542009	-0.0780603	0.218359	0.238804	0.287108	0.3282	-0.140349	0.0630159	-0.308736	0.226216	-0.195271	0.319089	0.239937	0.209349	0.212952	-0.124796	-0.238446	-0.0336265
S_9408	0.15784	-0.0845457	-0.16383	0.378128	0.256504	-0.117218	-0.00785678	0.135754	-0.2991	0.0306504	-0.4001	-0.457066	0.447934	0.137782	-0.201118	-0.111919	-0.138559	-0.170659	0.125689	0.264804	-0.24745	0.327747	-0.427313	0.16725	-0.147598	0.123213	0.434671	-0.237209	0.102807	-0.339701	-0.0860601	0.168755	-0.408741	-0.0817489	0.268475	0.22054	0.163418	-0.208792	0.0652024	0.263946	-0.165085	0.0843116	-0.099179	0.212096	0.155143	0.00522729	0.521908	-0.297274	-0.343362
S_6485	-0.0507616	0.369665	-0.386765	-0.407676	-0.282806	-0.296794	0.110289	-0.338999	0.0300194	0.31902	0.0953611	0.306432	-0.0902599	0.45065	0.227814	-0.00257891	0.64577	-0.458133	-0.302696	-0.440437	0.222304	-0.21547	0.16316	-0.419485	0.206181	-0.287045	-0.23898	-0.179005	-0.0557107	0.428309	0.492701	-0.0541921	0.293231	0.337291	-0.0084291	-0.433759	-0.0357654	0.463723	0.14099	-0.478468	-0.12874	0.00436788	0.00142257	-0.332307	-0.298888	-0.322078	-0.292006	0.307567	0.410024
S_3036	0.0701474	0.174178	0.457768	0.334279	0.147631	0.0440122	-0.129183	0.0862392	0.323993	0.343403	0.0200722	-0.200436	0.192719	-0.242887	0.14422	0.0888729	-0.185006	0.293437	0.208731	0.220827	0.0234677	-0.178375	-0.104946	0.341242	-0.0348486	-0.190938	-0.48472	0.338856	0.468378	0.0512736	-0.282959	-0.122621	-0.0702251	0.262379	0.0509888	0.0722192	-0.107609	0.127914	0.111972	0.0620396	-0.086078	0.603407	-0.024196	0.0112941	0.276717	-0.15167	-0.00475407	0.352158	-0.0183307
S_2506	0.0932847	0.319885	0.166622	0.0656862	-0.416339	-0.216643	-0.282678	-0.364897	0.193689	0.245529	0.214239	0.317537	-0.12623	0.199645	0.565777	0.367041	0.142905	-0.361861	-0.118911	-0.100602	-0.154003	-0.16046	0.577912	-0.225434	0.0918086	-0.236054	-0.336205	0.0194456	-0.160517	0.448945	-0.0730138	0.02685	0.525756	0.533936	-0.359687	-0.370444	-0.0942774	0.137553	-0.111081	-0.32319	-0.366082	0.402203	0.429993	-0.571852	-0.35849	0.00678941	-0.308378	0.640264	0.450129
S_6834	0.313875	0.177287	0.386489	0.227469	-0.439096	-0.231778	-0.429704	-0.624136	-0.185899	0.0650674	0.346936	0.232833	-0.116657	-0.392647	0.0431844	0.58054	-0.333096	-0.187483	0.0588463	-0.262496	-0.312885	-0.426912	0.270207	0.359258	0.25801	-0.0318468	-0.142486	0.0348466	0.273402	0.261944	0.268668	0.10391	0.193848	0.177293	-0.289333	0.169947	-0.168253	-0.261918	-0.562097	0.104861	-0.0200967	0.230379	0.307575	-0.273621	-0.335734	-0.0361274	0.070669	0.0389422	0.329665
S_3220	0.0560536	0.393785	0.174892	0.0274206	-0.508987	-0.15586	-0.0679872	-0.400754	0.275488	0.281056	0.338785	0.231827	0.0481277	0.0839891	0.494499	0.268014	0.329695	-0.301088	-0.146596	-0.228966	-0.0245717	-0.131221	0.388454	-0.150034	0.101323	-0.103145	-0.360886	-0.0998707	-0.0735399	0.496967	-0.0136116	-0.0570656	0.396674	0.323447	-0.177039	-0.28487	0.368203	0.331271	0.141691	-0.311474	-0.309163	0.450372	0.489708	-0.621575	-0.353743	0.134606	-0.232301	0.647468	0.62939
S_221	0.328534	0.294085	0.269127	0.479581	-0.0466018	-0.194674	-0.519468	-0.0681078	-0.250635	-0.256092	-0.238823	-0.399562	0.0192585	-0.0579102	0.406132	0.389544	-0.443539	-0.535252	0.284466	0.437981	-0.396481	0.523563	0.0799629	0.183117	-0.18162	0.140287	0.324204	0.142504	-0.0502255	-0.199574	-0.199975	0.49583	0.181268	0.288252	-0.23283	0.287131	0.181808	-0.410645	-0.438354	0.153722	-0.374187	0.120213	0.351552	-0.126614	0.0942187	0.228508	-0.0442832	-0.0214544	-0.171674
S_4754	0.32672	0.29283	0.277397	0.143123	-0.663267	-0.426829	0.00781956	-0.814854	-0.236248	0.169014	0.61583	0.552832	-0.152679	0.0866864	0.250827	0.653683	0.0514487	-0.507969	-0.0809451	-0.370407	-0.102777	-0.388305	0.550558	-0.0325356	0.402389	-0.232441	-0.254591	0.0815638	0.0349051	0.665946	0.0911429	0.0481618	0.543949	0.434591	-0.172414	-0.27741	0.0408724	-0.16964	-0.243612	-0.459475	-0.336498	0.3391	0.345517	-0.615513	-0.487856	0.222875	-0.28794	0.50368	0.577091
S_9833	-0.256251	0.0921764	-0.443948	-0.423288	-0.0039388	0.0455723	0.0488983	0.18276	0.196383	-0.188056	-0.348502	-0.319637	-0.0162084	-0.233796	-0.0854554	-0.519562	0.0685647	0.271545	-0.080716	-0.159104	0.036999	-0.0380374	-0.595056	0.206853	-0.31335	0.353362	-0.0160119	-0.353942	0.107939	-0.354876	0.409913	-0.0624346	-0.638057	-0.405862	0.263911	0.20381	-0.051991	0.259457	-0.0146764	-0.0806789	0.197639	-0.18895	-0.166685	0.242652	0.260953	-0.212352	0.277527	-0.446282	0.00412793
S_5745	0.0642957	0.0248146	0.211199	0.266781	0.262531	0.15196	-0.045649	0.118426	-0.0844212	-0.182967	-0.0231303	-0.13325	-0.0205347	-0.313484	-0.103073	0.241399	-0.208341	0.112733	0.527478	0.275175	0.0272358	-0.091047	-0.264396	0.664677	0.184015	0.191118	0.0863173	0.468542	0.634385	-0.102591	0.0344861	0.285968	-0.140616	0.0609862	0.267577	0.425332	0.0963148	-0.0785995	-0.185146	0.173525	0.325913	-0.093896	-0.0518839	0.462739	0.312254	0.0457765	-0.119154	-0.379449	-0.406276
S_7174	-0.0959047	0.409805	0.178903	-0.00828016	-0.232689	0.0262085	0.0237545	-0.0229777	-0.037566	-0.459305	0.27702	0.395884	-0.504291	0.00687521	0.425083	0.430807	0.0408758	-0.423067	0.472227	0.15053	-0.130594	-0.014835	0.294176	0.302118	0.224488	0.322374	0.0678493	0.536778	0.340044	0.368374	0.143311	0.399711	0.41563	0.486796	-0.0136422	0.220749	0.118696	0.101594	-0.318875	-0.465569	0.124681	-0.272526	0.392714	0.0248042	0.060245	0.378457	-0.708163	-0.0296512	0.0279719
S_9012	-0.0221907	-0.196616	-0.410743	-0.140406	0.503471	0.384973	-0.097389	0.311957	-0.135843	-0.0785614	-0.541024	-0.468957	0.222258	0.0390569	-0.309131	-0.431714	0.00403075	0.0841178	-0.147738	0.0686105	-0.0677815	0.346331	-0.401625	-0.174342	-0.24614	0.0950367	0.410222	-0.438216	-0.225878	-0.51326	0.199494	-0.0265721	-0.408968	-0.369893	0.02024	0.25818	-0.0423651	0.0802533	0.0133239	0.432396	0.392152	-0.390533	-0.194793	0.380154	0.0169844	-0.32136	0.475492	-0.510369	-0.319767
S_2796	0.61796	0.0393492	-0.00830618	-0.224457	-0.407275	-0.221602	-0.239004	-0.520784	0.490473	-0.0241967	0.257188	0.1275	-0.237228	-0.398553	0.160337	0.218656	-0.203022	0.126438	-0.282619	-0.293122	0.298722	-0.278092	0.494025	-0.0620978	-0.222542	-0.129097	-0.444671	-0.0204575	-0.241908	0.0576128	-0.00280714	-0.157809	0.365323	0.0562837	-0.559643	-0.485687	-0.332827	0.0754588	-0.18294	0.074434	-0.20472	0.197299	0.340952	-0.437505	-0.384151	-0.0214752	-0.0727857	0.343071	0.378665
S_6295	0.385044	0.287807	0.177894	-0.171039	-0.613366	-0.314115	-0.316443	-0.48884	0.422319	-0.0520526	0.454088	0.2172	-0.342851	-0.445483	0.158499	0.167857	-0.224233	-0.166527	-0.269779	-0.39743	0.0376441	-0.118084	0.404302	-0.0202784	-0.234595	0.00555365	-0.450678	0.138492	-0.0808948	0.254751	0.150577	-0.115914	0.348073	0.134667	-0.654176	-0.358045	-0.172599	0.0733266	-0.0636992	-0.111518	-0.240696	0.25167	0.453154	-0.52851	-0.183992	-0.00901639	-0.164132	0.465633	0.593046
S_8988	-0.0935545	-0.270762	0.203698	0.220955	0.485721	0.299916	-0.0298949	0.476698	0.10554	-0.0891438	-0.197153	-0.381298	0.091712	-0.469819	-0.368507	-0.202931	-0.347998	0.623289	0.444871	0.322628	0.0833817	-0.0174181	-0.546765	0.622974	-0.0368189	0.177917	0.0235889	0.34639	0.554781	-0.404859	-0.16471	0.00117143	-0.520216	-0.26844	0.264544	0.415805	-0.0900572	-0.086516	0.0647191	0.4259	0.384863	-0.0594843	-0.33754	0.618372	0.538633	-0.172124	0.208067	-0.447444	-0.546081
S_5379	0.0822212	-0.362046	-0.390059	-0.0684126	0.623656	0.260792	0.251177	0.401709	0.177158	0.0662666	-0.510677	-0.565694	0.45023	-0.0558935	-0.351585	-0.469531	0.0158782	0.537778	-0.089355	0.289515	0.460331	0.166046	-0.451288	0.0807534	-0.212668	0.0991348	0.180248	-0.134036	-0.0384532	-0.663803	-0.0984062	-0.12974	-0.434575	-0.475724	0.428916	0.0235751	0.0213341	0.178245	0.344157	0.437739	0.171769	-0.0366885	-0.37044	0.535894	0.333287	-0.0522722	0.482657	-0.448835	-0.458008
S_2961	-0.0626247	0.146937	-0.537516	-0.50341	0.098611	0.0741546	0.404458	0.154929	0.324365	-0.0117274	-0.156797	-0.0769261	-0.0530649	0.264692	0.198733	-0.32089	0.539795	0.0494688	-0.199711	-0.0339449	0.678634	0.157134	-0.0226936	-0.231195	0.0160437	0.129721	0.0161432	-0.011195	-0.242463	-0.111554	0.187202	0.0194497	0.0841517	-0.118989	0.26229	-0.33658	0.140718	0.513857	0.378326	-0.299792	0.0495003	-0.204164	-0.0456699	0.111831	0.127207	0.0258597	-0.198429	-0.0834267	0.0854558
S_812	0.17417	0.678413	0.436272	-0.102438	-0.566258	-0.317667	-0.172529	-0.333902	0.182625	-0.0495785	0.458912	0.287946	-0.543208	-0.272896	0.408842	0.365663	-0.14453	-0.280729	0.0592853	-0.248015	0.0715301	-0.0969239	0.352139	0.220286	0.175031	0.115352	-0.309863	0.461449	0.228976	0.427804	0.298286	0.177617	0.377204	0.392155	-0.400366	0.0241743	-0.225746	0.0036664	-0.282999	-0.411456	-0.142138	0.161442	0.375576	-0.335034	0.0850232	-0.012892	-0.419592	0.298291	0.586436
S_4694	0.295134	0.178835	0.41557	0.308303	-0.405067	-0.382598	-0.315609	-0.404438	-0.0954718	0.316713	0.221506	0.179344	0.137722	0.00790244	0.207617	0.467333	-0.104573	-0.467435	-0.154264	-0.165041	-0.189671	-0.0932667	0.445097	-0.175446	0.0210249	-0.418339	-0.200578	-0.022621	-0.157139	0.36095	-0.104088	-0.013189	0.49586	0.376326	-0.39428	-0.253786	0.0554107	-0.0989123	-0.256634	0.123244	-0.462255	0.435666	0.203709	-0.587139	-0.48646	-0.0860136	-0.102815	0.522374	0.312096
S_2238	-0.0913371	0.403517	0.0357929	-0.451031	-0.458502	-0.551712	0.189879	-0.199549	-0.0800222	0.323888	0.403959	0.460668	-0.320454	0.168975	-0.150841	-0.0429666	0.375348	-0.252059	-0.368958	-0.702113	0.298296	-0.220895	0.0875863	-0.328748	0.280366	-0.236299	-0.13272	-0.0556461	-0.00451807	0.46957	0.657969	-0.101498	0.156119	0.113465	-0.244572	-0.17725	-0.274794	0.106907	0.00672658	-0.185117	-0.114409	-0.190746	-0.242846	-0.275245	-0.171473	-0.511692	-0.133586	0.102713	0.536302
S_8983	0.00366102	0.536071	0.177851	-0.295725	-0.548861	-0.376513	0.0835436	-0.391198	-0.0544739	0.120216	0.650412	0.569718	-0.455604	0.0745572	0.0556272	0.300981	0.332976	-0.312612	-0.219261	-0.587045	0.166345	-0.160259	0.331256	-0.0852478	0.492329	0.13498	0.0592518	0.0601513	0.0613926	0.557722	0.655138	0.205518	0.302956	0.0813908	-0.323721	0.0901228	0.00815023	-0.0514224	-0.068843	-0.186125	0.0496953	-0.245265	0.284503	-0.24594	-0.181465	-0.0764914	-0.173251	0.0355544	0.683574
S_724	0.257884	0.506654	0.211489	-0.283941	-0.226119	-0.184846	-0.0383826	-0.202302	0.201939	-0.112259	0.334301	0.303487	-0.535075	-0.129241	0.273435	0.409439	0.0667923	-0.177288	-0.0145877	-0.2161	0.423233	-0.107709	0.387283	0.0764682	0.190278	-0.00401987	-0.140275	0.415338	0.0583234	0.286701	0.357346	0.326884	0.465774	0.164397	-0.35959	0.0271668	-0.175253	0.0128426	-0.35258	-0.0753027	0.116668	-0.252705	0.203159	-0.0401085	-0.0739067	-0.0951605	-0.52528	0.00872954	0.244561
S_3878	0.297095	0.285361	0.326756	0.264456	-0.506319	-0.587072	-0.213782	-0.645667	-0.158737	0.447338	0.402208	0.31802	0.130747	-0.0607545	-0.0491237	0.497999	-0.0768845	-0.409135	-0.293576	-0.42557	-0.136019	-0.342295	0.270666	0.133076	0.243296	-0.229089	-0.16371	-0.000868017	0.13589	0.424153	0.304165	0.105169	0.201806	0.233355	-0.220348	-0.124773	-0.0440699	-0.272468	-0.193011	0.0628559	-0.335907	0.500562	0.193697	-0.385575	-0.2933	-0.128549	0.19348	0.295882	0.48873
S_5054	0.15787	0.391298	0.381421	-0.0114151	-0.65938	-0.263782	-0.188583	-0.47153	0.18596	-0.131736	0.552011	0.457776	-0.39719	-0.168938	0.496791	0.485345	-0.124556	-0.354095	-0.0087697	-0.13658	-0.121366	-0.187066	0.659423	-0.0184633	0.0672469	0.0320801	-0.37577	0.317877	-0.0198823	0.483047	-0.00894506	0.0264391	0.669246	0.391749	-0.412456	-0.216502	-0.0220495	0.0466526	-0.249221	-0.436281	-0.339997	0.281349	0.555425	-0.585401	-0.220897	0.389325	-0.524263	0.547482	0.571381
S_151	-0.0976883	0.056618	0.174808	0.327717	0.288383	0.199555	0.243052	0.483672	0.110091	-0.0795377	-0.212618	-0.22074	0.258526	-0.0903568	0.0322998	0.0884608	0.0722886	0.254932	0.536201	0.406499	0.0965866	0.0927014	-0.307046	0.654393	0.150103	0.431974	0.370604	0.172157	0.468883	-0.152744	-0.120134	0.338565	-0.3114	-0.0451807	0.473596	0.523835	0.43561	0.113621	0.0340346	0.333031	0.214784	-0.065147	0.0727821	0.483833	0.258447	0.20572	0.137583	-0.447873	-0.363971
S_9265	0.162443	0.218683	0.0179418	0.150389	0.158695	-0.249547	0.256055	-0.112962	0.0632248	0.326801	0.228603	0.233969	0.0814821	0.213287	-0.249157	0.192887	0.24336	-0.301092	-0.0946499	-0.172927	0.320935	-0.0776598	-0.0885598	0.206356	0.14597	-0.244137	-0.141029	0.504642	0.395101	0.367356	0.157887	0.288277	-0.0073013	0.281743	0.117386	-0.182808	0.122582	-0.0861324	0.381224	-0.0701045	0.102821	0.172729	-0.114102	0.261323	0.231214	-0.220634	-0.172604	0.191588	-0.0949279
S_8632	0.173935	0.527058	0.1546	-0.0614303	-0.24892	-0.0567593	-0.337012	-0.0719411	0.224778	0.0307639	-0.0324016	-0.0358055	-0.272063	0.0491219	0.607899	0.176051	0.106593	-0.328141	0.146541	-0.00515087	-0.0701158	0.152503	0.301225	-0.154991	-0.0260332	-0.079323	-0.170065	0.0187123	-0.0303	0.241518	0.062335	0.0888687	0.374941	0.566996	-0.450566	-0.056967	-0.103357	0.320108	-0.210203	-0.182479	-0.168752	0.0513272	0.371466	-0.419657	-0.217248	-0.231829	-0.346783	0.369311	0.309257
S_3084	-0.118097	-0.188505	-0.479819	-0.152322	0.412983	0.0359436	0.428046	0.450489	-0.107757	0.0352567	-0.387481	-0.223956	0.299256	0.339179	-0.388297	-0.464474	0.282594	0.0719461	-0.119677	0.0915049	0.265647	0.286903	-0.371203	-0.146464	-0.0470677	0.170796	0.49837	-0.229241	-0.0965911	-0.352273	0.17076	-0.000233033	-0.340579	-0.311656	0.379938	0.0476291	0.0620831	0.163679	0.358734	0.221791	0.107866	-0.327604	-0.341205	0.445753	0.199379	-0.0797704	0.396381	-0.489176	-0.315919
S_2169	0.2599	-0.109989	-0.0562713	0.1417	0.232666	-0.00145619	-0.0805823	0.253863	0.03578	0.0356662	-0.426144	-0.486038	0.250772	0.0657893	0.0338622	-0.178481	-0.200048	0.0455679	-0.153631	0.268285	0.140035	0.515678	-0.0234321	-0.183714	-0.291296	-0.0104445	0.305187	-0.176401	-0.480693	-0.443711	-0.309217	0.0637607	-0.072436	-0.166222	-0.119884	-0.0789084	-0.0131232	-0.168276	0.0431824	0.372375	-0.248971	0.0650766	-0.0458335	0.0214536	0.0589409	-0.0354892	0.351535	-0.0767535	-0.176196
S_3649	-0.202391	-0.367543	-0.144366	-0.301654	0.345334	0.322632	0.303421	0.348258	-0.0462876	-0.088879	0.0745886	-0.0291439	-0.114436	-0.0591737	-0.503984	-0.448543	0.0326507	0.600365	-0.0580483	-0.0200792	0.2644	0.0498164	-0.199252	-0.159421	0.170016	0.207116	0.251087	-0.0779618	-0.0479107	-0.310343	0.103549	-0.285402	-0.244988	-0.565568	0.0914058	0.196117	-0.230384	0.00683316	0.290337	0.234081	0.40491	-0.48542	-0.324196	0.403083	0.240063	-0.0263104	0.295187	-0.459975	-0.123255
S_8112	-0.436473	-0.116897	-0.25692	-0.142605	0.72846	0.678802	0.229109	0.729605	0.0715537	-0.152564	-0.493148	-0.400618	0.112114	0.117323	-0.0919183	-0.518837	0.137827	0.4071	0.141657	0.430574	0.14396	0.367158	-0.433453	0.0557105	-0.04073	0.349305	0.343273	0.0395811	0.0312065	-0.487821	-0.00433328	0.0297468	-0.416067	-0.282168	0.420855	0.419621	0.0656595	0.259762	0.284411	0.102532	0.547336	-0.344546	-0.215657	0.697874	0.532205	0.0100953	0.164585	-0.518194	-0.422386
S_9615	-0.0123253	-0.377118	-0.0757406	0.160021	0.43226	0.172669	0.250533	0.330216	-0.0146363	0.15126	-0.279037	-0.415094	0.488223	-0.166818	-0.448671	-0.299619	-0.00448298	0.473129	0.175744	0.185773	0.245914	-0.0247709	-0.533463	0.276565	-0.00865803	0.00546552	0.104874	-0.0667088	0.291615	-0.384582	-0.14325	-0.192895	-0.444195	-0.378441	0.488576	0.142736	0.190198	0.139767	0.288809	0.433649	0.156415	0.0460279	-0.432053	0.404662	0.218003	-0.109597	0.401586	-0.356391	-0.422326
S_3960	-0.103131	-0.454133	-0.0381655	0.278504	0.521628	0.155633	0.0807952	0.347595	-0.313839	-0.0325244	-0.395635	-0.304236	0.396555	-0.00376372	-0.424093	-0.119848	-0.213692	0.252242	0.176228	0.367524	-0.0532488	0.0706967	-0.360407	0.221168	-0.0102258	0.0314227	0.349009	0.0225772	0.151796	-0.440182	-0.155608	0.0286296	-0.337412	-0.242883	0.431502	0.297923	0.0630635	-0.232027	-0.00710879	0.446509	0.136572	-0.0739153	-0.406776	0.519434	0.262074	0.0746432	0.341247	-0.480839	-0.614385
S_7718	0.17883	0.0110919	0.0200669	-0.1654	0.183385	-0.00804661	-0.0332674	0.237783	0.69081	0.100453	-0.0102048	-0.275309	0.0204266	-0.34176	-0.164075	-0.357756	-0.113224	0.403206	-0.280695	-0.00793665	0.478008	0.1891	-0.107658	0.00395896	-0.463758	-0.00797803	-0.351097	0.273902	-0.0217284	-0.252087	-0.106373	-0.153438	-0.121709	-0.207395	-0.269368	-0.235845	-0.0571639	0.160243	0.492352	0.317308	-0.0183069	0.198604	-0.0308455	0.128927	0.418756	-0.160865	0.0747923	0.206493	0.00707658
S_834	0.134905	0.0349519	0.386376	0.060299	-0.232018	-0.123024	0.179874	-0.155313	0.294067	0.199182	0.528074	0.299007	0.0144931	-0.203823	0.0216108	0.221238	0.0288613	0.143881	-0.0279744	-0.0630932	0.328727	-0.276116	0.368587	0.027108	0.164573	-0.126939	-0.392819	0.373128	0.154812	0.288045	-0.160411	-0.250484	0.463705	0.0932103	-0.0675928	-0.272272	0.0813585	0.24112	0.219281	-0.0131706	-0.195246	0.346419	0.116208	-0.251766	-0.06926	0.241746	-0.247105	0.403502	0.288265
S_2065	-0.344717	-0.229111	-0.580205	-0.165549	0.518109	0.51215	0.120332	0.532676	-0.0328286	-0.273063	-0.569335	-0.451741	0.187706	0.16647	-0.0798391	-0.503306	0.283244	0.270404	0.228346	0.32158	-0.0570927	0.319757	-0.534361	0.0451711	-0.072267	0.464539	0.531421	-0.412727	0.00105129	-0.528909	0.0924358	0.0875364	-0.528844	-0.409044	0.439531	0.384201	0.272228	0.285593	0.199076	0.174514	0.427321	-0.518875	-0.0810232	0.528467	0.209814	0.0349118	0.322034	-0.668518	-0.439679
S_9257	0.433898	0.185958	0.348205	0.0926059	-0.498112	-0.374161	-0.0927447	-0.682304	-0.0783625	0.252207	0.626051	0.636595	-0.262469	0.0806868	0.251259	0.722056	0.0570534	-0.353563	-0.0193367	-0.292198	0.0911374	-0.496701	0.778185	-0.151994	0.460514	-0.442717	-0.351613	0.241269	0.0331889	0.651731	0.0207916	-0.0309766	0.821803	0.533638	-0.392569	-0.420335	-0.276362	-0.028815	-0.312638	-0.223849	-0.279599	0.229164	0.25894	-0.570767	-0.610214	0.00876648	-0.444367	0.536775	0.419177
S_4345	-0.00802561	0.353119	0.0601259	0.151642	-0.0690648	-0.121713	0.0109687	-0.173046	0.0707417	0.169509	0.123804	0.149019	-0.0941932	0.466804	0.553832	0.308704	0.286012	-0.373764	-0.0263902	0.159691	0.118779	0.20051	0.342955	-0.122292	0.223536	-0.0986564	-0.0889193	0.330491	-0.125063	0.339847	-0.206406	0.368377	0.351719	0.48843	0.0187876	-0.246749	0.257955	-0.124908	0.231854	-0.487706	-0.265376	0.295272	0.306014	-0.18466	0.150411	0.241544	-0.42244	0.499289	0.17964
S_5345	0.224921	-0.132509	-0.100052	0.423937	0.398075	0.022137	-0.0886782	-0.0407407	-0.10446	0.224799	-0.254012	-0.16044	0.325582	0.0937036	-0.182171	0.17536	-0.086074	0.0161547	0.238954	0.207605	-0.159518	-0.195942	-0.267349	0.421214	0.0767481	-0.135528	0.0476276	0.0599881	0.453312	-0.0804789	-0.0868369	0.207949	-0.323066	0.155429	0.257664	0.0936253	-0.156874	-0.161364	-0.0235391	0.197168	0.14583	0.220126	-0.103982	0.370869	0.0678895	-0.234319	0.297938	-0.149087	-0.452756
S_4963	-0.192265	-0.0106463	0.29545	0.292378	0.411555	0.16793	0.270461	0.474036	-0.0614528	0.0905727	0.0250121	-0.117856	0.0792153	0.0648126	-0.187921	-0.0991602	0.0747948	0.117326	0.492381	0.255894	0.0758897	0.134002	-0.433854	0.237385	0.101508	-0.16608	-0.0611846	0.458668	0.540434	0.117738	-0.30899	0.0210779	-0.212126	0.179165	0.291623	0.21036	0.204889	0.0356039	0.341107	0.00562262	0.190142	-0.0375981	-0.384992	0.338359	0.39768	-0.195454	-0.256254	0.0451186	-0.452723
S_3525	0.138836	-0.0800778	-0.130873	-0.366847	-0.173171	-0.0264228	0.470396	-0.233899	0.2095	0.153346	0.44575	0.496008	-0.112698	0.148475	-0.0217035	0.0847071	0.396249	0.180724	-0.217717	-0.283019	0.51083	-0.44653	0.446731	-0.340249	0.277206	-0.195223	-0.265409	-0.0413239	-0.144848	0.307829	0.0599041	-0.340749	0.471102	-0.0524818	0.00872584	-0.447722	-0.164847	0.40876	0.154206	-0.195747	0.00203443	-0.0771514	-0.00864895	-0.219686	-0.431642	0.114804	-0.229577	0.202711	0.299968
S_1319	0.605231	-0.126792	-0.126117	-0.196431	-0.346312	-0.181619	-0.183179	-0.529537	0.331081	-0.0239377	0.121827	-0.0378946	-0.0997808	-0.329941	0.121194	0.0521959	-0.284704	0.160724	-0.301625	-0.185685	0.232692	-0.212714	0.403647	-0.202709	-0.270374	-0.185876	-0.441366	-0.143047	-0.34944	-0.100599	-0.154473	-0.356976	0.311414	-0.00994805	-0.404945	-0.587357	-0.397352	0.0783829	-0.109	-0.0674141	-0.342134	0.304908	0.195435	-0.498263	-0.336362	0.0619288	0.0475756	0.369656	0.330324
S_3851	-0.0412576	-0.507104	-0.296778	-0.175294	0.214953	0.137217	0.0616414	0.168626	0.163032	-0.00553834	-0.2892	-0.24493	0.206142	-0.394352	-0.501683	-0.408925	-0.103183	0.467163	-0.00688216	-0.125269	0.239134	-0.272942	-0.468924	0.223201	-0.260281	-0.130143	-0.227431	-0.0696582	0.165395	-0.338713	0.00169968	-0.332023	-0.423649	-0.477814	0.244001	-0.205926	-0.118003	0.22002	0.115848	0.26528	0.255653	-0.0414674	-0.500895	0.290943	0.0699961	-0.365238	0.189969	-0.27023	-0.364581
S_2099	-0.165313	-0.446162	-0.0731706	-0.0969239	0.415044	0.163507	0.00924009	0.523955	0.287307	-0.151838	-0.32806	-0.369482	0.126036	-0.298489	-0.261677	-0.452447	-0.240477	0.734893	0.193901	0.338111	0.0956144	-0.0991336	-0.396992	0.0830054	-0.404885	0.000233326	-0.191709	-0.0180711	0.177778	-0.538791	-0.294605	-0.352026	-0.353666	-0.365725	0.184215	0.100743	-0.243311	0.14657	0.0859877	0.372418	0.0304519	-0.0766011	-0.445808	0.335413	0.329045	-0.0561969	0.127983	-0.244047	-0.537058
S_4199	-0.0131442	0.206857	-0.434864	-0.0360524	0.404038	0.14403	-0.0655672	0.332018	0.117352	-0.443558	-0.528158	-0.436432	-0.0419587	0.0576465	0.18356	-0.104153	-0.0140138	-0.154209	0.152559	0.440819	0.122802	0.524687	-0.319251	0.395749	-0.2331	0.584541	0.488899	0.229706	0.0568806	-0.496614	0.178193	0.675677	-0.308638	-0.103319	0.270713	0.328494	0.252037	-0.0923551	0.00015561	0.0381431	0.218213	-0.304008	0.19803	0.635408	0.595397	0.239925	0.0118429	-0.579449	-0.440655
S_5112	-0.169963	0.23454	-0.0309898	0.00300512	0.108965	0.0501096	0.238572	0.115774	-0.066028	0.287296	0.0636332	0.349336	-0.0714634	0.663415	0.242483	0.128313	0.500071	-0.286773	-0.041244	0.00190474	0.0805596	0.0849275	0.304227	-0.305533	0.386665	-0.139187	0.167007	0.0710921	-0.114971	0.405108	0.0333262	0.188252	0.262557	0.430617	0.0141781	-0.104958	-0.0126176	0.106767	0.201875	-0.272492	0.0547986	-0.0775557	0.0906395	-0.00332281	-0.113001	-0.0922309	-0.208126	0.215212	0.113029
S_3234	0.307565	0.394332	0.0526268	0.0257855	-0.449885	-0.389016	-0.182592	-0.596305	-0.273181	0.201071	0.25665	0.338931	-0.261213	0.424934	0.455338	0.469433	0.164703	-0.699896	-0.149625	-0.258411	-0.105832	-0.0135065	0.550575	-0.407956	0.293028	-0.375996	-0.0903646	-0.0420839	-0.284872	0.523227	0.0865902	0.163548	0.582119	0.577653	-0.386431	-0.377028	-0.183354	-0.156136	-0.257392	-0.48005	-0.382968	0.135148	0.264454	-0.613104	-0.467993	-0.11801	-0.337253	0.515208	0.445076
S_2398	0.0348544	-0.0396545	0.463581	0.324266	-0.581311	-0.277004	-0.304386	-0.532156	-0.375986	0.180842	0.316096	0.337501	0.0157041	0.0943708	0.309049	0.479246	-0.198208	-0.287814	-0.0561508	-0.142665	-0.565049	-0.25638	0.521204	-0.28355	0.184703	-0.360754	-0.184383	-0.284912	-0.297429	0.42676	-0.304136	-0.176538	0.413184	0.335636	-0.290234	-0.147264	-0.0196999	-0.358931	-0.417442	-0.189803	-0.517255	0.41388	0.209712	-0.777591	-0.598049	0.188765	-0.0715992	0.564496	0.420567
S_5040	0.3767	-0.0546015	0.34921	0.125043	-0.217962	-0.202739	-0.201396	-0.269087	-0.0880471	0.11435	0.3048	0.0456544	-0.175251	-0.371704	-0.196882	0.223132	-0.36923	0.316682	0.0803843	-0.175806	0.023914	-0.22499	0.146268	0.214311	0.303621	0.0288725	0.0384149	-0.0128007	0.13937	-0.0185203	0.0757378	-0.0820521	0.00601534	-0.130803	-0.329117	0.134348	-0.453243	-0.335329	-0.272646	0.32693	-0.0334308	0.0194658	0.0371572	-0.109492	-0.126565	-0.168906	0.352763	-0.142162	0.211165
S_6258	0.514139	0.0798528	-0.261305	-0.163768	-0.269836	-0.264624	-0.0729727	-0.277092	0.0258272	-0.150502	-0.028787	-0.0815868	-0.172391	-0.23338	-0.11824	-0.0212679	-0.0889627	-0.271958	0.0345165	-0.327018	0.151218	0.0189227	-0.0878562	0.0775342	-0.18335	-0.0677201	-0.0359748	-0.0664651	0.0384047	0.017868	0.22644	-0.0117762	-0.0100799	0.145436	-0.270999	-0.303623	-0.189922	0.122572	-0.144938	-0.0276595	-0.0485841	-0.172905	-0.00385053	-0.189136	-0.258824	-0.368587	-0.0174471	-0.0460012	0.0485732
S_641	0.140501	-0.00236975	-0.215181	-0.427339	-0.492524	-0.420413	-0.130042	-0.527225	0.0476207	0.123284	0.17864	0.357078	-0.208163	0.0813702	0.168984	0.127744	0.101424	-0.203261	-0.528742	-0.429698	0.212704	-0.358531	0.518023	-0.503128	-0.0122293	-0.369377	-0.359108	-0.196028	-0.499751	0.180489	0.226184	-0.216641	0.517832	-0.0119693	-0.308628	-0.641265	-0.37422	0.0743105	-0.259418	-0.254447	-0.37847	0.0974776	-0.0183357	-0.531917	-0.471642	-0.0939749	-0.230606	0.317757	0.423809
S_7117	-0.219858	0.235372	-0.23392	-0.279767	-0.206144	-0.194793	0.376634	-0.127329	-0.108809	0.0647915	0.349609	0.488491	-0.188024	0.668476	0.204183	0.0927456	0.687925	-0.446872	-0.224169	-0.206897	0.212671	0.114854	0.346044	-0.529952	0.348516	-0.0140459	0.166758	-0.0261967	-0.273637	0.45939	0.202519	0.165976	0.42934	0.140987	0.0416705	-0.242127	0.361504	0.110401	0.342267	-0.44004	-0.129449	-0.273639	0.15795	-0.207582	-0.153085	0.259464	-0.408314	0.227542	0.312474
S_9330	0.158829	0.111908	0.153202	-0.35505	-0.396312	-0.243756	-0.169725	-0.124459	0.335873	-0.144276	0.340539	0.216911	-0.453155	-0.178404	0.25956	0.0784286	-0.0171002	-0.0625078	-0.1901	-0.171919	0.360631	0.0718601	0.534157	-0.407426	-0.129345	-0.152747	-0.311265	0.24412	-0.373275	0.137792	-0.0357963	-0.13583	0.6584	0.0783686	-0.581308	-0.441123	-0.106303	0.137799	-0.0408177	-0.0458455	-0.308238	-0.111633	0.148395	-0.464799	-0.159609	0.0515631	-0.546666	0.388768	0.317927
S_3475	0.115586	0.105335	0.353552	0.0782914	0.276977	0.492005	0.0362752	0.0750538	-0.278895	-0.361802	0.106705	0.0721279	-0.329885	-0.174098	0.0550769	0.345621	-0.304845	0.0554757	0.36405	0.208571	-0.106568	-0.0201193	0.107464	0.203723	0.199364	0.0654701	0.160312	0.252252	0.123159	0.00855413	-0.0457741	0.179998	0.147461	0.00665049	-0.0656378	0.555647	-0.228094	-0.199756	-0.592242	0.0266076	0.535635	-0.411567	0.029306	0.294529	-0.0899714	0.0850291	-0.256349	-0.33655	-0.229878
S_6340	0.209956	-0.45689	-0.378578	-0.236301	0.259282	-0.0518108	0.158864	0.0704149	-0.0386846	-0.0897183	-0.0948165	-0.161155	-0.0347786	0.121966	-0.343565	-0.362272	-0.0261274	0.247602	-0.103118	0.0324024	0.280274	0.0973322	-0.0962983	-0.459486	-0.19838	-0.271629	-0.0422749	-0.115426	-0.23983	-0.296632	-0.223424	-0.338144	0.00192287	-0.26463	-0.0598138	-0.382563	-0.302853	-0.0408064	0.268202	0.0670171	-0.116067	-0.266369	-0.423142	0.0303515	0.0216171	-0.102986	0.0241846	-0.0102057	-0.318608
S_4865	0.0411814	0.461288	0.20244	0.12817	-0.622409	-0.306153	-0.0828449	-0.509667	-0.124898	0.0943387	0.334468	0.318275	-0.0812953	0.200605	0.548586	0.412324	0.16195	-0.625687	0.0326477	-0.166732	-0.334276	-0.128771	0.373664	-0.128952	0.157602	-0.119267	-0.251053	-0.0530096	0.00521516	0.578381	0.00771984	0.0341044	0.445605	0.528502	-0.105477	-0.184575	0.216582	0.117014	-0.167595	-0.608937	-0.437533	0.378432	0.419535	-0.681375	-0.367422	0.224089	-0.365011	0.585697	0.54645
S_6496	-0.0466584	-0.174172	0.374705	0.550517	0.563579	0.23989	-0.184495	0.275224	-0.0237287	0.0794113	-0.182182	-0.213604	0.310482	-0.1147	-0.144381	0.232285	-0.283745	0.22642	0.315355	0.45449	-0.222632	-0.0377535	-0.250986	0.447545	-0.0851935	-0.128936	-0.0196777	0.317686	0.415068	-0.152383	-0.364122	0.246669	-0.257948	0.0635753	0.192737	0.434973	0.156707	-0.344128	-0.0759055	0.482816	0.221683	0.201437	-0.134112	0.478002	0.288589	0.0078385	0.0565412	-0.0933398	-0.61759
S_2773	0.389433	0.274414	0.577706	0.18968	-0.650948	-0.537655	-0.191368	-0.55419	-0.231466	0.0811402	0.503916	0.331845	-0.245411	-0.0781528	0.238276	0.532622	-0.335331	-0.430527	-0.119984	-0.248724	-0.165302	-0.0847656	0.569165	-0.21953	0.087009	-0.342739	-0.236543	0.114247	-0.225262	0.447323	-0.137736	-0.0435047	0.583919	0.363222	-0.525134	-0.214309	-0.190967	-0.399606	-0.422962	-0.185887	-0.578906	0.312911	0.189035	-0.726383	-0.394214	0.101799	-0.258043	0.553513	0.493272
S_3679	-0.109784	-0.044941	-0.138436	0.0854203	0.550417	0.305548	0.0462989	0.323184	0.0992245	-0.0998577	-0.253737	-0.134338	0.138187	0.0917161	-0.0873709	-0.0424401	0.0753473	-0.0235041	0.0982654	0.322278	0.0967773	0.166787	-0.199459	0.172823	-0.149062	0.0433777	0.0903092	0.329591	0.191622	-0.172354	-0.0282117	0.254973	-0.112321	0.120795	0.232888	0.159729	0.210349	0.0694408	0.171598	0.15806	0.335611	-0.112585	-0.0724219	0.527631	0.334184	0.0459191	-0.150829	-0.179463	-0.495172
S_8125	0.56161	0.352497	0.313744	0.276481	-0.20634	-0.25331	-0.471121	-0.380359	0.08649	0.161383	0.0626633	-0.0986083	-0.138551	-0.0213609	0.527058	0.544543	-0.130118	-0.349938	0.107363	0.0835615	0.105737	0.149521	0.456472	0.0105242	0.118936	-0.267928	-0.13766	0.247413	-0.0941844	0.181788	-0.176918	0.309588	0.512156	0.542325	-0.47683	-0.216551	-0.0408121	-0.169175	-0.264024	0.0470561	-0.34349	0.290816	0.36573	-0.409648	-0.212255	-0.12703	-0.277977	0.428668	0.170177
S_8571	0.273298	0.00294771	-0.121343	-0.174737	-0.537525	-0.449274	-0.0685059	-0.742391	0.286485	0.452086	0.367434	0.436188	0.129593	0.0184956	0.0626591	0.212779	0.182791	-0.10705	-0.610339	-0.520319	0.151578	-0.599271	0.50601	-0.293952	-0.00926371	-0.400904	-0.60031	-0.222657	-0.214109	0.380374	0.157649	-0.335599	0.379663	0.18378	-0.2249	-0.721055	-0.1692	0.18576	0.0912297	-0.180472	-0.414494	0.584508	0.192613	-0.61086	-0.508485	-0.0200558	0.0316217	0.628219	0.606014
S_3713	-0.00106699	-0.156859	-0.21402	0.0214341	0.363417	0.142756	0.183491	0.357116	-0.167482	-0.174598	-0.204434	-0.132134	0.00161252	0.143848	-0.3334	-0.183967	-0.00665214	0.0083216	0.0235128	0.109137	0.089861	0.388911	-0.235686	0.0664967	-0.000711521	0.252368	0.581607	0.00364825	-0.111124	-0.266118	0.0549908	0.285413	-0.300023	-0.285185	0.074895	0.214618	0.0335548	-0.255504	0.115783	0.282823	0.294316	-0.457616	-0.123848	0.487447	0.203777	-0.0523511	0.267361	-0.50865	-0.355129
S_3807	0.17613	0.173257	-0.267013	-0.234406	-0.226566	-0.310912	0.509795	-0.321214	-0.321968	0.194148	0.0483154	0.262162	0.11477	0.500746	0.127333	0.191351	0.431065	-0.366511	-0.305684	-0.234832	0.418843	-0.130592	0.304597	-0.370127	0.358559	-0.17516	0.191696	-0.261505	-0.37024	0.209719	0.260718	0.0146511	0.379079	0.0722413	0.290346	-0.296112	0.0172127	0.145168	-0.136415	-0.319893	-0.266599	-0.0524032	-0.11135	-0.234523	-0.436256	0.126567	-0.0532008	-0.037013	0.288758
S_7005	-0.240287	0.266105	0.142375	0.402925	0.326047	0.228641	-0.109325	0.373013	-0.206131	0.0847174	-0.255229	-0.245418	0.0997011	0.519355	0.500362	0.118438	0.288986	-0.436834	0.437439	0.518279	-0.176547	0.585602	-0.0462304	-0.077819	0.227737	-0.0368217	0.30628	0.242271	0.0496682	0.104974	-0.331963	0.400002	0.16683	0.497663	0.149316	0.173412	0.470889	0.0463722	0.197724	-0.172166	-0.0569584	0.00297825	0.124594	0.054483	0.213309	0.0217026	-0.344959	0.177063	-0.266164
S_301	0.389626	0.180598	0.294563	0.0515809	-0.354749	-0.204865	0.0926168	-0.286391	0.177203	0.0123328	0.349275	0.219781	-0.214721	-0.222518	0.139691	0.250661	-0.159354	-0.136543	0.162712	-0.16921	0.12855	-0.245736	0.240809	0.0889627	-0.0530712	-0.303041	-0.513679	0.334972	0.198687	0.400107	-0.21291	-0.190958	0.340519	0.377208	-0.231801	-0.37009	-0.21351	0.147355	-0.0997698	-0.339308	-0.210927	0.274199	0.0499944	-0.398493	-0.215539	-0.0837041	-0.420537	0.507807	0.201476
S_963	0.0911848	0.022842	0.151835	-0.160021	-0.342878	-0.231402	0.147393	-0.305572	0.0643486	0.519729	0.416917	0.536855	-0.0132113	0.28662	0.0287031	0.177084	0.344047	-0.0189877	-0.410162	-0.44686	0.200137	-0.378581	0.590042	-0.543081	0.331043	-0.443586	-0.235965	-0.246559	-0.327104	0.490907	0.0730909	-0.344851	0.494152	0.158669	-0.322833	-0.444439	-0.261018	0.180709	0.0605399	-0.0133012	-0.216934	0.163476	0.0267045	-0.517787	-0.620731	-0.207433	-0.00968895	0.471334	0.542081
S_8403	0.0120738	-0.177646	-0.423896	-0.19323	0.576463	0.306666	0.0904648	0.488295	0.151153	-0.298185	-0.458175	-0.445517	-0.0548456	-0.0996526	-0.195799	-0.379942	-0.0608729	0.37267	0.144358	0.360366	0.427304	0.352971	-0.34829	0.25782	-0.0702503	0.431769	0.40703	0.220847	0.0622012	-0.647388	0.114033	0.220787	-0.329261	-0.353062	0.248007	0.180708	-0.1308	0.0622406	0.176943	0.250785	0.380331	-0.428561	-0.169223	0.725208	0.575175	-0.00851463	0.190612	-0.687844	-0.497615
S_8232	-0.0756358	0.225636	-0.234929	-0.11191	0.458105	0.20999	0.0898876	0.575332	0.164505	-0.145243	-0.448226	-0.488268	0.0139545	-0.0312205	-0.0211567	-0.327933	0.110052	-0.0259893	0.12417	0.237542	0.39355	0.539767	-0.478166	0.260878	-0.152233	0.305241	0.355169	0.254789	0.0866618	-0.406541	0.190574	0.384573	-0.308722	-0.231597	0.200044	0.229179	0.167375	0.197268	0.165264	0.19147	0.322193	-0.332737	-0.150618	0.589632	0.515973	-0.263538	0.0155131	-0.511765	-0.37257
S_5449	0.37967	-0.164517	0.0992237	-0.2023	-0.308247	-0.305878	-0.0336626	-0.26141	-0.0257786	-0.159965	0.256914	0.177014	-0.323235	-0.0970629	0.0477013	0.110137	-0.248716	-0.0559843	-0.0909712	-0.129009	0.175579	-0.106586	0.424886	-0.485299	-0.183531	-0.451845	-0.343335	0.0529629	-0.370622	0.0837308	-0.278309	-0.348571	0.564988	0.0654198	-0.446021	-0.519947	-0.42582	-0.0688154	-0.266216	-0.125106	-0.424818	-0.0746297	-0.174554	-0.51663	-0.381658	-0.00786524	-0.413419	0.369517	0.0643773
S_7259	0.170993	0.24279	0.27058	0.0466438	-0.717948	-0.334103	-0.383128	-0.576409	-0.168946	0.0587132	0.534305	0.42697	-0.341908	-0.0639815	0.280009	0.477679	0.0846128	-0.431232	0.108611	-0.379757	-0.269182	-0.184922	0.507101	-0.0993415	0.427367	-0.0408231	-0.0381156	-0.0742723	0.0303007	0.534237	0.233475	0.0326858	0.527516	0.376012	-0.511964	-0.128239	0.0402884	-0.0143275	-0.263841	-0.139312	-0.230758	-0.0154198	0.46094	-0.666431	-0.540302	-0.0338959	-0.23073	0.318967	0.579747
S_9201	0.0120708	-0.0550494	0.0632677	0.0812385	0.0782747	-0.0835145	-0.186607	0.292192	-0.222035	-0.339736	-0.244874	-0.263079	-0.152475	-0.0981892	-0.0901764	-0.087143	-0.376848	-0.024147	0.122578	0.17415	-0.211648	0.410595	-0.189862	0.0651629	-0.221858	0.217259	0.443806	-0.0670242	-0.187564	-0.347808	-0.060914	0.257772	-0.237034	-0.237965	-0.175675	0.332298	-0.114771	-0.465596	-0.315862	0.295194	-0.0456444	-0.355266	-0.0926016	0.179316	0.169446	-0.0319795	0.17785	-0.408311	-0.287821
S_2872	-0.249119	0.387752	0.347966	0.128584	-0.210447	-0.107343	0.30568	0.0104746	-0.0110429	-0.00890847	0.317413	0.431829	-0.0598756	0.234358	0.292942	0.316091	0.248518	-0.354962	0.234256	0.013173	-0.185194	-0.185647	0.126415	0.0629123	0.0707118	-0.102426	-0.251514	0.271052	0.330025	0.598629	-0.0822014	0.0952872	0.241793	0.515343	0.182993	0.12699	0.346234	0.156651	-0.0331698	-0.44307	-0.111681	0.146881	0.114489	-0.176901	-0.0672629	0.268752	-0.578598	0.397175	0.106487
S_625	0.289083	0.122719	0.243548	-0.0378526	-0.687106	-0.510584	0.069133	-0.787944	-0.17468	0.313406	0.633203	0.734043	-0.170028	0.193555	0.208277	0.624145	0.157424	-0.365077	-0.28726	-0.492413	0.0844907	-0.578815	0.760681	-0.331752	0.412939	-0.499168	-0.369175	-0.0382183	-0.226974	0.700972	0.0621851	-0.140054	0.727814	0.389092	-0.270553	-0.53012	-0.184149	-0.103524	-0.305095	-0.353739	-0.426857	0.287819	0.148826	-0.728669	-0.735272	0.077603	-0.345208	0.5847	0.591882
S_9080	0.383061	0.404236	0.127575	-0.120524	-0.708002	-0.537005	-0.204551	-0.712353	0.180307	0.153927	0.537972	0.513527	-0.368821	-0.0549692	0.24394	0.407196	0.0146802	-0.488727	-0.302691	-0.538052	0.0252738	-0.285534	0.543795	-0.119849	0.0428985	-0.249314	-0.458488	0.163588	-0.0561562	0.601989	0.243993	0.0270148	0.485561	0.496389	-0.560679	-0.517834	-0.230964	-0.0393355	-0.122128	-0.395629	-0.33821	0.302497	0.381482	-0.62968	-0.356115	-0.118925	-0.332015	0.626801	0.646675
S_909	0.510226	-0.0205952	0.181855	0.020156	-0.495049	-0.42974	-0.0108244	-0.721251	-0.0240624	0.425191	0.565249	0.511725	-0.00902469	0.15181	0.0825414	0.483509	0.115095	-0.244813	-0.398272	-0.407906	0.221021	-0.382119	0.773807	-0.475877	0.290731	-0.551408	-0.329534	-0.0875976	-0.357082	0.495476	-0.0730431	-0.257958	0.750117	0.295474	-0.43355	-0.669057	-0.199553	-0.0353686	-0.0503063	-0.0515053	-0.45727	0.345631	0.175944	-0.717055	-0.722943	0.00423216	-0.123659	0.638115	0.532057
S_6198	-0.202849	-0.373563	-0.307658	0.132207	0.650851	0.429418	0.0867997	0.545991	-0.00874371	-0.390309	-0.537549	-0.571684	0.276097	-0.210737	-0.263203	-0.377047	-0.218346	0.374824	0.40679	0.581392	-0.036029	0.215625	-0.673389	0.478843	-0.278385	0.390547	0.265862	0.137703	0.349324	-0.680506	-0.187017	0.0935349	-0.565131	-0.410607	0.601346	0.376806	0.185194	0.0584014	0.130896	0.214279	0.331597	-0.186372	-0.270948	0.742182	0.59418	0.212718	0.201642	-0.638225	-0.776962
S_257	-0.213478	0.523713	0.342309	0.449743	-0.143912	-0.150053	-0.00558235	-0.0369666	-0.399538	0.00714601	0.0769906	0.152246	-0.0644889	0.354919	0.476868	0.47791	0.149115	-0.669266	0.542401	0.224463	-0.404281	0.100053	-0.0383621	0.325682	0.370896	0.0160214	0.110997	0.369109	0.472432	0.497339	-0.0406356	0.498183	0.132799	0.673151	0.279907	0.314002	0.369623	-0.129171	-0.193329	-0.529948	-0.135898	0.153338	0.173339	-0.0673966	0.126945	0.134079	-0.477903	0.182427	-0.0326092
S_1496	-0.214366	-0.115086	-0.55078	-0.294479	0.542629	0.328489	0.0716159	0.383288	0.0248644	-0.227428	-0.464478	-0.257634	0.024341	0.191018	-0.163958	-0.437561	0.132582	0.103739	-0.0710886	0.214685	0.0458593	0.231935	-0.329724	-0.120333	-0.228944	0.218325	0.263275	-0.105948	-0.0404694	-0.437016	0.230718	0.0596747	-0.311087	-0.17651	0.217353	0.179143	-0.110209	0.17739	0.148181	0.0573237	0.362616	-0.40765	-0.174514	0.535675	0.328815	-0.0502378	0.128274	-0.456495	-0.397932
S_6559	0.189063	0.547698	0.465369	0.165042	-0.580036	-0.33522	-0.213041	-0.590319	-0.0307062	0.0460157	0.577075	0.544771	-0.399486	0.0135386	0.488459	0.690194	-0.0483146	-0.545204	0.118468	-0.200342	-0.254594	-0.301387	0.550983	0.103657	0.267461	-0.167146	-0.391516	0.383353	0.241287	0.718658	0.0743741	0.211313	0.568683	0.679599	-0.353229	-0.0920856	-0.0839524	-0.128521	-0.347492	-0.527953	-0.240175	0.31506	0.465664	-0.512362	-0.246929	0.132484	-0.572414	0.588715	0.487015
S_7646	0.146484	-0.0338369	0.16101	-0.189564	-0.118638	-0.0316495	-0.132794	0.0528739	0.596793	-0.140776	0.253313	-0.0659424	-0.324333	-0.680424	-0.24402	-0.26951	-0.368539	0.42529	-0.0515308	-0.20096	0.260804	-0.0508186	-0.15048	0.282276	-0.400706	0.0622656	-0.521878	0.437642	0.227679	-0.0745818	-0.0572525	-0.211543	-0.186751	-0.192892	-0.376814	-0.204875	-0.240973	0.024523	0.261809	0.0686708	0.109496	0.109536	-0.0251257	0.043203	0.399721	-0.205819	-0.103021	0.192358	0.0843901
S_3917	0.349079	-0.255624	-0.21612	-0.0384102	0.191455	-0.103928	0.214986	0.0333226	0.0475169	0.000518122	-0.415486	-0.439511	0.334129	-0.308142	-0.352635	-0.260304	-0.358336	0.357053	-0.170566	0.0249697	0.348493	-0.0788246	-0.378021	0.246378	-0.363809	-0.0591693	-0.0540039	-0.124916	-0.0607023	-0.510378	-0.0689244	-0.174052	-0.429334	-0.353208	0.307285	-0.114032	-0.268308	-0.0789472	-0.105331	0.225689	-0.0837236	0.195103	-0.433028	0.244178	0.141814	-0.120053	0.454493	-0.316249	-0.265556
S_339	0.0572265	-0.136569	-0.69229	-0.1589	0.31763	0.25135	0.139188	0.162822	-0.115743	-0.354729	-0.622619	-0.545947	0.254239	0.0417127	-0.0769073	-0.403586	-0.027848	0.00923366	-0.0350472	0.245546	0.00771465	0.336264	-0.447813	0.0953941	-0.293077	0.449253	0.470209	-0.402434	-0.190059	-0.644266	0.141931	0.108179	-0.462326	-0.419625	0.432869	0.155386	0.0949617	0.123569	-0.00781183	-0.0119363	0.154504	-0.246528	-0.0282973	0.384803	0.182127	0.188514	0.449845	-0.629683	-0.297492
S_2121	0.176355	0.00268857	0.0312302	0.329458	0.177786	-0.238647	-0.119368	-0.050915	-0.298369	-0.0834945	-0.143079	-0.128951	0.0866922	0.174176	0.112321	0.359121	-0.10502	-0.206827	0.309173	0.382725	-0.035849	0.0850805	-0.00500353	0.208374	0.155893	-0.00749235	0.253859	0.226199	0.200531	-0.129809	-0.105647	0.400709	0.110333	0.234231	0.206901	0.161374	0.0934636	-0.341138	-0.216684	0.110998	-0.219074	-0.00893468	-0.0340329	0.179184	0.15084	0.21476	-0.103046	-0.188598	-0.40801
S_7655	-0.164941	0.296167	-0.139368	0.0426721	0.431586	0.0349811	0.248221	0.31322	-0.146398	0.187251	-0.223705	-0.0255371	0.107534	0.680051	0.157093	0.0130825	0.466135	-0.33172	-0.0215485	0.210232	0.162574	0.354403	-0.0750959	-0.231966	0.157277	-0.10088	0.321625	0.0891808	-0.0562744	0.0892675	0.0708655	0.391305	0.0222456	0.303969	0.225336	0.14432	0.210242	-0.00220797	0.210841	-0.0657029	0.0696062	-0.183027	-0.109318	0.298351	0.182783	-0.0932702	-0.153356	-0.0494934	-0.236333
S_1245	0.505132	-0.061674	0.0970173	0.0176769	-0.657846	-0.372779	-0.168724	-0.730693	-0.073885	0.0590501	0.352029	0.312115	-0.174448	-0.157875	0.0921926	0.320867	-0.262586	-0.163828	-0.179767	-0.405293	-0.153989	-0.349749	0.488841	-0.157925	0.029079	-0.270381	-0.308779	-0.223384	-0.252379	0.323788	-0.0980111	-0.263418	0.322895	0.234531	-0.43945	-0.488295	-0.363315	-0.197739	-0.302969	-0.249397	-0.39929	0.300331	0.229794	-0.709688	-0.597399	0.00651086	0.029367	0.464008	0.494808
S_2967	0.120053	-0.169254	-0.0957334	0.264323	-0.00644895	-0.109685	0.21267	-0.211359	0.023256	0.0652051	0.105355	0.137962	0.334549	0.281103	0.124124	0.240558	0.122739	-0.0517877	-0.0392188	0.247982	-0.0210395	-0.107558	0.255399	-0.0284702	0.0399913	0.023767	0.0165576	-0.0382977	-0.0641446	0.0610485	-0.33331	0.0387732	0.186505	0.148208	0.292508	-0.203004	0.322742	-0.0580463	0.222877	-0.0938424	-0.333786	0.343405	0.237971	-0.105762	-0.0974281	0.617975	0.0421402	0.230164	-0.0381955
S_9250	-0.476799	-0.209793	-0.175746	0.0537021	0.556997	0.413222	0.0094738	0.673154	0.297353	-0.274685	-0.581656	-0.508836	0.25215	-0.0926098	0.0872718	-0.440295	-0.103244	0.476673	0.305189	0.586687	-0.204843	0.105402	-0.613424	0.272523	-0.549879	0.203384	-0.115024	-0.0275799	0.218166	-0.520303	-0.388492	-0.00968313	-0.580567	-0.30149	0.495866	0.335692	0.173823	0.165339	0.0993835	0.0654353	0.149631	0.0327069	-0.234499	0.499905	0.524301	0.146837	0.00801859	-0.237645	-0.656501
S_1805	0.060999	0.457552	0.589767	0.588981	-0.141461	-0.173582	-0.0589882	-0.114813	-0.137572	0.402024	0.21396	0.1423	0.150665	0.305563	0.504938	0.58073	0.190387	-0.441362	0.443684	0.225457	-0.180737	-0.016489	0.263689	0.167557	0.460384	-0.246712	-0.109475	0.348534	0.419572	0.570848	-0.259769	0.231747	0.414167	0.79224	0.0636425	0.08002	0.314512	0.0624495	-0.000951064	-0.214755	-0.319717	0.492813	0.25912	-0.320588	-0.100474	0.0503199	-0.350835	0.538267	0.147148
S_5011	0.377512	0.325977	0.380697	-0.0140168	-0.676232	-0.416465	0.0697068	-0.650419	-0.151091	0.19364	0.630487	0.628819	-0.320776	0.150241	0.351926	0.626643	0.071852	-0.425662	-0.141482	-0.373583	0.11547	-0.312853	0.814117	-0.297837	0.44157	-0.332065	-0.227186	0.100227	-0.230451	0.672952	0.0357784	-0.0531438	0.812115	0.4653	-0.400093	-0.387667	-0.218661	-0.0668548	-0.337622	-0.391965	-0.394104	0.190836	0.290774	-0.720197	-0.627401	0.113315	-0.398884	0.546106	0.655796
S_6047	-0.202287	-0.440957	-0.669785	-0.3702	0.435242	0.499109	0.292282	0.353044	0.334364	-0.330791	-0.377814	-0.303991	0.24728	-0.188364	-0.320165	-0.565805	0.153422	0.484669	-0.100976	0.14802	0.273162	0.0123979	-0.42567	0.109993	-0.372001	0.394796	0.105423	-0.223567	-0.0499115	-0.573118	0.067518	-0.173168	-0.430369	-0.678489	0.462603	0.00596686	0.243417	0.448103	0.33914	0.178277	0.446616	-0.299157	-0.122569	0.536729	0.212628	0.223625	0.240717	-0.525927	-0.374308
S_5329	-0.0638807	0.188717	0.252281	-0.0674695	-0.537964	-0.104206	-0.11268	-0.361637	-0.219739	-0.221861	0.511032	0.582615	-0.572961	0.201249	0.432735	0.418363	0.0428531	-0.441083	0.0884869	-0.166341	-0.287454	-0.0435945	0.634325	-0.337558	0.285212	-0.0909731	-0.0817185	0.128265	-0.253453	0.572667	-0.0879691	0.0694117	0.631262	0.378861	-0.41825	-0.166503	-0.0442913	-0.186188	-0.284547	-0.56168	-0.168955	-0.163783	0.35666	-0.555526	-0.375747	0.262447	-0.626674	0.439611	0.402518
S_9046	0.358796	0.232505	0.186249	-0.118286	-0.713126	-0.515231	-0.207254	-0.670989	0.114126	0.279708	0.429966	0.388893	-0.156202	-0.290904	0.035016	0.349609	-0.024219	-0.250616	-0.302178	-0.670232	0.0857485	-0.491803	0.334798	0.0179728	0.0703722	-0.331958	-0.451683	-0.0847132	-0.018409	0.470324	0.321099	-0.124978	0.28894	0.205965	-0.434654	-0.416888	-0.213325	0.0327406	-0.30323	-0.0603212	-0.247944	0.293592	0.136713	-0.593091	-0.553558	-0.360319	-0.0816485	0.384678	0.589083
S_7192	0.209904	0.142346	0.14843	-0.169259	-0.464958	-0.34033	0.356419	-0.426219	-0.195826	0.195119	0.462213	0.615138	-0.226674	0.261233	0.177065	0.434967	0.277528	-0.266989	-0.0674423	-0.372439	0.309813	-0.457643	0.555475	-0.306164	0.448763	-0.43837	-0.221938	0.0259038	-0.152291	0.591355	0.0600354	-0.146167	0.646656	0.299572	-0.0661958	-0.427463	-0.233656	0.123315	-0.296954	-0.395657	-0.245405	-0.0145009	-0.0901173	-0.488818	-0.640573	-0.0435744	-0.453721	0.321033	0.363495
S_6193	0.264997	0.169286	0.276063	0.0527446	-0.376357	-0.294187	-0.367022	-0.281456	-0.0721756	-0.0865879	0.151727	-0.00280289	-0.21635	-0.193146	0.127593	0.146648	-0.455746	-0.15064	-0.192764	-0.100773	-0.300122	0.117774	0.290346	-0.155964	-0.174525	0.0202985	-0.0200684	-0.114109	-0.278339	-0.0187113	-0.00206916	-0.0307341	0.166133	0.0364574	-0.532999	0.0296261	-0.339303	-0.373238	-0.349459	0.0364956	-0.355251	0.142064	0.243624	-0.397815	-0.109042	0.061325	0.155083	0.175416	0.348706
S_1143	0.550234	-0.182438	0.129758	0.372454	-0.229207	-0.356789	-0.180103	-0.448838	-0.231565	0.373095	-0.0317174	-0.187574	0.489146	-0.0804714	-0.201887	0.156645	-0.312587	-0.114325	-0.307288	-0.144505	-0.156728	-0.0255762	0.146979	-0.126037	-0.0682066	-0.26473	0.067763	-0.43934	-0.275508	-0.0937745	-0.147154	-0.228638	0.0216858	0.0211638	-0.190181	-0.222772	-0.0860422	-0.270425	-0.0965713	0.385457	-0.488221	0.508114	0.0430303	-0.433371	-0.422951	-0.0513767	0.659914	0.196465	0.231103
S_2717	0.05739	-0.306204	-0.0637973	0.262268	-0.0272305	-0.117353	-0.0975729	-0.150019	-0.476132	0.289988	-0.137414	-0.164046	0.418237	0.362573	-0.0875033	0.0268921	0.114039	-0.092541	-0.179079	-0.00110395	-0.220526	0.2109	0.0709018	-0.408542	0.229587	-0.135906	0.472715	-0.651039	-0.475408	-0.120742	-0.160351	-0.057288	-0.0170624	-0.174924	0.0100202	-0.011493	0.255385	-0.314213	0.0470584	0.345157	-0.310321	0.0345942	-0.0239805	-0.280007	-0.393998	0.0438736	0.539017	-0.0362899	0.0674847
S_4331	0.118001	0.187106	0.0308033	0.100098	-0.151782	-0.301498	0.0857414	-0.293128	-0.0153653	0.650874	0.0862091	0.208744	0.314221	0.441711	0.134258	0.164074	0.422122	-0.253567	-0.210406	-0.27869	-0.0214448	-0.337018	0.15598	-0.356091	0.147198	-0.598029	-0.334748	-0.335638	0.00303822	0.466878	0.00252105	-0.212123	0.181095	0.417511	-0.0203772	-0.348371	-0.0618639	0.247697	0.0960075	-0.112165	-0.319709	0.421746	-0.0839125	-0.447824	-0.510424	-0.388828	0.0296581	0.54925	0.269953
S_3578	0.0830774	0.290693	0.0444255	0.109301	0.121447	-0.228832	0.198505	0.0321589	0.208869	0.436358	-0.147057	-0.122517	0.312587	0.331427	0.312953	0.0532982	0.253506	-0.149325	-0.145326	0.148934	0.364976	0.0159608	0.0267424	-0.125262	-0.0737838	-0.395487	-0.341455	0.187156	-0.00874878	0.119178	-0.204666	0.0201323	0.167433	0.381419	0.242135	-0.333009	0.084926	0.219729	0.233683	-0.207847	-0.39422	0.532701	-0.157015	-0.113347	0.120361	-0.0877613	-0.199739	0.451459	0.0017612
S_7530	-0.367972	-0.437439	-0.227073	-0.250726	0.0242406	0.134251	0.255309	0.153109	0.0124468	0.113698	0.014516	0.233586	0.112896	0.06933	-0.301349	-0.252218	0.383307	0.33367	0.0282307	-0.257773	0.0534701	-0.446292	-0.182586	-0.165134	0.0825607	-0.231774	-0.15495	-0.351542	0.0537826	0.119929	0.0161222	-0.386509	-0.152986	-0.293627	0.238368	-0.163728	0.063462	0.346464	0.126863	0.0802302	0.217953	-0.247364	-0.392525	0.0112191	-0.356103	-0.257881	-0.0400999	-0.0770189	-0.14619
S_7238	-0.326433	0.2038	-0.0738498	0.0873015	0.466908	0.278562	0.0488831	0.463777	-0.0144645	-0.0803075	-0.331655	-0.146817	0.0564446	0.145506	-0.00528831	-0.106001	0.136696	-0.079297	0.269357	0.297718	-0.0782815	0.207309	-0.362955	0.34375	0.029895	0.270704	0.26591	0.284531	0.412302	-0.105564	0.212902	0.355726	-0.313845	0.220711	0.328374	0.463934	0.155506	0.117943	0.0924555	0.0292778	0.403643	-0.18017	-0.045584	0.597917	0.478228	-0.071213	-0.0435476	-0.35669	-0.3711
S_6955	-0.12403	-0.0429201	-0.110446	-0.0596413	-0.41417	5.82568e-05	-0.101264	-0.323828	0.248872	-0.237781	0.436754	0.371155	-0.150927	-0.0854224	0.189932	0.133262	0.173637	-0.196703	0.00746239	-0.107741	-0.225998	-0.139188	0.285795	-0.0153455	-0.057645	0.216666	-0.227104	0.0628502	0.0423802	0.309431	-0.0417659	-0.034136	0.283296	0.103981	-0.117045	-0.262014	0.446606	0.198365	0.255356	-0.317779	-0.0811227	0.0749791	0.525416	-0.330064	-0.144802	0.500372	-0.345434	0.365457	0.278424
S_8817	-0.0030198	0.359029	0.11372	0.249225	0.109985	0.0137134	-0.271255	0.0802381	0.143857	-0.104645	-0.0763306	-0.0897546	-0.0805014	-0.0884058	0.228208	0.190486	-0.0239522	-0.28986	0.505445	0.211405	-0.324873	-0.0354191	-0.252841	0.452058	-0.13268	0.0270292	-0.218476	0.365233	0.699524	0.177458	0.0365806	0.290052	-0.0893106	0.468741	0.0124686	0.245836	0.0910467	0.174535	-0.0870888	-0.13131	0.121027	0.0920938	0.169141	0.151694	0.221318	-0.164977	-0.352298	0.105505	-0.271864
S_1659	-0.474503	-0.0406393	-0.256879	-0.405638	0.239757	0.142583	0.165584	0.502784	0.123463	-0.0830486	-0.216083	-0.238648	-0.0266583	-0.0279094	-0.359455	-0.681378	0.148282	0.257014	-0.306662	-0.149366	0.178359	0.356092	-0.520269	-0.157423	-0.279913	0.235148	0.171562	-0.132261	-0.162048	-0.317448	0.281889	-0.0597638	-0.52861	-0.553293	0.0911225	0.197785	0.142201	0.039708	0.394249	0.147389	0.281907	-0.361253	-0.331689	0.377754	0.486008	-0.217397	0.213931	-0.340588	-0.0593077
S_693	-0.0286419	-0.0291597	-0.556839	-0.533639	-0.0540068	-0.0360562	-0.13128	-0.0160662	0.141567	-0.226926	-0.153976	-0.15925	-0.235089	-0.0271043	-0.171962	-0.458358	0.0889779	0.0318413	-0.498637	-0.336094	0.123025	0.324832	-0.173472	-0.318741	-0.332941	0.255317	0.22309	-0.410454	-0.505773	-0.321239	0.397244	0.0688188	-0.31426	-0.481862	-0.300609	-0.0832549	-0.047938	-0.118941	0.138758	0.101149	0.141091	-0.454047	0.0401001	0.0655332	0.0818222	-0.180391	0.271633	-0.286132	0.150373
S_5145	-0.210596	-0.503085	-0.488827	-0.192172	0.654361	0.461974	0.405926	0.669401	0.143021	-0.13018	-0.647939	-0.498812	0.421774	0.0547932	-0.312868	-0.665375	0.0885989	0.577035	0.00260041	0.356042	0.269549	0.170465	-0.506257	-0.0859466	-0.371997	0.119711	0.211305	-0.321381	-0.168874	-0.665146	-0.233032	-0.291431	-0.489556	-0.528863	0.53127	0.0561397	0.0402864	0.354425	0.281817	0.296432	0.238778	-0.234649	-0.472486	0.521897	0.207755	0.0143345	0.357918	-0.482398	-0.580619
S_7497	-0.0655428	0.0624324	-0.0574704	0.125009	-0.0178543	-0.0957904	-0.0299078	0.00961234	-0.212077	0.232911	-0.216525	-0.210523	0.426461	0.103749	-0.067705	-0.124954	0.079339	-0.176401	-0.0833213	-0.0275737	-0.276268	0.00635201	-0.23661	-0.095412	-0.0668512	-0.0487258	0.122037	-0.451977	0.0286956	-0.0881291	0.149773	-0.161291	-0.169629	-0.0360976	0.172391	0.139911	0.103379	0.199655	-0.0452523	0.147685	-0.173963	0.182386	-0.0852734	-0.122083	-0.181633	-0.132569	0.397933	-0.0784054	0.0669779
S_9539	-0.0885707	0.413765	-0.25928	-0.404542	-0.124413	-0.26309	0.212023	-0.158018	-0.0616302	0.0195888	0.190361	0.390114	-0.336046	0.19024	-0.0680365	0.076016	0.406009	-0.486709	-0.14552	-0.441543	0.320691	-0.183833	-0.0724863	0.00789999	0.174863	-0.128824	-0.113288	0.297822	0.230813	0.385349	0.661062	0.258221	0.121591	0.186347	0.0579325	-0.14732	-0.0865245	0.190307	-0.046648	-0.391207	0.235235	-0.31537	-0.181877	0.150749	0.0276377	-0.374677	-0.472317	-0.0938308	0.0904749
S_8901	0.251753	-0.10091	-0.268375	0.228319	0.506318	0.132795	-0.0117645	0.122614	-0.144301	-0.15366	-0.318443	-0.293579	0.0990548	0.231092	0.0643596	0.126561	0.00468294	-0.234828	0.313299	0.457739	0.137109	0.274371	-0.135492	0.109272	-0.0212114	-0.0981579	0.205826	0.300104	0.108089	-0.236812	-0.243659	0.351119	0.0791496	0.129036	0.222881	-0.0717385	0.078327	-0.0661	0.0202925	0.0154052	0.0739795	-0.145445	-0.102586	0.362058	0.167648	0.024242	-0.218719	-0.173604	-0.638747
S_6312	0.270326	0.550194	0.1908	-0.0211793	-0.540991	-0.26678	-0.123656	-0.545598	-0.0679042	-0.0327126	0.474953	0.336161	-0.344573	0.112939	0.413222	0.432053	0.0892186	-0.557907	-0.0534506	-0.272916	-0.196214	-0.00160639	0.441292	-0.175051	0.16985	-0.000896256	-0.105015	-0.0127137	-0.0524075	0.515792	0.190512	0.159577	0.452684	0.382712	-0.417174	-0.038243	0.0397854	-0.0545563	-0.204749	-0.413845	-0.2159	0.0545033	0.523495	-0.542626	-0.333493	0.143518	-0.297858	0.407163	0.583436
S_3395	-0.432621	-0.0959396	-0.343491	-0.201629	0.200057	0.199295	0.228011	0.111648	0.0115207	0.211584	-0.268749	-0.0260348	0.183117	0.21537	-0.0321093	-0.372657	0.260831	0.149706	-0.141662	-0.0472355	0.0335058	-0.244552	-0.324269	-0.0580084	-0.0150419	-0.161626	-0.283024	-0.105167	0.0726349	-0.0159075	0.0711542	-0.248252	-0.31997	-0.00785692	0.490825	-0.174052	-0.120251	0.30487	0.22615	-0.44089	0.151822	0.196269	-0.367556	0.164828	0.182938	-0.200769	0.0117546	0.0472303	-0.0569798
S_9198	0.133238	0.0727891	0.230417	-0.178169	-0.518423	-0.161019	-0.445288	-0.423015	0.379859	0.0815474	0.303578	0.213667	-0.209137	-0.353112	0.307157	0.174413	-0.16343	0.0171885	-0.287653	-0.264149	-0.0399391	-0.306942	0.53185	-0.235736	-0.175552	-0.232728	-0.604407	-0.0115622	-0.237773	0.199951	-0.0236608	-0.316215	0.49859	0.104772	-0.560203	-0.411583	-0.206982	0.179976	-0.190372	-0.060802	-0.297175	0.360719	0.306732	-0.62893	-0.345911	-0.00740039	-0.25293	0.570594	0.515939
S_2059	0.334445	0.0655218	-0.276193	-0.328131	-0.384998	-0.464015	0.108229	-0.38641	0.270543	0.170205	0.0319574	0.0528234	0.138812	0.0365596	0.0600075	-0.113561	0.0829605	-0.132459	-0.580097	-0.33693	0.27621	-0.171861	0.240417	-0.451783	-0.393904	-0.292336	-0.396903	-0.333414	-0.422596	0.0285669	0.0762933	-0.349646	0.238596	-0.00208297	-0.16994	-0.622642	-0.159516	0.247825	0.0569415	-0.140526	-0.543496	0.333737	-0.0105996	-0.517651	-0.337815	0.00200282	0.0511481	0.408654	0.388197
S_3356	0.224648	-0.0111374	0.192029	0.494245	-0.339825	-0.400774	-0.183459	-0.574097	-0.497067	0.444702	0.0227424	0.0516655	0.521338	0.239968	0.119281	0.456592	-0.0421828	-0.40261	-0.129225	-0.0750637	-0.433173	-0.23995	0.220746	-0.0965586	0.239942	-0.324214	0.0593228	-0.465579	-0.112817	0.213304	-0.0871111	-0.0457741	0.164806	0.290116	0.1012	-0.0774816	0.147035	-0.254602	-0.288691	0.0561059	-0.550064	0.582006	0.110445	-0.52612	-0.548472	0.10789	0.377552	0.277853	0.259477
S_3227	-0.0812733	0.35062	0.453471	0.543487	-0.161965	-0.296387	-0.191679	-0.143156	-0.00353516	0.457289	0.165008	0.194488	0.270503	0.292395	0.330301	0.456865	0.213354	-0.513438	0.138914	0.0454224	-0.323897	-0.0639481	0.132577	0.0992734	0.112096	-0.366853	-0.26295	0.227855	0.322067	0.581785	-0.203525	0.240789	0.209929	0.70794	-0.0189135	-0.0506778	0.450047	-0.0430957	0.122485	-0.0845857	-0.345909	0.586149	0.206317	-0.316369	-0.093542	-0.0650236	-0.288668	0.661676	0.094133
S_107	0.15761	0.422873	0.514914	0.132546	-0.526255	-0.38405	-0.0231534	-0.459871	-0.0260612	0.184406	0.620386	0.630026	-0.310826	0.236805	0.445092	0.65264	0.128365	-0.520483	-0.0400862	-0.218028	-0.0363809	-0.197337	0.701347	-0.236567	0.274343	-0.392783	-0.35546	0.333366	-0.0624621	0.78367	-0.116966	0.124999	0.747991	0.647323	-0.394473	-0.281794	0.045525	-0.140059	-0.178548	-0.399816	-0.377162	0.265036	0.316114	-0.613541	-0.385462	0.137845	-0.657149	0.746696	0.462868
S_8422	0.324233	0.395895	-0.207304	-0.23993	-0.399744	-0.36202	0.0306902	-0.558533	-0.24112	-0.0619102	0.345402	0.449765	-0.403817	0.246251	0.131982	0.446218	0.252401	-0.654627	-0.252677	-0.414284	0.256475	0.0145125	0.458685	-0.0996177	0.430382	0.0979026	0.298643	0.113025	-0.20505	0.358616	0.589416	0.466646	0.459867	0.174129	-0.249044	-0.183836	-0.0446777	-0.178104	-0.235372	-0.274522	0.0170897	-0.320779	0.329521	-0.140528	-0.282648	0.0262203	-0.223659	-0.110325	0.404424
S_5601	-0.38694	-0.31059	-0.162147	0.00642041	0.442081	0.347805	0.252057	0.444877	0.0607315	0.129854	-0.206659	-0.0495185	0.227669	0.326018	-0.0143074	-0.297148	0.36007	0.277758	0.294348	0.297857	-0.0102197	-0.122972	-0.223686	-0.21086	0.01578	-0.258594	-0.175631	-0.0518117	0.19973	-0.00457372	-0.347772	-0.327211	-0.0638612	0.0825027	0.389792	-0.0910745	0.0703853	0.458151	0.353193	-0.0982995	0.114531	-0.0422734	-0.356651	0.153926	0.022911	-0.0910055	-0.203736	0.121254	-0.422239
S_3611	0.192661	0.46242	0.476022	0.123472	-0.627027	-0.412999	-0.0603628	-0.654348	-0.2429	0.223673	0.648528	0.723999	-0.348501	0.210398	0.386189	0.777016	0.143827	-0.551988	0.0402127	-0.367615	-0.146232	-0.424626	0.671554	-0.0854738	0.538307	-0.334861	-0.249338	0.190113	0.105061	0.853483	0.158427	0.154071	0.6713	0.683227	-0.326164	-0.129771	-0.105271	-0.160306	-0.415428	-0.425914	-0.242526	0.180868	0.320627	-0.593536	-0.545037	0.0181113	-0.507135	0.530208	0.553269
S_9632	0.411102	0.0823571	0.444516	0.331536	-0.581962	-0.368657	-0.278893	-0.69552	-0.0833275	0.308835	0.435513	0.345658	0.0378359	0.0363901	0.372815	0.632304	-0.127535	-0.250921	-0.0886113	-0.16099	-0.258744	-0.342378	0.697046	-0.206236	0.212954	-0.395501	-0.323473	-0.153458	-0.195247	0.47753	-0.291358	-0.137867	0.59475	0.444793	-0.404825	-0.332132	-0.0703583	-0.200402	-0.301423	-0.0926924	-0.566043	0.554184	0.394082	-0.812901	-0.663205	0.178109	-0.0812614	0.695059	0.505212
S_1926	-0.0361035	-0.0134669	-0.180386	0.237211	0.525026	0.238142	0.216081	0.635051	-0.0553212	-0.248948	-0.56941	-0.482971	0.290637	0.272528	0.144482	-0.127527	0.0880238	-0.0740191	0.366339	0.663227	0.135595	0.635328	-0.244817	0.166728	-0.0947508	0.374935	0.648044	0.104862	-0.0335365	-0.448072	-0.255823	0.397938	-0.13434	0.0102865	0.417644	0.302198	0.431031	0.0853187	0.139161	0.234255	0.0157595	-0.237426	0.0110499	0.478038	0.344598	0.310232	0.0695824	-0.447056	-0.569491
S_1929	-0.133661	-0.289925	-0.287305	0.113923	0.526861	0.159058	0.308321	0.182815	0.0819063	0.264677	-0.179972	-0.0688135	0.354907	0.334192	-0.155997	-0.104375	0.25159	0.357618	-0.0314338	0.286942	0.261703	-0.148876	-0.171999	0.0998465	0.171744	-0.0304125	0.0436417	0.0623381	0.134135	-0.1885	-0.180635	0.0594201	-0.23299	-0.214821	0.543517	-0.0735894	0.0235174	-0.00402476	0.404495	0.0457733	0.126073	0.155548	-0.219335	0.478513	0.287142	0.114772	0.214949	-0.143705	-0.371779
S_7283	0.342392	0.224777	0.208973	0.111798	-0.51002	-0.406418	-0.116397	-0.677962	0.0603656	0.572746	0.418414	0.407735	0.0805205	0.255476	0.300427	0.430253	0.256101	-0.335957	-0.273036	-0.391263	-0.0296124	-0.395685	0.581832	-0.384625	0.239787	-0.572599	-0.487375	-0.180316	-0.117694	0.642807	-0.0530214	-0.228693	0.544207	0.55092	-0.355638	-0.546529	-0.0856277	0.119057	0.0264027	-0.236339	-0.473114	0.56086	0.257788	-0.789077	-0.642786	-0.155866	-0.134724	0.838348	0.607414
S_1272	-0.082398	-0.053383	-0.0246773	0.130113	0.663004	0.528286	0.0775972	0.216622	-0.368407	0.0988008	-0.253209	-0.167481	0.134243	0.262792	-0.187365	-0.0683592	0.0111387	0.0632171	0.113967	0.204467	-0.196143	0.0654784	-0.27312	-0.0832068	0.141514	-0.184667	0.192856	-0.0985063	0.114699	-0.116646	0.000423266	0.0030717	-0.25111	0.0588217	0.187252	0.426063	-0.223877	-0.0770768	-0.0963003	0.0861813	0.525132	-0.216773	-0.28046	0.436241	0.0379026	-0.282107	0.173499	-0.263296	-0.377818
S_6390	0.366812	0.0690109	0.326893	0.434891	0.0716453	-0.343659	-0.23083	-0.184997	0.0106617	0.415151	-0.0560384	-0.214804	0.317231	-0.0932264	0.00445719	0.266337	-0.193703	-0.131678	0.125841	0.0814096	0.0270685	-0.170137	-0.113816	0.163789	-0.117201	-0.602422	-0.456396	0.248851	0.349135	0.108114	-0.278736	-0.0389807	0.0699477	0.399353	-0.0263267	-0.214689	-0.0704369	-0.0840172	-0.0493947	0.17006	-0.361766	0.581132	-0.252991	-0.169204	-0.0155672	-0.369455	-0.0891476	0.429736	-0.213149
S_2536	-0.098127	0.135504	0.284254	0.123455	-0.212469	0.0537455	-0.111932	0.039657	-0.0664901	-0.290877	0.21504	0.162576	-0.169426	0.140019	0.481048	0.294995	0.000799832	-0.305889	0.200463	0.305796	-0.265385	0.25633	0.479828	-0.265339	0.0372191	0.141626	0.139992	0.0813093	-0.240927	0.151618	-0.286695	0.0988854	0.59149	0.182742	-0.205177	0.0923452	0.318389	0.0283809	-0.162644	-0.125844	-0.274773	-0.0891669	0.425144	-0.347563	-0.185624	0.571574	-0.429675	0.23344	0.116599
S_8068	-0.0848919	-0.244484	-0.313606	-0.135394	0.313911	0.123346	0.302071	-0.0282048	-0.16821	0.168318	-0.00238134	0.141218	0.150137	0.0893934	-0.546662	-0.111271	0.172371	0.291372	-0.195325	-0.202467	0.185536	-0.325971	-0.243984	0.166015	0.304113	0.0936838	0.225184	-0.139835	0.180129	-0.109046	0.401598	0.014439	-0.38194	-0.402752	0.358741	0.166651	-0.179017	-0.0902255	0.1086	0.189854	0.47486	-0.217638	-0.271686	0.530837	0.0650857	-0.145139	0.445449	-0.524348	-0.136767
S_7398	-0.352612	-0.0211851	-0.25564	-0.0871707	-0.0291999	0.0464988	-0.149114	0.10779	0.157458	-0.154709	-0.0214121	0.0944649	-0.064209	0.257662	0.179356	-0.105256	0.311534	-0.29765	-0.129979	0.0569252	-0.112571	0.33932	0.0958218	-0.219068	-0.144454	0.172685	0.115293	0.0640544	-0.233454	0.0717382	-0.0184108	0.244021	0.105703	0.0301973	-0.0781285	-0.164479	0.540598	0.0284915	0.391567	-0.117118	-0.027987	-0.124105	0.288995	-0.0238929	0.155771	0.256175	-0.28319	0.183458	-0.00371852
S_6563	0.229119	0.414466	0.520276	0.303435	-0.617608	-0.357838	-0.345371	-0.644707	-0.283393	0.0575657	0.545204	0.487114	-0.317528	0.0947404	0.487411	0.771768	-0.0696608	-0.629271	0.190339	-0.160722	-0.43173	-0.203856	0.609635	-0.0460995	0.36625	-0.234919	-0.191768	0.16793	0.102074	0.692374	-0.0221287	0.195672	0.64363	0.689612	-0.430449	-0.0361706	0.0223449	-0.263368	-0.447438	-0.362981	-0.349657	0.235248	0.474039	-0.667963	-0.462527	0.149841	-0.476018	0.566838	0.454772
S_4826	0.107548	0.166226	0.275972	0.284819	0.079289	-0.0362571	-0.26545	0.238467	-0.18861	-0.0574848	-0.255641	-0.362183	0.0423438	-0.0167255	0.170424	0.0713314	-0.292085	-0.216481	0.105352	0.279081	-0.134603	0.536147	-0.0087622	0.0206392	-0.0778642	0.0924232	0.387294	0.0449966	-0.217799	-0.23851	-0.147395	0.275003	0.0317113	0.0312375	-0.195707	0.255971	0.0440852	-0.280519	-0.234187	0.282779	-0.178447	-0.0167726	0.067155	0.00289136	0.117775	-0.0439472	0.138018	-0.137722	-0.1035
S_7846	0.113688	0.0867237	0.224534	-0.133669	-0.231815	-0.176374	-0.0807569	-0.0666682	0.287719	0.218124	0.308318	0.290669	-0.205361	0.029228	0.133351	0.0898719	0.110058	-0.0181409	-0.156443	-0.212206	0.171163	-0.124643	0.427199	-0.376859	-0.0122089	-0.362724	-0.359843	0.0870721	-0.170962	0.320979	-0.0989584	-0.22595	0.464316	0.195222	-0.484741	-0.389516	-0.228344	0.187033	0.0574904	0.0229825	-0.209329	0.0803664	0.0503564	-0.406928	-0.300786	-0.230084	-0.302071	0.495578	0.268785
S_942	0.260013	-0.049399	0.145473	-0.158989	-0.465621	-0.412291	0.0617574	-0.471433	0.0904164	0.475519	0.494915	0.450712	0.0476407	0.115583	-0.0849294	0.151942	0.220131	-0.177613	-0.555378	-0.538364	0.282333	-0.286965	0.570362	-0.633069	0.0872575	-0.598677	-0.408436	-0.155371	-0.41733	0.455493	0.00536601	-0.436028	0.605231	0.11773	-0.441178	-0.699766	-0.0979106	0.143658	0.162846	0.0284363	-0.420702	0.285011	-0.0285384	-0.694138	-0.616723	-0.17737	-0.115523	0.662055	0.548731
S_7737	0.144123	-0.461549	0.399816	0.427083	0.223349	-0.141802	-0.00935355	0.191764	-0.21321	-0.0620656	0.0620793	-0.143774	0.162057	-0.284852	-0.508151	0.0628639	-0.519033	0.1978	0.193824	0.215108	-0.0105234	0.0912093	-0.194754	0.211785	-0.153649	-0.225834	0.0304758	0.370153	0.148384	-0.194388	-0.472772	-0.0362706	-0.106469	-0.217933	0.00670226	0.0482458	0.0321663	-0.542541	0.0179018	0.473158	-0.128754	0.0653978	-0.418192	0.2045	0.237121	0.0406537	0.0524315	-0.0584144	-0.523632
S_4723	-0.419395	0.288071	-0.354531	-0.487625	-0.193662	0.0746598	0.326627	0.0815016	0.408838	0.00204335	0.0846329	0.26112	-0.151993	0.190201	0.148891	-0.387472	0.541924	-0.097078	-0.219803	-0.358404	0.069247	-0.114092	-0.16604	-0.189596	-0.234919	0.0425278	-0.385651	-0.118208	0.0279491	0.354474	0.248501	-0.161728	-0.172315	0.113415	0.111085	-0.238303	0.188946	0.555051	0.408337	-0.598873	0.146095	-0.0328092	0.049647	-0.112941	0.0368197	-0.118712	-0.318393	0.314047	0.317257
S_8666	0.0613331	-0.233681	-0.358788	0.0334306	0.483669	0.1734	0.292727	0.300626	-0.00016681	-0.0197365	-0.35937	-0.245713	0.217496	0.0217068	-0.298561	-0.135248	0.0639523	0.34424	0.148785	0.217609	0.368685	-0.00159438	-0.364545	0.45018	0.159152	0.291166	0.417931	0.0442135	0.196849	-0.416277	0.0962903	0.260395	-0.432666	-0.377179	0.503337	0.168182	-0.0562388	-0.0195432	0.0838686	0.285877	0.354135	-0.221316	-0.225661	0.699867	0.273016	-0.0548634	0.390304	-0.694482	-0.473508
S_2092	-0.0477615	0.490177	-0.316539	-0.286173	-0.118177	-0.136544	-0.210686	-0.0970565	-0.0419725	-0.179535	-0.0382517	0.0707449	-0.3849	0.0118879	0.0739634	0.0636031	0.258248	-0.444982	0.0738304	-0.287809	-0.00481988	0.075382	-0.208318	0.267674	0.149614	0.318483	0.252088	0.0712808	0.296964	0.111647	0.779456	0.522095	-0.143032	0.0976123	-0.107764	0.251314	0.00583398	0.0783996	-0.197183	-0.115641	0.356121	-0.479021	0.185818	0.245065	0.108468	-0.363986	-0.139374	-0.421164	0.0751774
S_4927	0.133053	0.142745	-0.0322358	-0.22388	-0.516286	-0.288827	-0.0342975	-0.534348	-0.0055901	0.443943	0.339969	0.351588	-0.0659347	0.279234	0.146223	0.0495819	0.325339	-0.170555	-0.46313	-0.581406	-0.0445669	-0.2572	0.397249	-0.623949	0.166925	-0.412049	-0.297078	-0.536825	-0.401087	0.473653	0.137388	-0.357489	0.272368	0.195712	-0.409124	-0.450986	-0.198493	0.1022	0.062179	-0.250736	-0.305726	0.199363	0.127241	-0.738163	-0.634987	-0.288278	0.080548	0.579701	0.705796
S_3945	0.378009	0.274736	0.446398	0.110828	-0.544197	-0.418552	-0.24491	-0.658618	0.0869884	0.395786	0.552435	0.474082	-0.194328	0.0652803	0.301882	0.539721	-0.0418429	-0.278572	-0.300935	-0.375264	-0.0477718	-0.319426	0.699867	-0.308866	0.165558	-0.512637	-0.496593	0.0558881	-0.20071	0.614604	-0.0989147	-0.0925873	0.596115	0.47074	-0.60424	-0.424641	-0.256818	-0.211081	-0.173297	-0.178174	-0.42239	0.473143	0.304387	-0.726876	-0.499738	-0.102031	-0.242066	0.805037	0.605063
S_376	-0.0145003	0.0497932	-0.472289	-0.331145	-0.188767	-0.0467002	0.0332689	-0.186853	0.0192083	0.102128	-0.0316726	0.250437	-0.061633	0.503094	0.26573	-7.48259e-05	0.581366	-0.336205	-0.288615	-0.250268	0.105262	0.0341825	0.362688	-0.557625	0.141366	-0.0935143	0.157665	-0.443535	-0.493512	0.210322	0.2122	0.0286913	0.331273	0.126658	-0.158121	-0.392332	0.105667	0.302742	0.0841264	-0.167513	-0.072039	-0.251022	0.221766	-0.320179	-0.530384	-0.0758099	-0.111755	0.13713	0.269259
S_6296	0.340028	0.326091	0.197936	0.0417502	-0.30584	-0.321146	-0.020327	-0.293065	-0.224604	0.0805749	0.211919	0.165563	-0.169037	0.251747	0.127082	0.220647	-0.101701	-0.406745	-0.280173	-0.197584	-0.124769	0.248829	0.401222	-0.385908	0.0562253	-0.0836914	0.192426	-0.160511	-0.390934	0.236869	0.0638285	0.0868333	0.279108	0.239706	-0.462024	-0.0215645	-0.202711	-0.352878	-0.167039	-0.0876076	-0.320006	0.0198118	0.242114	-0.400576	-0.249702	0.0363571	0.112858	0.249899	0.431359
S_5625	0.120192	0.460645	0.185928	-0.00599412	-0.649815	-0.50672	0.0423955	-0.712159	-0.14832	0.359404	0.576052	0.629513	-0.0931813	0.15085	0.0789968	0.491527	0.291068	-0.598707	-0.287687	-0.645981	-0.0835737	-0.436415	0.335626	-0.0286477	0.346099	-0.255928	-0.272517	-0.00764601	0.145535	0.782072	0.4607	0.0952189	0.312433	0.414637	-0.167017	-0.205484	0.103263	-0.0357881	-0.113257	-0.364191	-0.172028	0.283669	0.242231	-0.488904	-0.439358	-0.116902	-0.190062	0.441093	0.658939
S_1317	0.361813	0.264918	0.264929	0.436437	0.0738216	-0.0871947	-0.20623	0.028713	-0.184904	-0.0255508	-0.2509	-0.290615	0.0319983	0.290762	0.54107	0.407835	-0.131172	-0.401666	0.259748	0.423199	-0.0725615	0.520483	0.248064	-0.0578795	0.0186857	-0.118672	0.299831	0.090974	-0.279008	-0.0115948	-0.448456	0.46084	0.289438	0.424283	-0.176557	0.0730519	0.175718	-0.3508	-0.276861	0.0503712	-0.3551	0.0960608	0.236783	-0.188508	-0.0938443	0.107666	-0.169274	0.185616	-0.160174
S_1495	-0.22868	0.412851	0.221394	-0.0252761	0.166659	0.203801	0.127337	0.312446	0.177263	-0.329421	0.271977	0.222397	-0.472163	-0.0182759	0.152722	0.153959	0.1287	-0.0906192	0.466181	0.185622	0.0484428	0.127623	-0.0638086	0.378408	0.160897	0.33996	0.0257368	0.692731	0.569704	0.267584	0.134696	0.421305	0.0566276	0.25367	0.0210697	0.427265	0.180397	0.0645209	0.098089	-0.236352	0.425596	-0.360959	0.204455	0.412962	0.482972	0.149876	-0.593088	-0.102052	-0.158745
S_7631	0.217516	-0.0244853	0.0503474	-0.222536	-0.318085	-0.163518	-0.218424	-0.322439	0.222106	0.351589	0.134979	-0.0125198	0.00162081	-0.172591	-0.0130958	-0.154576	-0.0886054	0.256238	-0.51832	-0.372974	0.132728	-0.132583	0.288747	-0.390648	-0.0489773	-0.196129	-0.286519	-0.366165	-0.410549	-0.0267472	0.0901202	-0.441654	0.113738	-0.111467	-0.453276	-0.341462	-0.385313	0.0572619	0.0617976	0.127521	-0.253006	0.303421	0.0693736	-0.479103	-0.260846	-0.243658	0.369806	0.3252	0.581721
S_1401	-0.141379	-0.0386252	0.00212531	-0.113914	-0.0776595	-0.14871	0.141789	0.0991086	-0.256382	-0.125191	-0.13198	-0.16007	-0.000752851	0.0128673	-0.0131492	-0.238944	-0.248935	0.107611	-0.14574	0.0995763	-0.0194386	0.147025	-0.10083	-0.171363	-0.0990659	0.104313	0.128311	-0.140615	-0.282919	-0.292849	-0.0301831	-0.170959	-0.110918	-0.164739	0.175213	0.0834381	-0.222393	-0.196965	-0.149323	-0.174387	-0.302797	0.0239705	-0.262521	-0.0516708	0.215298	0.207982	0.185473	-0.170077	0.0646184
S_584	-0.466204	0.140217	0.0765521	-0.124293	0.0920225	0.0770464	-0.156168	0.251076	0.13128	-0.00642564	-0.159659	-0.0546739	-0.00980742	-0.0196094	0.111421	-0.25058	-0.0550135	0.228975	0.0247437	0.103653	-0.441167	-0.213835	-0.25033	-0.0557905	-0.290655	0.0102668	-0.31108	-0.193412	0.238684	-0.0658617	0.0895076	-0.224548	-0.281515	0.0236213	0.063077	0.358897	-0.24652	0.163746	-0.137842	-0.0962844	0.00726085	0.102754	-0.117841	0.0459857	0.202769	-0.0811629	0.0183091	0.0430817	-0.0252214
S_559	-0.190639	0.360141	-0.0374296	-0.112533	-0.470808	-0.0221494	-0.406768	-0.258393	-0.0401568	-0.257357	0.0722632	0.212831	-0.452726	0.084102	0.589713	0.212592	0.0457634	-0.375306	0.0877372	-0.0863844	-0.466515	0.0575829	0.300776	-0.019603	0.1159	0.300926	0.0740869	-0.130993	-0.143899	0.24635	0.206925	0.283547	0.167148	0.2885	-0.296933	0.0971915	-0.011991	-0.0657174	-0.346059	-0.468421	-0.0490221	-0.107569	0.551729	-0.340595	-0.14743	0.135293	-0.244909	0.112737	0.404044
S_4242	0.253816	-0.208595	0.0698375	0.437771	-0.0991573	-0.192859	-0.051721	-0.288204	-0.38316	0.240768	0.0796541	-0.0199198	0.359397	0.258312	-0.220061	0.117693	-0.0536532	-0.25085	-0.094765	-0.0919365	-0.426728	0.143178	0.019447	-0.224794	0.0299024	-0.200583	0.238997	-0.432433	-0.170973	0.140977	-0.260307	-0.065001	-0.110287	0.106439	-0.127559	-0.0498641	0.221955	-0.40933	0.160071	0.190812	-0.290405	0.209164	0.0901688	-0.321756	-0.339229	0.0412174	0.455218	0.25111	0.0712625
S_6432	0.109897	0.378814	0.544171	0.563525	-0.156699	-0.115594	-0.320815	-0.0610964	-0.213907	0.134644	0.0318448	-0.0254601	0.103569	0.149041	0.465721	0.501226	-0.0987282	-0.518428	0.338657	0.247826	-0.465499	0.204883	0.232974	0.0766175	0.122523	-0.131519	0.0880738	0.0962504	0.118905	0.314728	-0.256056	0.276554	0.314112	0.586003	-0.198184	0.231037	0.249477	-0.131845	-0.290988	0.0220621	-0.309285	0.303481	0.340784	-0.344109	-0.209146	0.0515795	-0.174606	0.350828	0.0708277
S_6656	0.100162	0.0123789	-0.0912305	0.0638872	0.149552	0.0411136	0.0698363	0.0152353	0.148023	0.529278	-0.217353	-0.130898	0.483976	0.286716	-0.0604937	-0.187226	0.209434	0.0398396	-0.45674	-0.111046	0.0112352	0.0462162	0.0470967	-0.351658	-0.129427	-0.235917	-0.0157284	-0.475237	-0.307096	-0.0127701	-0.0306097	-0.230662	-0.120639	0.0276621	-0.058772	-0.155402	-0.0292348	0.184064	0.282763	0.247726	-0.109301	0.36602	0.0208337	-0.141049	-0.242037	-0.239298	0.527169	0.253801	0.218604
S_9716	-0.321967	-0.396844	-0.0766918	-0.0163982	0.580074	0.536103	0.175975	0.540406	0.200994	-6.17785e-05	-0.18197	-0.0959128	0.213286	0.0117688	-0.302521	-0.339088	0.15235	0.502514	0.133245	0.24865	0.0514777	-0.00748619	-0.244396	-0.0192294	-0.101862	0.0157399	0.0214198	0.00491806	0.150635	-0.206592	-0.199217	-0.220054	-0.247675	-0.170832	0.217141	0.182513	0.139128	0.274481	0.366954	0.354125	0.441915	-0.200699	-0.221665	0.445353	0.162499	-0.0238714	0.0713467	-0.163956	-0.436987
S_8670	-0.043111	-0.671093	-0.278187	0.013889	0.170976	0.0701261	0.013736	-0.0445254	0.0748381	0.199778	-0.0551132	-0.0262228	0.373783	-0.0898584	-0.567335	-0.27461	-0.00684836	0.521145	-0.302891	-0.140148	-0.0031624	-0.246919	-0.154918	-0.0378679	-0.0745063	-0.0280925	0.0350237	-0.39197	-0.116968	-0.262474	-0.0810308	-0.295956	-0.393842	-0.495107	0.10823	-0.161519	0.0206451	-0.146055	0.35287	0.471499	0.106672	0.0774467	-0.173422	0.159011	-0.0765976	-0.0153479	0.611171	-0.140818	-0.132776
S_7367	0.0581067	0.091123	0.43728	0.196052	-0.0958891	-0.327712	0.176266	-0.174481	-0.0908386	0.775292	0.284286	0.217978	0.225179	0.0618499	-0.282085	0.109756	0.0937267	0.127233	-0.152899	-0.401131	0.162722	-0.468988	-0.07258	0.00941807	0.334191	-0.624731	-0.425949	0.0461017	0.300403	0.442683	0.0277798	-0.294609	-0.0782831	0.183593	0.0289635	-0.168941	-0.30623	-0.0561231	0.112138	0.0466977	-0.125215	0.490883	-0.448278	-0.180653	-0.144112	-0.618796	0.171836	0.382042	0.24073
S_1608	0.618516	0.206436	0.390322	0.443418	-0.185489	-0.320363	-0.43152	-0.338781	-0.09219	0.154863	0.00860382	-0.121033	0.0533936	0.0346216	0.401484	0.590466	-0.305541	-0.370485	-0.00275615	0.188922	-0.0354174	0.244487	0.548115	-0.0590633	0.0726977	-0.203512	0.12894	0.0880221	-0.301525	0.0398482	-0.281731	0.30822	0.519433	0.38147	-0.466708	-0.120944	-0.0464757	-0.387757	-0.366419	0.278833	-0.497148	0.332315	0.378112	-0.404901	-0.296812	0.0823197	0.0162934	0.30353	0.128464
S_3797	0.0928323	-0.18358	-0.298506	-0.214137	-0.00495401	-0.078014	0.34997	-0.195478	0.169311	0.284083	-0.0421976	0.0614647	0.289097	0.279521	-0.0348423	-0.166064	0.242411	0.267595	-0.534012	-0.169323	0.293852	-0.197048	0.139013	-0.408408	-0.121288	-0.220316	-0.182675	-0.451338	-0.468658	-0.0340675	-0.12653	-0.29123	-0.0560236	-0.155678	0.157083	-0.379007	-0.0344344	0.0407435	0.247575	-0.0722755	-0.22017	0.255962	-0.101391	-0.184183	-0.232549	0.128082	0.275888	0.236051	0.209775
S_6016	0.111382	-0.275182	-0.353555	0.0252667	0.199973	0.132821	0.0256515	0.0138274	0.124042	0.319716	-0.354654	-0.413888	0.511535	0.217026	0.00978541	-0.372053	0.201159	0.174876	-0.227421	0.0645283	0.0220374	0.104728	-0.175061	-0.415174	-0.268791	-0.286081	-0.11855	-0.597335	-0.343695	-0.247699	-0.331685	-0.391625	-0.184202	-0.130138	0.108182	-0.352481	0.103898	0.285677	0.369841	0.10729	-0.223784	0.291494	-0.123379	-0.231533	-0.240543	-0.16043	0.393431	0.256657	-0.0363512
S_3511	-0.243352	-0.256091	-0.293248	-0.0420327	0.659902	0.579727	0.350065	0.449713	-0.0578013	0.0170753	-0.383958	-0.338241	0.339559	0.00387794	-0.433285	-0.437164	0.134065	0.399652	0.0321022	0.150475	0.170696	0.113623	-0.586205	0.219063	0.0134454	0.203894	0.292863	-0.107478	0.156197	-0.388346	0.091867	-0.0416644	-0.607595	-0.400919	0.539259	0.352447	0.153923	0.166482	0.299748	0.232124	0.630641	-0.228189	-0.336813	0.697875	0.320152	-0.127955	0.411488	-0.560222	-0.399355
S_1728	-0.30424	-0.30506	-0.526591	-0.40765	0.534358	0.365156	0.612646	0.470843	0.173276	-0.0389993	-0.262812	-0.0554137	0.149241	0.0628577	-0.52429	-0.574891	0.295316	0.545033	-0.117065	-0.0417623	0.427214	-0.164793	-0.51574	0.0985631	-0.0770371	0.174804	0.0928738	-0.0952922	0.144918	-0.309061	0.225938	-0.179119	-0.561123	-0.524438	0.562206	0.0824615	-0.1075	0.331954	0.364732	0.0630661	0.566305	-0.365031	-0.48571	0.706976	0.297258	-0.143377	0.252822	-0.555076	-0.363693
S_4419	0.0617266	0.52967	0.192465	0.00175338	-0.3123	-0.2307	0.185499	-0.183489	-0.245243	-0.283021	0.230239	0.23593	-0.386226	0.00138371	0.321032	0.425975	0.00230923	-0.510213	0.328763	-0.0273444	0.107042	0.00368	0.0748783	0.361443	0.283561	0.154834	0.0541409	0.501412	0.295611	0.345447	0.231135	0.439232	0.259765	0.354172	0.162751	0.157427	0.108639	-0.0853806	-0.380287	-0.548766	-0.0203689	-0.132849	0.103734	-0.0050061	0.113701	0.183389	-0.578487	-0.0843468	0.101187
S_55	0.0266935	0.624516	0.0621871	-0.183726	-0.406818	-0.153754	-0.154223	-0.176598	-0.127067	-0.285313	0.139595	0.183761	-0.400528	0.0294219	0.43874	0.313721	0.108809	-0.511235	0.141444	-0.0946567	-0.161546	0.110282	0.277161	0.0501785	0.227481	0.405836	0.286597	-0.00504474	0.0661685	0.209521	0.543266	0.352632	0.342448	0.245817	-0.216709	0.354572	0.039158	0.141343	-0.461003	-0.226933	-0.00483805	-0.318257	0.483967	-0.178552	-0.14633	0.16556	-0.243318	-0.199734	0.396831
S_9656	0.389229	0.508561	0.186523	0.134629	-0.14938	-0.310268	-0.140483	-0.258275	-0.392269	-0.11317	-0.105711	-0.157856	-0.222134	0.0474579	0.307866	0.390968	-0.292969	-0.477714	0.110283	0.0831105	0.0152399	0.256778	0.118944	0.168147	0.188348	0.0658881	0.267681	0.212508	-0.014748	-0.0119313	0.206039	0.44904	0.177901	0.291869	-0.0908943	0.233331	-0.231253	-0.397611	-0.549016	-0.204863	-0.206602	-0.000249944	0.0985447	-0.0486697	0.10456	0.00309281	-0.0710393	-0.162892	0.108136
S_8947	-0.0266187	-0.479221	-0.00997683	0.143024	0.330414	-0.0808216	0.530789	0.115358	-0.284438	0.141182	-0.0238115	0.128157	0.409851	0.105728	-0.629432	-0.0174986	-0.0473195	0.294703	-0.0576522	0.0120781	0.134027	-0.378344	-0.258112	0.0887544	0.0165741	-0.274485	0.0358464	-0.0491902	0.155855	-0.0768516	-0.150444	-0.179878	-0.268732	-0.320658	0.519241	0.0492599	-0.0445094	-0.230927	0.0203545	0.268294	0.0612331	0.0127724	-0.60634	0.370891	-0.0341464	0.0627755	0.242205	-0.259742	-0.460419
S_4269	-0.266118	-0.342897	-0.33725	0.0123397	0.55675	0.307729	-0.058441	0.488417	0.0155336	-0.118054	-0.454471	-0.313884	0.131073	0.0768606	-0.157245	-0.336581	0.089888	0.348034	0.402142	0.396861	-0.0894763	0.0225884	-0.441152	0.143821	-0.0473972	0.116501	0.164648	-0.0372172	0.344621	-0.396929	-0.0684183	-0.0311155	-0.364317	-0.0731921	0.33214	0.206846	-0.0718656	0.217048	0.154168	0.212324	0.273546	-0.282477	-0.280058	0.499314	0.290027	-0.145978	0.0998824	-0.406019	-0.633493
S_1280	0.445784	0.246484	0.383142	0.365623	-0.465315	-0.590081	0.072365	-0.62254	-0.310187	0.544908	0.471542	0.432623	0.228439	0.24712	-0.0372538	0.61089	0.0829884	-0.55987	-0.318869	-0.356408	0.0681847	-0.149607	0.547253	-0.106958	0.459122	-0.313313	0.0776976	0.0464012	-0.0912639	0.552876	0.137719	0.112089	0.493991	0.437571	-0.193953	-0.264532	0.105983	-0.278976	-0.0282008	0.0614318	-0.454285	0.467273	0.222279	-0.478889	-0.446344	0.0542567	0.151859	0.410961	0.531831
S_2645	0.175164	0.110599	0.209174	0.362637	0.0223388	-0.0520662	-0.184211	-0.163278	0.136235	0.554045	-0.136301	-0.0430488	0.312477	0.289522	0.407858	0.243212	0.119165	-0.0471869	0.0607239	0.112996	-0.169684	-0.227557	0.208075	-0.130301	0.0402764	-0.544475	-0.415016	-0.151677	0.0405259	0.287291	-0.40764	-0.135305	0.148514	0.578048	-0.0659837	-0.27176	-0.134974	0.137555	-0.00161802	-0.0852216	-0.322664	0.639813	0.0695421	-0.392569	-0.333916	-0.280268	-0.00748596	0.654866	0.0759072
S_5384	-0.13043	0.212252	0.322239	0.406642	-0.110156	-0.171613	0.134773	0.048094	-0.0493772	0.490636	0.0535426	0.150035	0.393989	0.336472	0.153037	0.203211	0.285765	-0.286515	0.0516064	-0.0269329	-0.201765	-0.0708395	0.0253119	0.0104041	0.140861	-0.270761	-0.0649952	-0.0832639	0.144223	0.444642	-0.180199	0.0339429	0.0262855	0.400202	0.145883	-0.0216287	0.334576	0.106208	0.148482	-0.0174651	-0.254684	0.447344	0.0382889	-0.241726	-0.225185	-0.11821	0.0299272	0.41186	0.132484
S_1350	0.348487	0.107551	0.308166	-0.068164	-0.786912	-0.525181	0.131567	-0.760568	-0.173082	0.135443	0.747137	0.713265	-0.227306	0.0141652	0.0796954	0.564429	0.00599372	-0.388102	-0.352823	-0.527705	0.132087	-0.395233	0.775643	-0.307744	0.318389	-0.306134	-0.240784	0.035249	-0.326805	0.620112	0.0771162	-0.144437	0.748489	0.191391	-0.360226	-0.489223	-0.0734631	-0.178687	-0.256055	-0.281831	-0.43668	0.201309	0.225712	-0.728248	-0.650387	0.260481	-0.292292	0.496967	0.675257
S_7823	0.277847	0.0347645	0.207739	0.416762	-0.149015	-0.273571	0.0706652	-0.318058	-0.443713	0.44681	-0.082058	-0.0476067	0.551452	0.332874	0.153851	0.373372	0.0886249	-0.336826	-0.0265984	0.0222074	-0.169898	-0.138349	0.174492	-0.216097	0.212412	-0.442238	0.0750278	-0.442286	-0.155655	0.182804	-0.203942	-0.113295	0.244309	0.277958	0.179132	-0.0765492	0.155689	-0.0259485	-0.269107	0.0986402	-0.491216	0.430675	-0.0677633	-0.45869	-0.607906	0.00607441	0.233389	0.244504	0.113518
S_7469	-0.256938	-0.381386	0.0996719	0.367762	0.406046	0.10982	0.189785	0.213363	-0.10241	0.54563	-0.255954	-0.0911895	0.702148	0.214346	-0.337198	-0.0849438	0.152033	0.407428	-0.0131168	0.0759046	-0.1962	-0.389018	-0.386447	0.0769926	0.0110036	-0.39864	-0.111358	-0.397488	0.209556	-0.0103716	-0.288246	-0.229477	-0.504114	-0.12582	0.482417	0.161858	0.131914	-0.0508976	0.148067	0.40429	0.0571633	0.366751	-0.45167	0.206936	-0.139822	-0.247337	0.470671	0.0220595	-0.352603
S_6977	0.487379	-0.00507049	0.408127	0.330738	-0.546851	-0.428165	-0.1694	-0.565929	-0.346974	0.0774837	0.434063	0.284512	-0.0634697	0.096911	0.185453	0.566052	-0.232493	-0.476586	-0.115306	-0.124487	-0.149434	0.0964483	0.692423	-0.336648	0.202761	-0.285057	0.0835591	-0.0284828	-0.455529	0.347226	-0.314885	0.0154321	0.671689	0.285707	-0.483512	-0.336341	0.0541845	-0.457422	-0.25146	-0.0118483	-0.595152	0.228899	0.308407	-0.722447	-0.554335	0.289088	-0.103066	0.48812	0.381847
S_3675	-0.195543	-0.297321	-0.275574	0.148117	0.804616	0.605274	0.0454518	0.457163	-0.137787	-0.0499973	-0.562925	-0.431603	0.324867	0.0943767	-0.231808	-0.266132	-0.00769391	0.263811	0.195891	0.43807	-0.0366869	0.18837	-0.475057	0.219888	-0.0262499	0.115987	0.320389	0.00251901	0.158821	-0.478021	-0.0782869	0.11573	-0.463476	-0.168022	0.461896	0.361548	0.0540356	0.0370944	0.114251	0.262066	0.540119	-0.181066	-0.266201	0.716495	0.341001	-0.0949683	0.281578	-0.512096	-0.644501
S_4779	-0.136427	-0.505631	-0.310244	-0.0401394	0.583171	0.498868	0.113116	0.448989	0.0988997	0.0287177	-0.652575	-0.622809	0.453794	-0.0928273	-0.144183	-0.521925	-0.0950329	0.665054	0.00540949	0.380636	0.175484	0.0671289	-0.434772	-0.0112733	-0.262617	-0.0156339	0.0349823	-0.340303	-0.200347	-0.692401	-0.350649	-0.332721	-0.453331	-0.508718	0.457065	0.0267445	-0.0805053	0.220981	0.114996	0.277046	0.165814	0.0572649	-0.425847	0.356954	0.160286	-0.0760095	0.430401	-0.339123	-0.459784
S_7502	-0.263871	-0.269169	-0.215289	0.139797	0.727456	0.48044	0.12446	0.613498	-0.00623732	-0.0637614	-0.559667	-0.354968	0.305303	0.131186	-0.172403	-0.276443	0.0743121	0.302641	0.294286	0.462465	-0.00254902	0.168454	-0.454256	0.237778	-0.0850385	0.132537	0.300515	0.0283861	0.216144	-0.400163	-0.14309	0.121425	-0.447135	-0.0528805	0.460615	0.343935	0.116822	0.122149	0.148114	0.300471	0.416532	-0.203733	-0.273677	0.670773	0.329496	-0.0763517	0.177998	-0.453799	-0.677585
S_7015	0.036644	0.56861	0.247182	0.0633633	-0.603622	-0.362788	-0.212656	-0.611466	0.0416896	0.299088	0.517134	0.561135	-0.217042	0.183016	0.454182	0.533865	0.301409	-0.586213	-0.0326014	-0.370722	-0.250896	-0.37388	0.463827	-0.0290174	0.337451	-0.197324	-0.402977	0.125091	0.265539	0.793978	0.291199	0.119883	0.477817	0.684262	-0.277645	-0.189308	0.0604422	0.148154	-0.0958944	-0.501873	-0.224631	0.36776	0.477166	-0.57099	-0.344166	-0.0455152	-0.418178	0.639295	0.631548
S_4890	0.0489224	0.484519	0.46776	0.00295123	-0.631375	-0.373256	0.00351149	-0.501946	-0.154727	0.2383	0.683327	0.725048	-0.398087	0.246465	0.384444	0.594625	0.270763	-0.548967	0.0218193	-0.406842	-0.0746977	-0.3231	0.631796	-0.250897	0.489394	-0.371835	-0.321735	0.222497	0.0721056	0.898694	0.146057	0.0273277	0.716597	0.661581	-0.369068	-0.214831	-0.0406987	0.0259466	-0.220909	-0.493608	-0.246997	0.118395	0.251463	-0.650578	-0.487422	-0.0550785	-0.635294	0.638909	0.601699
S_8723	0.131733	0.399531	0.327879	0.186152	-0.384492	-0.260806	-0.109175	-0.258758	-0.138646	0.198941	0.302039	0.289583	-0.0666152	0.237489	0.394854	0.447002	0.158436	-0.539998	0.0431824	-0.0641707	-0.130953	0.0304938	0.496414	-0.186393	0.31804	-0.119903	0.0376916	0.0636807	-0.0492819	0.453893	0.0509251	0.118735	0.590479	0.457373	-0.262618	-0.0833642	0.0951854	0.0921603	-0.16064	-0.155708	-0.330656	0.17248	0.357228	-0.476379	-0.361888	0.0777891	-0.243323	0.366341	0.403572
S_8450	0.171306	-0.0840104	-0.338938	-0.257794	0.280264	-0.0618489	0.137162	0.120645	-0.199547	-0.0525162	-0.134368	-0.172944	-0.0631917	0.238732	-0.363861	-0.313691	0.0638245	-0.0166095	-0.250418	-0.0947667	0.19267	0.339637	-0.161209	-0.422804	-0.082551	-0.0286139	0.359521	-0.238708	-0.278295	-0.272373	0.209609	-0.0170867	-0.132248	-0.291604	-0.147926	0.0321765	-0.223275	-0.165406	0.142892	0.220832	0.0804787	-0.474182	-0.263607	0.195689	0.0645045	-0.215748	0.266871	-0.307285	-0.143545
S_6643	-0.0453731	-0.171164	-0.33505	0.0723264	0.0688793	0.0894019	0.102318	0.0222475	-0.244836	-0.245521	-0.267676	-0.23043	0.277396	-0.0803063	-0.21235	-0.0674891	0.00685149	-0.0835711	0.037385	0.0497772	-0.0688505	0.15683	-0.357379	0.343952	-0.0176769	0.428888	0.51949	-0.254764	-0.0179965	-0.320454	0.186832	0.274571	-0.393277	-0.395426	0.413124	0.261112	0.456052	-0.112441	-0.0554116	0.190324	0.18358	-0.208377	0.0409857	0.320905	0.0417312	0.238308	0.373712	-0.597372	-0.205466
S_5856	0.307568	-0.0701088	0.250656	-0.284685	-0.54414	-0.369685	0.00409464	-0.544743	-0.0482418	0.144685	0.743148	0.605072	-0.383089	-0.137173	-0.324306	0.17771	-0.0300012	-0.0705749	-0.431957	-0.733355	0.11968	-0.333215	0.481984	-0.516519	0.0901282	-0.466737	-0.347514	-0.100648	-0.290638	0.507324	0.158288	-0.388066	0.435065	0.0162243	-0.702224	-0.410948	-0.31727	-0.197288	-0.0659429	0.0456979	-0.122294	-0.135051	-0.0488806	-0.589119	-0.584145	-0.250486	-0.16425	0.444556	0.527838
S_9342	0.363071	0.045527	-0.085554	-0.0732261	-0.0538186	-0.158684	-0.0150643	-0.143612	-0.118829	0.164653	-0.151252	-0.0339533	0.0178959	0.175614	0.174166	0.223044	0.0807943	-0.104264	-0.168689	-0.0533419	0.358568	0.0368025	0.344166	-0.209904	0.229775	-0.157836	0.259048	-0.204428	-0.438958	-0.090675	0.0824258	0.131116	0.326487	-0.0179892	-0.134676	-0.19851	-0.235281	-0.0322516	-0.338447	0.203729	-0.158959	-0.103947	-0.00909467	-0.137684	-0.410193	-0.172833	0.112171	-0.15384	0.0853344
S_3854	-0.190336	0.189674	0.67938	0.17235	-0.00167459	0.0106171	0.0332146	0.174463	0.0281688	0.267869	0.414064	0.318872	-0.142789	-0.1632	-0.128884	0.192891	0.00773101	0.0316854	0.27624	-0.136014	-0.0116653	-0.270123	-0.0103503	0.153317	0.222391	-0.370389	-0.395535	0.502096	0.539996	0.500212	-0.0264172	-0.135278	0.164812	0.331801	-0.141335	0.160727	-0.0604818	0.11181	0.00054256	0.0612958	0.183476	0.0880515	-0.238443	-0.0119055	0.0309626	-0.384495	-0.419427	0.305836	0.00648768
S_2629	-0.124865	-0.192255	-0.289257	0.206031	0.46023	0.141227	0.313341	0.192409	-0.0990709	0.358043	-0.295236	-0.243358	0.592373	0.263695	-0.309008	-0.176623	0.402139	0.070925	0.080631	0.0922304	0.17583	-0.0382544	-0.516347	0.196631	0.150433	-0.104888	0.143054	-0.113484	0.317421	-0.0927528	0.00261162	0.0436979	-0.416173	-0.13118	0.634143	0.0301091	0.4196	0.207545	0.447298	0.179787	0.207797	0.110875	-0.324403	0.406836	0.122275	-0.189239	0.290621	-0.203793	-0.37391
S_6850	-0.017739	0.191501	-0.12986	-0.067091	0.0766332	0.322186	-0.00416053	-0.142932	-0.262047	0.0081385	0.105548	0.166899	-0.119561	0.0820258	-0.0953209	0.122946	0.231374	-0.370519	-0.0109893	-0.244044	-0.0572574	0.0428373	-0.0125855	0.0668922	0.356057	0.0993651	0.280009	0.00299948	0.0805295	0.206461	0.460507	0.216208	0.0345502	0.0347904	-0.0338271	0.179026	0.0745235	0.124444	-0.0791047	-0.0771653	0.568584	-0.334033	0.15384	0.186117	-0.190876	-0.247928	-0.0047912	-0.263328	0.118381
S_8945	-0.0719274	-0.43662	-0.165449	0.119367	0.622565	0.474964	0.197851	0.462727	0.0618536	0.11423	-0.423314	-0.409841	0.552899	-0.0319453	-0.426016	-0.35413	0.0806772	0.470234	0.0171632	0.194163	0.0640878	0.0813961	-0.467367	0.0524208	-0.211804	-0.0216147	0.2186	-0.369989	-0.00330459	-0.41592	-0.204173	-0.168975	-0.502774	-0.456117	0.321176	0.2499	0.254382	0.159883	0.236525	0.636855	0.382869	-0.120521	-0.302123	0.450301	-0.0302344	-0.161691	0.500208	-0.365634	-0.489626
S_3640	-0.369997	-0.244201	-0.0723369	-0.0227074	0.474527	0.350709	0.476859	0.556889	0.110028	0.304779	-0.142251	-0.109226	0.320288	0.113796	-0.336883	-0.423465	0.385608	0.530814	0.236311	0.105112	0.292144	-0.148578	-0.460052	0.106405	0.221236	-0.0458816	-0.011182	-0.000358297	0.401177	-0.0665176	-0.0674562	-0.31251	-0.367067	-0.179122	0.534558	0.108227	0.0875234	0.485751	0.505161	0.140646	0.352324	-0.0678646	-0.469985	0.422576	0.209306	-0.271309	0.162452	-0.201755	-0.292848
S_6806	-0.196326	-0.221319	-0.175461	0.232168	0.39791	0.33594	-0.252275	0.303328	-0.257727	-0.21017	-0.529817	-0.47362	0.313872	-0.0994217	-0.0952858	-0.104131	-0.156745	0.162878	0.28994	0.406279	-0.373702	0.183315	-0.423151	0.365136	-0.0087089	0.435013	0.561019	-0.302893	0.144577	-0.557484	0.0787186	0.237729	-0.467715	-0.334096	0.344517	0.615528	0.203604	-0.0997905	-0.229406	0.454754	0.282209	-0.215409	0.0198489	0.480122	0.16705	0.110221	0.497324	-0.715825	-0.448064
S_7569	0.0617224	0.0693196	-0.040932	0.0266215	-0.114241	-0.24116	-0.0150225	-0.000573367	0.0496669	0.13266	-0.0541701	-0.0787395	0.153979	0.0945054	-0.15024	-0.130104	0.0968872	-0.233449	-0.294883	-0.281145	-0.0629027	0.248983	-0.177219	-0.179387	-0.331988	-0.154926	0.0430334	-0.274739	-0.242467	0.0951983	-0.00139958	0.0840614	-0.238247	-0.0766256	-0.213295	-0.0995679	0.299662	-0.183401	0.183079	0.203322	-0.145708	0.0244495	-0.0288541	-0.160146	-0.117744	-0.250429	0.164034	0.182794	0.071697
S_108	-0.0354899	0.10205	-0.2774	-0.336383	-0.248648	-0.149858	0.0200269	-0.313671	-0.311793	0.212187	0.022973	0.253031	-0.0716279	0.440314	0.145325	0.0606707	0.387373	-0.269998	-0.388608	-0.369755	0.0117256	-0.129742	0.308607	-0.58588	0.308402	-0.195799	0.179949	-0.584046	-0.506478	0.17128	0.381428	-0.0714054	0.267465	-0.0484309	-0.125326	-0.162988	-0.201128	0.0691994	-0.256443	-0.142703	-0.0923667	-0.230275	-0.00946294	-0.342567	-0.57758	-0.199498	0.0929389	-0.0348167	0.387968
S_9331	-0.238006	-0.177423	-0.574984	-0.69604	-0.244483	0.0641183	0.101705	-0.0868522	0.566918	0.0688222	0.0831408	0.164727	-0.0508949	0.00318479	0.00938029	-0.53298	0.438787	0.242559	-0.60542	-0.395862	0.334025	-0.175057	0.166777	-0.546465	-0.269402	0.0109661	-0.394025	-0.36879	-0.462883	-0.032014	0.20546	-0.504984	0.11462	-0.366592	-0.124551	-0.649155	-0.00814512	0.637476	0.495066	-0.220451	-0.036856	0.00117435	0.077912	-0.295084	-0.172156	-0.0078688	-0.023727	0.27208	0.445608
S_4366	-0.45124	-0.339454	-0.0243978	0.0430957	0.585446	0.41649	0.446454	0.547975	0.00105795	0.299818	-0.306629	-0.184412	0.49292	0.0521402	-0.398137	-0.405605	0.194307	0.635223	0.143787	0.16593	0.0948264	-0.315238	-0.579178	0.161055	0.0477791	-0.1408	-0.0930199	-0.163258	0.363257	-0.198682	-0.123134	-0.365134	-0.548741	-0.325717	0.684635	0.280078	0.00223787	0.331857	0.238897	0.217194	0.378496	0.0602429	-0.620354	0.510447	0.175251	-0.238343	0.305279	-0.291678	-0.426719
S_7974	0.239748	0.423828	0.168478	0.39514	-0.0304217	-0.141195	-0.367747	-0.174363	0.102295	0.328745	-0.143941	-0.154389	0.229648	0.302425	0.700432	0.494106	0.181448	-0.421142	0.0876233	0.330851	-0.0260999	0.181897	0.387226	0.0155979	0.192762	-0.0892249	0.0527352	0.067064	-0.0601156	0.116598	-0.142087	0.407657	0.443816	0.534148	-0.0871082	-0.067943	0.250748	0.0882335	-0.10227	0.0455423	-0.383162	0.452458	0.484537	-0.265285	-0.150908	0.0895354	-0.103258	0.333226	0.126605
S_4719	0.26019	0.356712	0.238894	0.389311	0.040186	-0.235709	-0.229968	-0.0356713	-0.270623	0.225612	-0.283475	-0.366236	0.253636	-0.124035	0.0541788	0.233121	-0.205201	-0.258618	0.283001	0.0993708	-0.140867	0.0318041	-0.317496	0.465492	0.118346	-0.0388356	0.161427	0.0219264	0.428267	-0.0856876	0.208548	0.260701	-0.207379	0.279364	0.129222	0.358942	-0.0920118	-0.0691471	-0.393087	0.227587	-0.101342	0.235411	-0.0913611	0.0926932	0.0481314	-0.381458	0.283759	-0.247138	-0.111183
S_5836	-0.09014	0.737754	-0.272108	-0.206401	-0.227355	-0.123995	0.0104065	-0.0512546	0.0829215	-0.0680584	-0.0832616	0.0139424	-0.183765	0.367941	0.665558	0.132654	0.509221	-0.676548	0.0197066	0.0356159	0.169212	0.34417	0.158326	-0.0143734	0.209238	0.360287	0.238234	0.124919	-0.030357	0.187315	0.458308	0.500199	0.323894	0.360106	0.0937798	-0.0073361	0.338667	0.418734	0.0222338	-0.508904	-0.101248	-0.09194	0.468599	-0.0900917	0.100772	0.136869	-0.364363	-0.0162095	0.345811
S_3607	0.21905	-0.00476451	0.0131249	0.106702	-0.307054	-0.12392	-0.0731416	-0.303153	0.0141422	0.0529439	0.167138	0.212368	-0.00814108	0.122013	0.260608	0.240879	0.135587	-0.25103	0.194026	-0.0850715	-0.22774	-0.237077	0.266263	-0.1877	-0.00372387	-0.309734	-0.273878	-0.1891	0.0293654	0.371358	-0.235403	-0.190372	0.328395	0.440846	-0.180414	-0.335121	0.0136564	0.237466	-0.0971266	-0.218738	-0.268839	0.139357	0.181221	-0.528382	-0.565453	-0.0301447	-0.270619	0.468953	0.110162
S_4384	-0.154393	0.563907	0.100961	-0.134641	-0.296748	-0.184074	0.0493183	-0.340582	-0.0606484	0.20222	0.494337	0.592758	-0.437747	0.29725	0.288192	0.424261	0.473833	-0.40017	0.0268205	-0.352909	0.113107	-0.260751	0.272828	0.10058	0.637386	-0.00249688	-0.0859446	0.340609	0.308113	0.677556	0.507621	0.391898	0.291218	0.441092	-0.0534676	0.0241072	0.01015	0.0130421	-0.0254153	-0.499935	0.19595	-0.0990003	0.245956	-0.0545309	-0.027259	-0.146972	-0.463703	0.155382	0.419268
S_887	-0.17755	-0.0325913	-0.260115	0.135448	0.547027	0.275683	0.252477	0.620183	-0.112293	-0.215691	-0.599515	-0.579978	0.370281	0.0260242	-0.212633	-0.360596	0.0179796	0.113533	0.261675	0.426701	0.0674883	0.491127	-0.667036	0.41537	-0.13054	0.523516	0.639859	-0.0364545	0.203123	-0.561902	0.077232	0.312879	-0.619869	-0.295336	0.585282	0.550467	0.400026	0.0502865	0.171783	0.313656	0.281657	-0.261046	-0.166492	0.706571	0.529235	0.116234	0.414892	-0.739928	-0.519746
S_7473	-0.257352	-0.206352	-0.0488662	-0.178385	0.103003	0.107511	0.0748322	0.329194	0.153233	0.0816217	-0.121477	-0.0371331	0.135847	-0.209602	-0.271643	-0.296075	0.0590224	0.430678	0.0347516	-0.0632174	0.0501351	-0.286999	-0.235921	0.0854601	-0.0378519	0.0630842	-0.0377749	-0.21288	0.183038	-0.18939	0.171859	-0.307074	-0.224444	-0.373913	0.144677	0.132124	-0.181235	0.369766	-0.0266357	0.331794	0.183257	-0.125781	-0.270992	0.192015	-0.0497459	-0.244538	0.245001	-0.32359	-0.10569
S_6777	0.212983	-0.0789625	-0.401351	-0.0897724	-0.264078	-0.159491	-0.0344462	-0.35503	-0.270714	-0.331123	0.0838728	0.0803086	-0.0995095	0.202465	0.0275976	0.0901442	0.0509457	-0.43035	-0.209094	-0.115882	-0.156719	0.290595	0.196341	-0.27361	-0.0444338	0.24651	0.447989	-0.353881	-0.486096	-0.0562969	0.0990249	0.225235	0.129645	-0.158591	-0.15634	-0.135275	0.245136	-0.284373	-0.0546872	-0.0937453	-0.161304	-0.315791	0.337518	-0.209103	-0.284684	0.374963	0.107286	-0.136823	0.129607
S_7606	0.278602	0.268727	-0.00185038	-0.114944	-0.287795	-0.243388	-0.429805	-0.271399	0.144021	-0.0221573	0.0414255	0.0389559	-0.303062	-0.0489371	0.442516	0.307679	-0.0408849	-0.316498	-0.129452	-0.0416678	0.192601	0.10436	0.477396	-0.107662	0.0692614	-0.029678	-0.0213244	0.1588	-0.30302	0.0163589	0.148479	0.270094	0.528803	0.158577	-0.444071	-0.296547	-0.190522	-0.00489018	-0.309048	-0.0159289	-0.23829	0.00716983	0.322216	-0.282102	-0.170689	-0.0796491	-0.265089	0.114921	0.236925
S_8700	0.365444	-0.24203	0.194158	0.327048	0.00139126	-0.272517	0.0056815	-0.301901	-0.222576	0.243266	0.0929363	-0.0889734	0.370002	-0.229048	-0.399943	0.274347	-0.246077	0.11248	-0.12388	-0.121156	0.134637	-0.21419	-0.109742	0.270672	0.0866422	-0.211922	0.048161	-0.0629723	0.0584599	-0.0987679	-0.0600737	0.0523986	-0.142714	-0.270284	0.117627	0.0183677	0.101813	-0.437029	-0.141915	0.492318	-0.111772	0.240581	-0.212419	0.0553705	-0.149322	-0.0483309	0.391029	-0.150122	-0.123651
S_341	0.0561511	0.208426	0.287516	0.142673	-0.25094	-0.184227	-0.240842	-0.25385	-0.215163	0.140889	0.262409	0.393267	-0.164355	-0.0501408	0.0321305	0.495118	0.0691583	-0.291808	0.273634	-0.250663	-0.260452	-0.437617	0.165546	0.228079	0.382604	-0.180215	-0.0399919	0.0500274	0.423713	0.449486	0.33405	0.152353	0.220949	0.362639	-0.190972	0.18098	-0.156641	0.0253079	-0.482335	0.107314	0.133445	-0.104836	0.080808	-0.124416	-0.438323	-0.350793	-0.185291	-0.0346383	0.0746641
S_7451	0.514782	-0.448562	-0.0897711	-0.00633522	-0.159596	-0.231333	0.0296773	-0.423126	-0.0590796	0.181792	0.163826	0.0734589	0.281754	-0.291127	-0.613064	0.0657938	-0.161732	0.218947	-0.373529	-0.426898	0.173884	-0.320614	0.102045	-0.0470705	-0.0237776	-0.167725	0.0518476	-0.405069	-0.177469	-0.100975	0.124565	-0.282937	-0.0534886	-0.410063	-0.193832	-0.226619	-0.0953322	-0.177473	-0.0363655	0.610342	-0.0312962	0.0250502	-0.089426	-0.132261	-0.500117	-0.109037	0.575359	-0.136234	0.111606
S_4768	0.390686	0.180934	-0.261471	-0.0642934	-0.0857717	-0.17735	-0.0827009	-0.27538	0.0139393	0.32163	-0.231201	-0.133586	0.123929	0.394132	0.266123	0.0136104	0.172136	-0.174419	-0.366131	-0.123903	0.0786465	0.15106	0.279921	-0.42913	0.0213574	-0.158899	0.12978	-0.505068	-0.493467	-0.0161276	0.0525615	0.00700116	0.0975257	0.181281	-0.25143	-0.271602	-0.250204	-0.00984357	-0.0131842	-0.0186459	-0.294646	0.164813	0.201223	-0.338643	-0.351725	-0.195576	0.365272	0.203225	0.332655
S_3539	0.0191335	-0.226929	-0.245637	0.142268	0.638221	0.285829	0.317677	0.282012	-0.261868	0.199971	-0.652867	-0.510156	0.642253	0.22837	-0.259289	-0.268493	-0.0353984	0.241805	-0.162354	0.288257	0.0957135	0.116674	-0.439849	-0.00364802	-0.136653	-0.0936668	0.295257	-0.383506	-0.162952	-0.5081	-0.111694	-0.0615001	-0.495654	-0.283938	0.585605	0.252636	-0.0117952	-0.0557742	-0.0138147	0.281343	0.13951	0.115934	-0.442693	0.45531	0.102602	-0.0609269	0.603845	-0.415051	-0.417796
S_1263	0.373592	-0.116699	-0.180078	-0.157494	-0.191116	-0.333714	0.340084	-0.288834	-0.211635	0.00428312	0.341775	0.247763	-0.036743	0.155852	-0.317357	0.129072	0.224222	-0.206339	-0.239828	-0.324793	0.44832	0.0623829	0.218397	-0.277999	0.233066	-0.0663355	0.300821	-0.0826693	-0.277465	0.117366	0.178423	0.038581	0.289002	-0.159969	-0.09038	-0.286853	0.166119	-0.132068	0.139585	0.152742	-0.122384	-0.334006	-0.054292	-0.126529	-0.320627	0.0997024	0.0242977	-0.115019	0.124315
S_2082	0.0415032	-0.325975	-0.39352	0.0446855	0.491012	0.201989	0.201384	0.233695	0.0614796	0.357355	-0.54952	-0.405088	0.66778	0.240374	-0.146044	-0.271903	0.322219	0.29814	-0.0710205	0.17963	0.239793	-0.0808953	-0.311533	-0.11868	-0.0845804	-0.233305	0.0767128	-0.484754	-0.0745784	-0.352723	-0.134208	-0.212065	-0.274487	-0.181413	0.457602	-0.107372	0.131522	0.388924	0.212151	0.389904	0.0361312	0.118415	-0.334846	0.20732	-0.196899	-0.229617	0.426119	-0.182055	-0.367048
S_1859	-0.123864	-0.358266	-0.325345	-0.124245	0.536444	0.131192	0.255628	0.422378	-0.119584	0.0507545	-0.338469	-0.268931	0.192592	0.01623	-0.612962	-0.414356	0.0971912	0.327723	-0.0183201	0.00332863	0.365485	0.105825	-0.549894	0.117198	0.0225006	0.014095	0.314844	0.00348899	0.118258	-0.39556	0.174437	0.0202509	-0.494369	-0.47431	0.34568	0.116456	-0.0303982	-0.041911	0.257749	0.408319	0.38795	-0.382116	-0.58386	0.64759	0.323531	-0.363792	0.317933	-0.596567	-0.511162
S_3101	-0.364771	0.379756	0.221056	-0.215452	-0.171217	0.238498	-0.131397	0.0216334	-0.123223	-0.149354	0.268229	0.383216	-0.605721	0.215164	0.462995	0.141822	0.145475	-0.24858	0.127056	-0.0562791	-0.247413	0.0505817	0.347049	-0.282946	0.300199	0.00882393	-0.0575294	0.167435	-0.0983975	0.404564	0.131971	0.0780894	0.37617	0.362522	-0.304714	0.158321	-0.217525	0.0576177	-0.251121	-0.535889	0.205558	-0.29761	0.208971	-0.197069	-0.0716422	-0.0457112	-0.560422	0.197859	0.307164
S_1599	-0.550034	0.0143387	-0.428257	-0.504454	-0.0988734	0.21759	-0.181714	0.200708	0.302978	-0.216844	-0.120708	0.0464717	-0.336661	0.103923	0.2817	-0.445107	0.298876	0.00884902	-0.207804	-0.0921386	-0.0465567	0.189298	-0.00896322	-0.323679	-0.200393	0.216119	-0.0890649	-0.120892	-0.348951	-0.0650893	0.158428	-0.0358284	-0.040092	-0.122776	-0.128029	-0.21865	0.0549504	0.296183	0.238216	-0.37207	0.125948	-0.259931	0.131399	-0.0581293	0.164951	-0.0416366	-0.267677	0.0668031	0.165679
S_1890	0.406852	0.0851253	0.222638	0.105608	-0.46924	-0.267429	-0.153683	-0.472294	-0.0532979	0.20456	0.252565	0.164996	-0.0263505	0.0285774	0.181806	0.243048	-0.157992	-0.129586	-0.206215	-0.237949	-0.21385	-0.11372	0.476663	-0.318277	0.0440007	-0.20874	-0.123761	-0.360013	-0.328224	0.25116	-0.137395	-0.239213	0.302694	0.209592	-0.463886	-0.239745	-0.2777	-0.138311	-0.199566	-0.0528131	-0.419198	0.305395	0.294347	-0.66158	-0.536586	0.0113067	0.208083	0.447624	0.521558
S_6641	-0.36077	-0.311846	-0.246496	-0.0763088	0.748212	0.677216	0.0707614	0.706809	0.123035	-0.241186	-0.501807	-0.404743	0.0773722	-0.140734	-0.286672	-0.502944	-0.0434357	0.589285	0.338172	0.375535	-0.0402384	0.113623	-0.618624	0.293074	-0.182955	0.277784	0.19548	-0.00567516	0.30273	-0.516067	-0.0469454	-0.0358015	-0.638985	-0.315051	0.348404	0.479957	-0.0878585	0.194453	0.12712	0.290551	0.675098	-0.40686	-0.313839	0.770513	0.439715	-0.194381	0.212203	-0.601833	-0.652266
S_2481	-0.156241	-0.256152	-0.455731	-0.214214	0.431357	0.318511	-0.246358	0.475815	0.436991	-0.261692	-0.712999	-0.725841	0.207695	-0.245049	0.0539574	-0.576747	-0.141905	0.449533	-0.123339	0.3813	0.149329	0.383487	-0.415509	0.0437958	-0.630321	0.299399	0.062602	-0.198499	-0.287856	-0.820527	-0.142517	0.00618984	-0.444103	-0.542584	0.135655	0.0344009	0.113779	0.165624	0.158528	0.338286	0.0760087	-0.0577283	-0.0776759	0.368418	0.441394	0.0271705	0.268829	-0.344713	-0.396382
S_3111	-0.389622	0.117013	-0.231605	-0.202316	0.38243	0.304647	0.121445	0.421203	0.246113	-0.0159557	-0.186747	0.0233956	-0.0721616	0.109225	-0.00809098	-0.223911	0.354586	0.136485	0.154686	0.11129	0.178212	-0.0177194	-0.263767	0.212336	0.0754042	0.200993	0.0304282	0.255296	0.364373	-0.0283883	0.288308	0.16247	-0.21736	0.140473	0.27421	0.190134	0.0534781	0.385798	0.246473	-0.0462481	0.47179	-0.247754	-0.0805882	0.520588	0.37041	-0.177971	-0.172909	-0.261815	-0.243823
S_4574	0.277543	0.432646	0.471184	0.174884	-0.542375	-0.357943	-0.199593	-0.583356	0.0952915	0.225089	0.620868	0.487962	-0.236616	0.0656933	0.440223	0.617952	0.0535789	-0.43364	-0.016901	-0.204472	-0.12102	-0.257017	0.645495	-0.130623	0.232336	-0.301726	-0.449607	0.26398	0.0955735	0.687013	-0.0616946	0.0362106	0.681065	0.607016	-0.44805	-0.262706	0.0052722	-0.0258452	-0.112939	-0.329873	-0.378853	0.413883	0.464496	-0.650799	-0.352495	0.130242	-0.475727	0.764165	0.54365
S_2700	0.229318	0.170129	0.401813	0.245455	0.0104799	-0.0925004	-0.251432	-0.0238289	0.337415	0.301491	0.0267727	-0.185784	0.0306441	-0.249577	0.176852	0.0892174	-0.200252	0.203462	0.212447	0.0658706	0.00669593	-0.170777	-0.0697997	0.189466	-0.151604	-0.379558	-0.589678	0.239654	0.364877	0.13324	-0.315028	-0.16243	-0.0243253	0.37771	-0.209208	-0.108402	-0.232786	0.0809653	0.0205631	0.0369738	-0.178303	0.495756	-0.0630903	-0.199102	0.0819663	-0.382818	-0.12682	0.496019	-0.0075603
S_1148	0.0846914	-0.211598	-0.219454	-0.156527	-0.0283394	-0.152904	-0.365517	-0.209031	-0.15512	-0.270493	-0.107345	-0.0737043	-0.195157	-0.0679836	0.0167865	-0.0344469	-0.276096	-0.0156118	0.0577106	0.0778682	-0.316515	-0.188096	0.00611022	-0.256662	-0.268534	-0.207028	-0.23167	-0.167502	-0.0191856	-0.209245	-0.0215558	-0.211899	0.110315	-0.0210689	-0.181976	-0.107855	-0.451788	-0.0954915	-0.358385	-0.0959123	-0.20794	-0.12759	-0.159164	-0.166403	-0.105613	-0.0257327	-0.150393	0.00992971	-0.221316
S_3237	-0.197407	-0.380352	-0.369744	-0.0836004	0.256089	0.34502	0.245321	0.186343	0.167986	-0.114094	-0.0947006	-0.00415898	0.256112	-0.0246067	-0.200191	-0.21172	0.252102	0.38886	0.174945	0.153862	0.0113656	-0.264863	-0.204317	0.155568	0.00976152	0.260204	0.0666232	-0.216403	0.2429	-0.191698	-0.0121271	-0.189823	-0.216984	-0.295178	0.432721	0.073347	0.216009	0.422319	0.250524	0.13171	0.295105	-0.153105	0.00312123	0.304015	-0.044968	0.247446	0.170419	-0.307584	-0.265482
S_6121	-0.067533	0.0751106	0.112429	0.0658122	-0.168191	-0.00398204	-0.24341	0.0557955	-0.0231765	-0.0311978	0.0578829	0.0336865	-0.0724419	-0.113147	0.0630777	0.0264061	0.0424416	-0.177127	0.31073	-0.0479701	-0.311183	-0.0487189	-0.0367762	0.0326677	0.027936	-0.0102226	-0.0314411	-0.0665605	0.270126	0.15786	0.0847167	-0.100435	0.100975	0.180142	-0.192156	0.0765539	0.0202104	0.298047	-0.109576	0.0639417	0.00823619	-0.104194	0.0976364	-0.195305	-0.221782	-0.224275	-0.119648	0.0495181	0.0235536
S_7000	0.123118	-0.295448	-0.0540198	0.278547	0.554972	0.245356	0.26475	0.399592	-0.208408	-0.000678452	-0.467617	-0.52152	0.45719	0.169506	-0.0635382	-0.157382	-0.0588479	0.0608825	0.260127	0.520382	0.196779	0.333763	-0.288804	-0.0879573	-0.153602	-0.253594	0.159209	0.0342565	-0.0869817	-0.382743	-0.547504	-0.0984918	-0.0310726	-0.0802525	0.42643	-0.0394368	0.198719	0.0997758	0.109298	0.165829	-0.0984134	0.0395764	-0.430748	0.213847	0.0855269	0.0480188	0.000640391	-0.100531	-0.614348
S_547	0.220595	0.165839	0.288617	0.32298	-0.376285	-0.336485	-0.237329	-0.375958	-0.0486189	0.383575	0.158319	0.187503	0.161816	0.195065	0.301008	0.35576	0.014817	-0.40116	-0.0628054	-0.111165	-0.312051	-0.149071	0.390273	-0.222961	0.0403275	-0.423177	-0.272945	-0.13666	-0.0753816	0.430333	-0.212845	-0.110135	0.373149	0.527844	-0.293515	-0.319633	-0.0299683	0.00205159	-0.0981253	-0.111749	-0.503664	0.527089	0.223669	-0.633596	-0.465106	-0.0956178	-0.0599698	0.660071	0.324507
S_889	-0.0957174	0.446682	0.271316	-0.0401187	-0.336611	-0.25242	0.0132561	-0.271932	0.398965	0.365412	0.537332	0.512035	-0.156905	0.117948	0.26982	0.249793	0.336075	-0.28872	-0.198162	-0.31506	0.0920181	-0.298598	0.320592	-0.0900068	0.0622604	-0.318521	-0.647973	0.382821	0.221351	0.697612	0.0771367	-0.0129879	0.378	0.489623	-0.224117	-0.361129	0.103275	0.2467	0.291978	-0.40285	-0.150771	0.431187	0.229055	-0.354906	-0.0420921	-0.103013	-0.529238	0.767065	0.452736
S_1154	0.295314	0.18968	0.128186	-0.102078	-0.237643	-0.336526	-0.0709004	-0.312441	0.395743	0.187454	0.18167	0.0426808	-0.0820402	-0.233551	0.0711731	0.0687674	-0.210363	0.141956	-0.394271	-0.182178	0.326916	-0.151147	0.227461	0.0528336	-0.172911	-0.0952194	-0.440399	0.235398	-0.0824667	0.0309419	0.0287674	-0.0544925	0.0952927	0.0529352	-0.228048	-0.317555	-0.270931	-0.132431	0.0777105	-0.0821226	-0.287337	0.472816	0.102218	-0.179338	0.191071	0.0209313	0.0303988	0.352025	0.356802
S_6356	0.317994	0.0818114	0.0453973	-0.118699	-0.578953	-0.385957	-0.393973	-0.707224	-0.0338673	0.276507	0.265808	0.343255	-0.193854	-0.00362474	0.250102	0.357125	-0.0403519	-0.214583	-0.360206	-0.456701	-0.0913367	-0.410629	0.568209	-0.32316	0.150068	-0.395147	-0.331227	-0.296658	-0.352322	0.323922	0.156743	-0.154415	0.436099	0.256123	-0.516026	-0.46934	-0.449333	-0.104225	-0.403674	-0.135645	-0.344784	0.257745	0.201227	-0.677272	-0.646574	-0.252851	-0.0195907	0.42411	0.546026
S_6967	0.174835	0.372181	0.0343747	0.361676	-0.0782485	-0.237058	-0.147454	-0.254914	-0.188966	-0.0210801	-0.0106494	0.0180522	-0.0590897	0.332754	0.461971	0.477293	0.11804	-0.666335	0.325849	0.198681	-0.154861	0.177639	0.0738001	0.195111	0.145053	-0.109428	0.0248113	0.336819	0.218541	0.322948	-0.132856	0.553503	0.212463	0.614546	0.076278	-0.0676513	0.3172	-0.211219	-0.0819231	-0.403528	-0.229586	0.17107	0.250441	-0.111413	0.0531317	0.0981145	-0.456822	0.284683	-0.125727
S_2116	0.314935	0.316801	0.0152929	-0.213236	-0.456743	-0.390976	-0.2762	-0.507842	0.201903	0.117153	0.421163	0.484109	-0.455627	0.0192382	0.241181	0.409049	0.125326	-0.418347	-0.269687	-0.416422	0.230285	-0.1912	0.598609	-0.154951	0.175527	-0.212239	-0.25484	0.269459	-0.141477	0.44335	0.319673	0.201504	0.593079	0.340461	-0.582022	-0.48683	-0.281673	-0.00958693	-0.156635	-0.175238	-0.131614	0.00618433	0.323177	-0.366328	-0.312286	-0.223687	-0.410671	0.359583	0.423778
S_670	-0.0394443	-0.454509	-0.132664	-0.14185	0.607064	0.468194	0.22169	0.302213	-0.141424	-0.146296	-0.283282	-0.244761	0.0895692	-0.0889262	-0.512133	-0.414262	-0.330896	0.461668	-0.16649	0.131997	0.0426792	0.0337552	-0.306057	-0.187418	-0.309135	-0.175458	-0.0209071	-0.0760024	-0.177293	-0.436586	-0.193215	-0.342386	-0.347	-0.478214	0.132223	0.138113	-0.406707	-0.167922	-0.00492495	0.165946	0.403054	-0.21174	-0.534772	0.447865	0.194194	-0.109526	0.23858	-0.279763	-0.440091
S_3341	0.207286	0.338082	0.410577	-0.023046	-0.434149	-0.44282	0.0747064	-0.418434	-0.352667	0.241717	0.592278	0.631011	-0.403292	0.31555	0.132461	0.513814	0.115239	-0.466992	-0.082737	-0.375414	0.0470229	-0.215913	0.591675	-0.394985	0.493098	-0.457103	-0.108126	0.173446	-0.0922229	0.676339	0.153408	0.0101107	0.66945	0.470716	-0.418806	-0.19354	-0.360361	-0.213788	-0.309616	-0.288956	-0.254102	-0.0665506	-0.00943142	-0.489064	-0.454728	-0.18016	-0.422778	0.398144	0.42309
S_2615	-0.0353116	0.449798	0.464838	0.336193	-0.275455	-0.180419	-0.104237	-0.120668	-0.242812	0.23817	0.200744	0.297425	-0.0367349	0.275095	0.383946	0.483928	0.110681	-0.487118	0.220212	-0.00526298	-0.360789	-0.0595884	0.311794	0.0222898	0.361359	-0.123457	0.0623411	0.0606126	0.170676	0.521606	0.0322278	0.208965	0.334252	0.56421	-0.130498	0.193318	0.0409015	-0.0250958	-0.297532	-0.166363	-0.188366	0.191563	0.264395	-0.317173	-0.290312	-0.0464401	-0.18852	0.282241	0.269477
S_1066	0.216343	-0.273999	-0.174742	-0.198127	-0.339796	0.026818	-0.0662099	-0.28169	0.292761	-0.316994	0.181088	0.0322343	-0.115759	-0.688587	-0.246958	-0.122415	-0.285481	0.291404	0.0701604	-0.255709	0.00745148	-0.38753	-0.0986178	0.365958	-0.251102	0.221753	-0.322942	-0.0368204	0.227785	-0.109517	0.0911281	-0.332911	-0.139495	-0.273408	-0.0656501	-0.213427	-0.113018	0.254229	-0.0604819	-0.0187298	0.11939	0.0215647	0.113268	-0.104126	-0.132082	0.0759846	0.0770104	-0.0936531	0.108718
S_1690	0.244792	-0.346164	0.343892	0.0200626	-0.245181	0.0506227	0.0621587	-0.529313	-0.2713	0.134817	0.547987	0.480282	-0.0706623	-0.279887	-0.385408	0.303172	-0.325047	0.163044	-0.27464	-0.411624	-0.0692571	-0.56825	0.399047	-0.158822	0.212243	-0.413076	-0.304917	-0.0718846	-0.169212	0.281285	-0.0652903	-0.450159	0.291056	-0.156135	-0.25383	-0.187583	-0.409445	-0.261103	-0.327749	0.053366	0.120255	0.11778	-0.133508	-0.295093	-0.563604	-0.0186231	0.0740091	0.190134	0.274088
S_7553	0.36431	0.414384	0.50536	0.0566082	-0.559844	-0.420128	-0.0827868	-0.498512	0.163883	0.224153	0.553931	0.513032	-0.276288	-0.131151	0.292823	0.589227	-0.0590088	-0.307636	-0.0564583	-0.330206	0.114866	-0.409315	0.596769	0.0241389	0.175159	-0.35822	-0.503043	0.341805	0.115558	0.630329	0.0480651	-0.00827212	0.624126	0.511916	-0.431575	-0.307846	-0.237964	0.0313717	-0.314468	-0.214529	-0.296435	0.358371	0.248874	-0.536944	-0.397907	-0.0877656	-0.453656	0.585458	0.488119
S_7710	0.0821172	-0.27028	-0.128087	-0.175155	0.110221	0.13246	0.00623628	0.0834732	0.428428	-0.156466	0.0757322	-0.0211005	-0.0682522	-0.401985	-0.156172	-0.0703933	0.0152377	0.26548	0.104463	0.0149857	0.463888	-0.168431	-0.0362226	0.215643	-0.150661	-0.0409466	-0.325082	0.403436	0.18985	-0.121303	-0.0828301	-0.0925743	0.146637	-0.260945	0.023121	-0.332631	0.119834	0.336614	0.199596	0.160574	0.201158	-0.0840496	-0.0983962	0.186758	0.098165	-0.0264268	-0.355363	-0.0229484	-0.265808
S_8081	0.139338	0.00713368	0.378274	-0.0125086	-0.449017	-0.21063	-0.374141	-0.211157	0.19253	0.0270098	0.217828	0.0842656	-0.154719	-0.240767	0.311395	0.153987	-0.266131	0.00981113	-0.136705	-0.0733435	-0.117891	-0.0701051	0.484448	-0.33465	-0.200897	-0.261817	-0.390165	-0.0631279	-0.351351	0.110573	-0.281691	-0.301607	0.488809	0.0960034	-0.547391	-0.299368	-0.167406	0.00265398	-0.240489	0.0448405	-0.476372	0.280249	0.182938	-0.657639	-0.335697	0.0548449	-0.211761	0.527597	0.352629
S_7171	-0.350438	0.0184261	-0.533371	-0.72783	-0.132606	-0.0260482	0.302268	0.0327066	0.0422585	-0.318293	0.0928807	0.264222	-0.455614	0.111155	-0.115531	-0.443322	0.3085	-0.0232221	-0.173453	-0.368915	0.153636	-0.153073	-0.210325	-0.334052	-0.166077	0.00717653	-0.221871	-0.0945773	-0.0710673	0.0861771	0.385062	-0.217414	-0.0977084	-0.195836	0.0763809	-0.225205	-0.226415	0.28956	0.0866413	-0.5788	0.189038	-0.513311	-0.309991	0.0297147	0.061066	-0.150992	-0.396536	-0.100325	0.0569815
S_1953	0.0289895	0.201677	0.33113	0.231856	-0.0594282	-0.149564	-0.308137	0.215398	-0.140889	-0.335853	-0.279506	-0.341142	-0.077707	-0.350418	0.128273	0.0462773	-0.542729	-0.225977	0.373676	0.294471	-0.317942	0.263485	-0.225197	0.340649	-0.338971	0.111865	0.0241277	0.300716	0.253541	-0.205287	-0.0794999	0.142499	-0.0701497	0.229185	-0.0602091	0.324724	-0.0524963	-0.144368	-0.428976	0.0363174	-0.210345	0.070859	-0.0675645	0.0214603	0.31232	0.0126091	-0.158581	-0.109042	-0.241106
S_2422	0.379201	0.274222	0.0944131	-0.07029	-0.494172	-0.231942	-0.571864	-0.38614	0.118842	-0.48187	0.265141	0.0348409	-0.535833	-0.455727	0.323639	0.353971	-0.363085	-0.344404	0.103739	-0.0672609	-0.123682	0.172069	0.35394	0.176776	-0.113141	0.327094	0.0435489	0.219192	-0.0740672	-0.0181998	0.193053	0.328957	0.389978	0.0752785	-0.61607	-0.0110822	-0.0509331	-0.182283	-0.433139	0.00474024	-0.139038	-0.191419	0.575157	-0.292302	-0.0864888	0.183976	-0.279656	-0.0290737	0.244268
S_9398	-0.000966545	-0.681031	-0.28855	-0.142253	0.441755	0.238942	0.351142	0.291505	-0.0328734	-0.173774	-0.152279	-0.123804	0.204738	-0.258254	-0.75873	-0.395352	-0.148884	0.539138	0.006377	0.0290141	0.279985	-0.162877	-0.394703	0.10964	-0.178753	-0.00659397	0.0768986	-0.00442723	0.112073	-0.425037	-0.0633095	-0.331445	-0.360928	-0.553249	0.328229	-0.025624	-0.112915	0.0448908	0.192419	0.3945	0.356756	-0.311524	-0.552906	0.516468	0.130805	-0.0343565	0.261066	-0.487739	-0.544538
S_53	-0.160637	-0.436685	0.0251691	-0.264065	-0.127883	0.0121943	0.212723	0.00932176	0.286519	-0.115468	0.428133	0.346885	-0.120604	-0.455924	-0.539691	-0.176381	-0.025209	0.550776	-0.0259802	-0.323664	0.169598	-0.529123	-0.102562	0.146424	-0.0819328	0.0044891	-0.368687	0.0882363	0.279212	0.0809585	0.0434041	-0.40402	-0.125974	-0.467638	0.0110291	-0.118939	-0.0221022	0.132507	0.200115	0.185348	0.242231	-0.159574	-0.224801	0.0967994	-0.0307624	0.0281229	-0.0711439	-0.0558786	-0.0335438
S_3365	-0.0595296	-0.437052	0.254229	-0.0334054	-0.412027	-0.197549	-0.150003	-0.230238	-0.105325	0.156842	0.277407	0.148151	0.0220678	-0.185046	-0.252696	-0.162079	-0.274123	0.30508	-0.344277	-0.344004	-0.269272	-0.1943	0.179874	-0.467214	-0.143281	-0.329656	-0.269986	-0.451406	-0.446402	0.0640048	-0.2877	-0.601598	0.0130544	-0.275236	-0.378906	-0.271567	-0.193212	-0.297209	-0.00327705	0.138503	-0.366669	0.200832	-0.17661	-0.587362	-0.362337	-0.0444198	0.263624	0.389486	0.343984
S_8215	-0.182206	-0.0900807	-0.063005	0.197787	0.467731	0.217046	0.0911361	0.442004	-0.0132227	-0.0153909	-0.314987	-0.193476	0.205192	0.117466	-0.110205	-0.112428	0.0460318	0.0762638	0.209181	0.369343	0.0655987	0.23999	-0.249242	0.270201	0.0354242	0.195827	0.315136	0.259808	0.214331	-0.2298	-0.0493255	0.237655	-0.234047	0.13401	0.330235	0.235103	0.180303	0.013947	0.213559	0.203104	0.212167	-0.069813	-0.10534	0.51509	0.407182	0.0505315	0.0934552	-0.302571	-0.429141
S_7262	-0.220964	0.375252	-0.146791	0.128273	0.526841	0.180759	-0.164779	0.471939	0.0892151	-0.151326	-0.631177	-0.535911	0.0863808	0.206533	0.394452	-0.131727	0.0202312	-0.18479	0.284562	0.561456	-0.110293	0.437733	-0.455898	0.246235	-0.309311	0.150015	0.0946033	0.243011	0.240202	-0.320881	-0.0477289	0.473976	-0.311882	0.245584	0.312653	0.376634	0.153609	0.0498075	-0.0290963	-0.124527	0.0772156	0.0184475	-0.041396	0.465913	0.614592	-0.0587291	-0.188709	-0.174538	-0.501256
S_6775	0.286025	0.302545	-0.321455	-0.314841	-0.155119	-0.221398	0.175941	-0.122081	0.0550689	-0.135086	0.155707	0.155416	-0.436869	0.373474	0.180334	-0.0162474	0.29198	-0.334584	-0.123138	-0.158386	0.348678	0.375751	0.282579	-0.342249	0.138632	0.141509	0.255772	0.0808248	-0.284355	0.158679	0.197282	0.248399	0.271156	0.202215	-0.3061	-0.277576	-0.10366	-0.02693	0.225971	-0.330539	-0.0983884	-0.378992	0.240634	-0.122395	0.016043	0.0174275	-0.206961	0.0709906	0.248167
S_9093	0.0382146	-0.294625	-0.415439	-0.528372	-0.453648	-0.169672	-0.112856	-0.325009	0.242257	-0.123354	0.167811	0.198736	-0.242604	-0.264712	-0.232697	-0.345153	-0.0124549	0.0443474	-0.499458	-0.570619	0.105018	-0.178509	0.113052	-0.355202	-0.338404	-0.100265	-0.328058	-0.280223	-0.429767	0.00427273	0.18837	-0.40359	0.0340607	-0.338708	-0.382937	-0.643527	-0.216157	0.138784	0.12516	-0.145593	-0.0765551	-0.0998006	-0.0319443	-0.376559	-0.280314	-0.185165	-0.0037726	0.189305	0.33963
S_230	-0.0471496	0.178725	0.0858733	-0.0819665	-0.705185	-0.144842	-0.168212	-0.472538	-0.0498443	-0.27401	0.36771	0.337626	-0.24741	-0.148455	0.330868	0.201878	-0.0703724	-0.349032	0.0274696	-0.234679	-0.499329	-0.20222	0.317477	-0.0898712	-0.0626102	0.147673	-0.229395	-0.198218	-0.0469696	0.366004	0.0684743	-0.167871	0.291704	0.214353	-0.224981	-0.0845901	0.123431	0.11595	-0.254564	-0.497021	-0.260429	0.120748	0.465567	-0.631104	-0.373828	0.38054	-0.254224	0.356126	0.527637
S_7193	0.113686	0.0140881	-0.38424	-0.430083	0.0257951	-0.0566359	0.119264	0.0441702	0.408266	0.129359	-0.139426	-0.213779	0.0469879	-0.335816	-0.266242	-0.380031	0.175405	0.240668	-0.238822	-0.317238	0.65614	-0.121209	-0.311376	0.176067	-0.115319	0.0441854	-0.203444	0.0550703	0.116059	-0.23355	0.422014	-0.14164	-0.203659	-0.394304	0.106536	-0.310285	-0.101685	0.483601	0.254144	0.12617	0.197906	-0.0376572	-0.243286	0.21476	0.161063	-0.440771	0.1278	-0.245111	0.0624126
S_6580	0.127433	-0.056795	-0.2004	-0.05681	-0.0489871	-0.282806	0.54486	-0.0489259	-0.234732	0.370438	-0.188484	-0.116445	0.48379	0.440574	-0.140989	-0.238621	0.219124	-0.0426643	-0.444844	-0.145825	0.248565	0.0801786	-0.046375	-0.469538	-0.0272499	-0.240149	0.150223	-0.543679	-0.472592	-0.0598476	-0.0774194	-0.298853	-0.092367	-0.153769	0.315762	-0.260517	0.026307	0.0276959	0.196529	-0.0697545	-0.444488	0.240935	-0.325722	-0.240296	-0.232435	0.0330421	0.454442	0.0903978	0.207961
S_7828	-0.220535	-0.0437	-0.445425	-0.44205	0.411063	0.350223	0.177951	0.42853	0.290291	-0.390433	-0.342167	-0.349064	-0.143604	-0.102518	-0.0815766	-0.544994	-0.0184808	0.39845	-0.145208	0.211644	0.317899	0.323547	-0.345695	0.0290487	-0.332488	0.462397	0.154032	0.0542888	-0.150332	-0.56744	0.142307	0.0638372	-0.386776	-0.479542	0.215832	0.186979	-0.051346	0.100527	0.22304	-0.037506	0.339189	-0.357252	-0.102717	0.550851	0.604873	0.168544	0.0929694	-0.473651	-0.224118
S_8064	-0.307198	-0.0128988	-0.399951	-0.275203	0.551821	0.704943	0.104147	0.228275	-0.0326522	-0.271154	-0.283805	-0.205007	-0.043868	0.00149312	-0.162123	-0.384857	0.0541982	0.153276	-0.0564932	0.0755235	-0.161823	0.0773292	-0.46955	0.0346293	-0.203615	0.206584	0.0540439	-0.138836	0.0659018	-0.275037	0.231063	0.000283733	-0.486697	-0.307296	0.263898	0.399949	-0.0615276	0.150334	0.0279441	-0.173722	0.753321	-0.358388	-0.110214	0.560759	0.261921	-0.0922204	0.0906203	-0.406515	-0.263397
S_3518	-0.419377	-0.363684	-0.0471543	-0.114587	0.330846	0.189475	0.356427	0.463169	0.229292	0.161612	0.0452696	-0.0028799	0.165795	-0.0962353	-0.522305	-0.501506	0.173577	0.698526	0.0933654	-0.0330647	0.133612	-0.269482	-0.504021	0.113569	-0.0245834	0.00712263	-0.186753	-0.0213517	0.411572	-0.0964286	-0.0602964	-0.390008	-0.520131	-0.394724	0.3449	0.116487	-0.0197356	0.225298	0.515251	0.195326	0.292985	-0.0769015	-0.46542	0.390646	0.322115	-0.189769	0.211526	-0.152048	-0.25638
S_3369	-0.242714	0.540162	0.444965	0.11506	0.0225464	0.0400615	0.0530768	0.15618	0.136829	0.0578387	0.334607	0.402016	-0.390207	0.157471	0.318348	0.376546	0.230552	-0.114466	0.387292	0.0611559	-0.0276578	-0.111509	0.127504	0.328682	0.384817	0.0785278	-0.108748	0.580525	0.557105	0.543348	0.124006	0.414124	0.132425	0.552802	-0.0381078	0.376168	0.0453387	-0.0116705	-0.0257099	-0.252894	0.26899	-0.0726345	0.213368	0.189249	0.255002	-0.0504926	-0.531499	0.153975	0.0550999
S_4127	-0.292255	-0.467543	-0.201202	-0.225819	0.394311	0.204989	0.273428	0.465671	0.132864	-0.242908	-0.171774	-0.0488049	0.0364177	-0.22547	-0.488505	-0.401469	-0.0898561	0.516401	0.0998213	0.145697	0.224944	-0.176412	-0.363452	0.161531	-0.223909	0.0818341	-0.0667321	0.204356	0.235944	-0.352627	-0.0195383	-0.236099	-0.291969	-0.391038	0.351521	0.0550337	-0.122135	0.160195	0.154372	0.197272	0.300295	-0.277177	-0.496639	0.539527	0.357893	0.0284434	-0.0333568	-0.4023	-0.524892
S_4216	0.159538	-0.396018	0.123741	0.201357	0.234274	0.177637	0.0742381	-0.0906065	-0.00796339	0.0549874	0.0777538	-0.0656868	0.260462	-0.501793	-0.56307	0.0227976	-0.313466	0.384048	0.12268	-0.0896591	0.0127902	-0.466515	-0.39266	0.47389	-0.118631	-0.228933	-0.323242	0.115079	0.453003	-0.0918244	-0.119019	-0.232755	-0.362392	-0.282609	0.231795	0.0628297	-0.0697577	-0.0684994	-0.0638009	0.309943	0.349116	0.157191	-0.365681	0.298775	-0.0255808	-0.20727	0.180163	-0.15385	-0.364202
S_1230	0.00773538	-0.145472	-0.664969	-0.566591	0.107079	0.120499	0.122299	0.17032	0.319141	-0.405612	-0.232593	-0.20927	-0.221998	-0.0437841	-0.151386	-0.535707	0.0930258	0.144193	-0.392587	-0.118263	0.390749	0.41813	-0.153625	-0.225301	-0.426419	0.365266	0.216765	-0.150901	-0.508695	-0.434178	0.180676	0.0757717	-0.249024	-0.524559	-0.105342	-0.22293	0.0546426	0.0304969	0.317876	-0.00338938	0.186978	-0.474047	0.0283364	0.242347	0.259061	0.0742571	0.0942639	-0.309414	-0.0420542
S_8655	-0.052068	0.34567	0.61252	0.234149	-0.317845	-0.1743	-0.204608	-0.106582	-0.443456	-0.271044	0.381623	0.303839	-0.577595	-0.113989	0.155398	0.458882	-0.373886	-0.329013	0.42157	-0.023305	-0.404919	0.0613536	0.147488	0.275735	0.334606	0.0946989	0.139142	0.440225	0.273637	0.375394	0.0547563	0.353117	0.15824	0.338229	-0.287921	0.444528	-0.186945	-0.5778	-0.529241	-0.263622	0.0265352	-0.20952	0.110344	-0.0848243	0.112118	0.0266837	-0.3772	-0.0226691	0.100616
S_7411	-0.163082	0.0715849	0.392202	0.00366832	-0.260463	-0.141433	-0.139645	-0.0335074	0.0756918	-0.0627155	0.193709	0.316393	-0.314999	-0.205696	0.110039	0.242623	-0.218223	0.199297	0.0932892	-0.151704	-0.210294	-0.373157	0.102172	0.214392	-0.0237673	-0.0947791	-0.269954	0.075134	0.10081	0.248938	-0.0519599	0.0732277	-0.0752305	0.0849258	-0.189383	0.178499	-0.253152	-0.324558	-0.451636	-0.0217513	0.0122159	0.0130219	-0.0337298	-0.0895045	-0.0939404	-0.109182	-0.203539	0.0883505	0.0558601
S_2841	0.0132949	0.581992	-0.183807	-0.258904	-0.551462	-0.310489	-0.116693	-0.32929	0.27737	0.112893	0.134876	0.125044	-0.092906	0.182794	0.501753	0.031485	0.413498	-0.580836	-0.336503	-0.322846	0.0358849	0.156979	0.270137	-0.276205	-0.0822855	0.0980533	-0.151027	-0.159975	-0.230167	0.337086	0.351574	0.105255	0.31745	0.278796	-0.249096	-0.323085	0.318186	0.395233	0.168739	-0.411047	-0.337698	0.205202	0.504487	-0.538063	-0.178831	0.0393821	-0.20968	0.439291	0.671209
S_3171	-0.211256	-0.0787628	0.134588	-0.108696	-0.429629	-0.179106	-0.120746	-0.215735	-0.294302	-0.210971	0.249279	0.379169	-0.377231	0.109702	0.172091	0.158072	-0.141098	-0.184183	-0.148381	-0.172214	-0.295862	-0.026026	0.35551	-0.326796	0.0533968	-0.0790971	0.0185225	-0.107557	-0.467478	0.215584	-0.0968338	0.00602446	0.244876	0.0176974	-0.263421	-0.112471	-0.122878	-0.440825	-0.339804	-0.313922	-0.23093	-0.144017	0.041782	-0.383516	-0.234245	0.196844	-0.257278	0.172435	0.231761
S_7681	-0.480455	0.0769449	-0.469027	-0.394773	-0.160656	0.0176073	0.358306	0.0650185	0.237209	0.111004	-0.00338486	0.170982	0.0903843	0.3613	0.0551662	-0.497288	0.559859	-0.0605204	-0.361709	-0.285549	-0.0155747	-0.0230286	-0.182083	-0.362751	-0.195241	0.0614778	-0.19989	-0.360607	-0.175335	0.203602	0.152187	-0.254951	-0.243854	-0.0193457	0.245256	-0.29404	0.270629	0.43414	0.560346	-0.528434	-0.0461039	0.0710067	-0.00147987	-0.162357	0.0349193	0.0380469	-0.0161881	0.283856	0.323314
S_1097	0.26467	0.129271	0.419871	0.396742	-0.238663	-0.23461	-0.484243	-0.178673	-0.263411	-0.22001	0.030683	-0.135654	-0.156537	-0.190208	0.294562	0.410971	-0.548021	-0.393955	0.199946	0.233177	-0.359341	0.283394	0.226935	0.111518	-0.101712	-0.0369474	0.0957983	0.226308	-0.13311	-0.0379459	-0.281585	0.282113	0.292277	0.201574	-0.355587	0.0788843	-0.0421337	-0.501244	-0.495629	0.0401957	-0.379553	0.150299	0.212953	-0.280405	-0.0268565	0.154086	-0.165136	0.129089	-0.0431145
S_6019	0.210931	0.0931518	0.361911	0.0983446	-0.662812	-0.410515	-0.441555	-0.561368	-0.0720804	0.209409	0.384259	0.19406	-0.0619491	-0.106048	0.23045	0.283374	-0.17725	-0.313914	-0.328294	-0.311833	-0.25586	-0.0298547	0.538105	-0.406189	0.00199851	-0.283055	-0.250646	-0.198611	-0.407278	0.298139	-0.0776715	-0.218986	0.500015	0.218457	-0.597129	-0.341217	0.00462027	-0.190884	-0.151833	-0.0135973	-0.577657	0.394857	0.312126	-0.842244	-0.449931	0.0550919	-0.0242827	0.619377	0.628507
S_6373	-0.234852	-0.13169	-0.210161	-0.121884	0.192848	-0.161806	0.400728	0.0749795	0.158806	0.516671	0.0401641	0.234963	0.328918	0.277569	-0.411028	-0.216713	0.471479	0.184191	-0.311847	-0.290217	0.337127	-0.37861	-0.239557	-0.0527956	0.0834083	-0.316917	-0.252533	-0.0121993	0.226386	0.205435	0.19143	-0.169954	-0.263488	-0.00637515	0.360859	-0.256824	0.0547705	0.201661	0.514829	0.0507151	0.0891403	0.184771	-0.421061	0.226402	0.0862464	-0.316563	0.121106	0.110899	-0.0583136
S_8346	0.115132	0.264681	0.469965	-0.0245876	-0.711682	-0.470254	-0.0192343	-0.440219	-0.185291	0.122456	0.575134	0.51321	-0.348675	0.0134643	0.21435	0.36192	-0.0616509	-0.373084	-0.0913234	-0.422479	-0.113082	-0.233052	0.480877	-0.311213	0.177542	-0.392889	-0.343568	0.0528603	-0.163964	0.621205	-0.0320597	-0.189121	0.534885	0.359403	-0.431566	-0.302425	-0.201987	-0.137803	-0.308165	-0.385997	-0.445126	0.162199	0.045019	-0.744215	-0.465022	-0.0748477	-0.413858	0.575917	0.552298
S_1370	-0.203462	-0.261909	0.0593438	0.14977	-0.0557056	-0.0695544	0.295948	-0.0290987	-0.504289	-0.16629	0.147015	0.206915	0.0420842	0.213003	-0.242977	-0.00257942	-0.117781	-0.24218	-0.0136384	-0.0215182	-0.29656	0.0559766	-0.106281	-0.180549	-0.0585208	-0.180514	0.0874756	-0.0156194	-0.164695	0.154215	-0.281902	-0.0735125	-0.062549	-0.0541117	0.214402	-0.0383746	0.16675	-0.409384	-0.00979355	-0.294907	-0.125675	-0.0623987	-0.296243	-0.0682491	-0.040705	0.2517	-0.132285	0.0857318	-0.170276
S_6129	0.217288	0.103652	0.251392	0.0193297	-0.699175	-0.372018	-0.556773	-0.499047	-0.0487398	-0.125247	0.219014	0.125869	-0.225533	-0.359363	0.223912	0.270069	-0.383249	-0.300949	-0.153649	-0.298083	-0.403809	-0.0840722	0.360566	-0.0958077	-0.192819	-0.0611888	-0.181848	-0.210735	-0.278334	0.145848	0.0563138	-0.0743309	0.284381	0.133049	-0.593346	-0.155875	-0.12085	-0.222486	-0.491584	0.00438439	-0.410454	0.180932	0.336092	-0.671041	-0.422751	0.00920258	-0.0339244	0.297656	0.453613
S_6980	-0.0678667	-0.116467	0.255278	0.163954	-0.467496	-0.195645	-0.282797	-0.252863	-0.435254	-0.118654	0.131183	0.0717517	-0.0773961	0.0490097	0.177868	0.117901	-0.279684	-0.280728	-0.0588895	-0.0740462	-0.57935	0.144806	0.232882	-0.395683	-0.0735039	-0.150123	0.0706243	-0.382988	-0.480442	0.115726	-0.291264	-0.160753	0.185484	0.0426299	-0.31237	-0.045282	0.0420124	-0.412214	-0.328794	-0.142856	-0.461855	0.0712136	0.0874007	-0.631114	-0.378342	0.183278	0.00498253	0.294676	0.254098
S_3645	0.328157	-0.603982	-0.200345	-0.0979686	0.302349	-0.079016	0.0904728	0.0231946	0.0539887	-0.00187071	-0.173204	-0.246827	0.198658	-0.424738	-0.772208	-0.367668	-0.475833	0.538245	-0.219698	-0.116293	0.230185	-0.269118	-0.383225	0.0667576	-0.446397	-0.297515	-0.252113	-0.0605299	0.0442815	-0.470652	-0.106407	-0.444244	-0.416837	-0.478557	0.0307944	-0.234487	-0.544251	-0.177601	0.0233733	0.427032	0.0647891	0.0296297	-0.635213	0.286852	0.0985231	-0.322875	0.421958	-0.233712	-0.431659
S_3020	-0.514345	0.122422	-0.220033	-0.149408	-0.240005	-0.0790015	-0.0255572	-0.0571764	-0.194975	0.308431	-0.0507564	0.124413	0.0997014	0.549627	0.244457	-0.242074	0.491166	-0.28514	-0.301963	-0.20783	-0.295747	0.10788	0.035514	-0.54221	0.177205	-0.0673548	0.0683495	-0.492104	-0.340437	0.237019	0.160748	-0.133423	-0.0130263	0.110708	0.0650987	-0.145106	0.198442	0.145656	0.275729	-0.400484	-0.229004	0.10308	0.0494918	-0.378322	-0.132239	-0.0688754	0.0875395	0.28927	0.431241
S_9665	0.114854	0.330606	0.0808057	0.437099	-0.0709832	-0.221766	-0.300763	-0.147172	-0.28797	0.0125073	-0.228772	-0.244277	0.079145	0.304935	0.464103	0.336063	-0.0759026	-0.57078	0.095935	0.29278	-0.225506	0.52209	0.0778168	0.143828	0.117913	0.142738	0.390544	0.12487	-0.157499	-0.00352503	-0.126218	0.627845	0.0435755	0.402039	0.02058	0.106991	0.352174	-0.484848	-0.0944421	-0.157666	-0.345165	0.242081	0.339785	-0.0874715	0.211024	0.214603	0.00893608	0.0870705	0.0128994
S_7827	-0.0714058	0.543399	0.186604	-0.0761022	-0.0725859	-0.0705647	-0.337892	0.0789777	-0.139593	-0.277168	0.0643788	0.0531672	-0.672713	0.0912543	0.433893	0.228173	-0.0116194	-0.377487	0.419384	0.0903771	-0.140734	0.27437	0.0652857	0.0711373	0.22398	0.114702	0.115773	0.407962	0.235864	0.201569	0.238592	0.466188	0.210115	0.434871	-0.338178	0.317712	-0.205705	-0.15563	-0.344368	-0.308959	0.110121	-0.422191	0.156317	0.0290912	0.239605	-0.222494	-0.56538	-0.0595592	-0.0115311
S_9560	-0.456666	-0.152058	-0.301864	-0.27695	0.443986	0.418777	-0.11682	0.677563	0.568894	-0.290906	-0.440581	-0.428025	-0.0606116	-0.227206	-0.00160051	-0.622633	0.0278329	0.471463	0.0839452	0.312633	0.145093	0.310427	-0.457334	0.146134	-0.493305	0.334282	-0.0963531	0.186078	0.0753843	-0.493099	-0.0896018	0.0108997	-0.43307	-0.361386	0.118557	0.0947228	0.156951	0.303882	0.40987	0.124032	0.321795	-0.193399	-0.0972826	0.497277	0.666198	-0.0488734	-0.0947097	-0.209869	-0.395613
S_7603	-0.265919	-0.226431	-0.509864	-0.473648	0.330327	0.182742	0.157868	0.351072	0.22851	-0.276615	-0.242171	-0.206631	-0.102555	-0.281578	-0.478901	-0.589732	0.0512378	0.312796	-0.0572222	-0.0965797	0.336468	-0.00655492	-0.590379	0.18683	-0.302902	0.200884	-0.0755756	0.16929	0.239111	-0.391139	0.34274	-0.0897355	-0.462629	-0.554664	0.266366	-0.0164531	-0.0678464	0.268905	0.283343	0.0363951	0.460657	-0.398099	-0.426612	0.58914	0.503342	-0.244019	-0.0233497	-0.486817	-0.370299
S_509	0.049134	-0.171729	-0.158028	0.283427	0.0114559	-0.113057	-0.390909	-0.0835895	-0.166594	-0.345324	-0.113116	-0.135906	0.0469607	-0.0541258	-0.0820702	0.128913	-0.245631	-0.249049	0.0971943	0.203197	-0.460047	0.285646	-0.10224	0.226574	-0.201443	0.35391	0.415641	-0.0569214	0.00138885	-0.24002	-0.0203947	0.421314	-0.19775	-0.0739386	-0.0854529	0.218409	0.323107	-0.483912	-0.061177	0.272402	-0.0650401	-0.13258	0.313303	0.150196	0.142804	0.329448	0.20398	-0.254828	-0.278978
S_4358	-0.304022	-0.203651	-0.35261	-0.34746	0.48164	0.224381	0.346551	0.596877	0.356142	-0.183276	-0.230351	-0.178846	-0.0194151	-0.198656	-0.421782	-0.549214	0.15042	0.519121	0.159799	0.083283	0.421335	-0.0794699	-0.623782	0.293952	-0.242037	0.180354	-0.0917601	0.243779	0.427537	-0.338166	0.156541	-0.0906092	-0.499096	-0.385483	0.406441	0.0982676	-0.0510993	0.374004	0.34695	0.13542	0.452545	-0.366371	-0.485592	0.693109	0.529416	-0.229136	-0.0584163	-0.472981	-0.523724
S_8180	-0.12749	-0.123398	-0.238635	-0.1448	0.0818298	-0.11528	0.275048	0.00382147	0.176513	0.19087	-0.0230033	-0.0184966	0.245643	-0.179184	-0.5169	-0.328559	0.138563	0.217375	-0.187147	-0.35725	0.181444	-0.33556	-0.587927	0.272477	-0.23086	-0.130847	-0.333487	-0.0379479	0.37521	0.0213739	0.227623	-0.167702	-0.586693	-0.254669	0.345274	-0.101637	0.100987	0.121111	0.334787	0.0260442	0.203078	0.134417	-0.416375	0.269324	0.199341	-0.342397	0.183255	-0.0656641	-0.119685
S_8012	0.0667502	0.0867735	0.10569	0.0548518	-0.2721	-0.195599	-0.017039	-0.0225242	-0.517353	-0.567808	0.0788209	0.0517204	-0.361383	0.0209972	0.107799	0.165533	-0.358595	-0.404084	0.260352	0.163368	-0.331814	0.351214	0.132547	-0.0450612	0.0261367	0.313319	0.478617	0.0579555	-0.168749	-0.0677076	-0.0116611	0.213543	0.201201	0.0437411	-0.118278	0.259088	-0.0715395	-0.402618	-0.457156	-0.22377	-0.234972	-0.395016	0.11065	-0.122184	0.01014	0.415569	-0.154726	-0.275667	-0.0316165
S_6665	-0.0478056	0.0551699	-0.540569	-0.784619	-0.225468	-0.125156	0.152998	-0.105246	0.157884	-0.348544	0.180157	0.207426	-0.598038	-0.0619791	-0.176387	-0.402621	0.177314	-0.0335268	-0.329295	-0.458118	0.403503	0.051198	-0.0121956	-0.308565	-0.11385	0.168189	-0.0770126	0.0571019	-0.219306	-0.0239013	0.517689	-0.0995663	0.0373111	-0.27098	-0.227422	-0.338854	-0.292154	0.159894	0.170207	-0.394783	0.175186	-0.55985	-0.104713	0.0192544	0.152254	-0.137298	-0.272198	-0.155952	0.235842
S_5176	-0.243918	-0.39492	-0.263352	-0.0733773	0.0992282	0.245357	0.206346	0.378438	-0.27833	-0.468268	-0.178773	-0.215845	0.0206284	0.0626037	-0.19603	-0.419294	-0.0899805	0.1569	0.12073	0.245706	-0.209571	0.454811	-0.20044	-0.190026	-0.105687	0.482553	0.613038	-0.351648	-0.3407	-0.429051	-0.177127	-0.110179	-0.234867	-0.497321	0.172987	0.2262	0.207578	-0.0968058	0.129705	0.0683919	0.0208532	-0.479002	-0.0330751	0.134549	0.104964	0.436193	0.300655	-0.463797	-0.189602
S_6261	-0.30131	-0.0849038	-0.377458	-0.101786	0.714118	0.497563	0.0584676	0.596542	0.102563	-0.374572	-0.51228	-0.363774	0.00239681	-0.0246978	-0.140897	-0.34615	-0.0054958	0.163012	0.242646	0.435181	0.0708431	0.28129	-0.530503	0.338601	-0.244629	0.350805	0.252503	0.292192	0.271661	-0.487865	0.0992208	0.300555	-0.439768	-0.205816	0.396274	0.375547	0.0659644	0.12749	0.109873	0.0889168	0.573034	-0.397064	-0.190079	0.846242	0.621413	-0.00810677	-0.0566843	-0.598149	-0.684323
S_1116	-0.123089	-0.0927001	-0.306071	-0.0894367	0.187603	0.0838618	0.382502	0.207508	-0.0527991	-0.18327	-0.0357012	-0.0367765	0.0076087	0.0975572	-0.126608	-0.157228	0.209471	0.0848581	0.190954	0.177597	0.333785	0.126553	-0.211534	0.22459	0.223578	0.366708	0.317514	0.2278	0.183974	-0.172475	0.105456	0.150772	-0.119559	-0.106713	0.474949	0.0375989	0.211841	0.134594	0.300787	-0.144227	0.153726	-0.252753	-0.0909775	0.398307	0.354667	0.270995	-0.0217839	-0.402894	-0.212745
S_3815	0.417256	0.0457034	0.24167	0.0194922	-0.3347	-0.212681	-0.0886274	-0.246022	-0.0303605	-0.0467927	0.320901	0.122328	-0.199134	-0.0946596	0.0593793	0.203832	-0.199306	-0.151681	-0.11344	-0.147151	0.0410833	0.133874	0.428659	-0.2892	-0.00698694	-0.109705	0.0301275	-0.0509918	-0.348555	0.121798	-0.139669	-0.0948275	0.420585	0.0208768	-0.521674	-0.202205	-0.150728	-0.163626	-0.155242	0.104005	-0.287264	-0.0382658	0.204192	-0.444354	-0.359382	0.0594876	-0.0322147	0.234127	0.293205
S_9764	0.227906	0.110254	0.505814	0.414537	-0.218425	-0.291529	-0.498062	-0.127742	-0.00836016	0.327811	-0.0370052	-0.248851	0.21935	-0.0874838	0.248631	0.211742	-0.281396	-0.140218	-0.0606979	0.0733613	-0.255672	0.199103	0.201594	-0.158609	-0.136746	-0.32002	-0.12885	-0.122858	-0.206369	0.0314897	-0.336318	-0.0503937	0.1918	0.256871	-0.429101	-0.0585107	0.0631055	-0.245201	-0.131412	0.338052	-0.546679	0.501484	0.135369	-0.518546	-0.179205	-0.144337	0.149772	0.477675	0.194446
S_6257	-0.0852797	0.157662	0.0676737	-0.134946	-0.713285	-0.135617	-0.276448	-0.399864	0.00251801	-0.320158	0.419212	0.414072	-0.401981	-0.0835988	0.378747	0.22428	0.0264495	-0.445329	0.0115284	-0.258429	-0.426356	-0.0388616	0.449604	-0.21214	-0.0279748	0.138909	-0.131285	-0.106307	-0.200458	0.414794	0.0591581	-0.0375476	0.445525	0.224153	-0.43032	-0.187363	0.205361	0.0787652	-0.187528	-0.415855	-0.221453	-0.0710578	0.538242	-0.647171	-0.405904	0.315154	-0.420676	0.386232	0.50311
S_5983	-0.207075	-0.175529	-0.277012	-0.422286	0.192642	0.294648	0.203122	0.328849	0.391038	-0.525211	0.104484	0.15694	-0.3635	-0.310604	-0.238855	-0.243065	0.0245496	0.3723	0.0859881	0.0548686	0.320399	-0.0391549	-0.0879223	0.25768	-0.145791	0.491005	0.0530821	0.368303	0.178205	-0.220117	0.212242	0.0751771	-0.0926541	-0.355035	0.0773536	0.106153	0.0139774	0.210461	0.168084	0.0572446	0.501715	-0.536748	0.0404333	0.53648	0.372797	0.263238	-0.243932	-0.449856	-0.248377
S_268	-0.0924373	-0.557915	0.220164	0.334526	0.17359	0.0477593	0.00372147	0.298696	-0.239475	0.0787153	-0.168912	-0.349054	0.43853	-0.198735	-0.428871	-0.310219	-0.39488	0.333941	0.0540296	0.222478	-0.212769	0.14563	-0.295631	-0.0621454	-0.206518	-0.131539	0.098064	-0.178622	-0.0984889	-0.374202	-0.47541	-0.423541	-0.25974	-0.350132	0.140824	0.0343705	0.0388351	-0.184118	0.139018	0.413803	-0.232115	0.202903	-0.411588	-0.00828334	0.0837666	0.0376081	0.444561	-0.057816	-0.288563
S_4296	-0.0581901	-0.138981	-0.141449	-0.327358	0.136501	-0.031864	0.121952	0.257158	0.457591	-0.15133	-0.0872473	-0.267025	-0.0419848	-0.338099	-0.211607	-0.471516	-0.12216	0.473242	-0.137907	0.013476	0.378781	0.0235957	-0.329545	0.0058538	-0.493143	0.0190713	-0.380686	0.156313	0.0463207	-0.334729	-0.0873622	-0.262507	-0.254753	-0.392269	0.0524842	-0.150461	-0.0533301	0.147619	0.313355	0.0622875	-0.035897	0.013145	-0.305655	0.170987	0.451813	-0.0187542	-0.0706562	0.00845067	-0.157562
S_9902	0.0484116	0.097061	0.350496	-0.0403366	-0.719852	-0.308719	-0.362255	-0.524401	-0.13675	-0.0417828	0.536231	0.460837	-0.447798	-0.0674445	0.277049	0.344071	-0.173965	-0.283039	-0.195464	-0.359157	-0.312182	-0.0903322	0.614135	-0.344376	0.14431	-0.143589	-0.179167	-0.0648331	-0.399616	0.43471	-0.0373229	-0.0772012	0.499116	0.198429	-0.634342	-0.247619	-0.135025	-0.352469	-0.293357	-0.262477	-0.354903	0.0763508	0.345264	-0.730834	-0.41322	0.118051	-0.261632	0.49611	0.605812
S_983	-0.189871	-0.149309	-0.139437	-0.0494901	0.248339	0.16771	-0.00507852	0.406462	0.233187	-0.0772535	-0.325766	-0.208571	0.151649	-0.0448683	-0.036896	-0.299505	0.0183513	0.20335	0.0366437	0.250072	0.0887623	0.182195	-0.127747	0.0456962	-0.218633	0.184479	0.0926815	0.0684065	0.00552693	-0.295793	-0.0499363	-0.0574294	-0.134094	0.0551854	0.129821	0.0249227	0.102717	0.24981	0.226635	0.198768	0.0426111	-0.018843	-0.0465867	0.233935	0.273663	0.0714162	0.073839	-0.131603	-0.220495
S_3580	-0.31361	0.122937	0.0329399	0.245714	0.485634	0.483262	-0.373672	0.557181	-0.178436	-0.520289	-0.459877	-0.479815	-0.161894	-0.0327869	0.248922	-0.0599065	-0.220626	-0.157719	0.553069	0.613044	-0.424014	0.651293	-0.393962	0.338272	-0.144172	0.443867	0.494625	0.257528	0.167212	-0.386	-0.11965	0.559205	-0.285242	0.0144585	0.0755667	0.679154	0.285595	-0.215206	-0.194233	0.0962966	0.378699	-0.421926	0.137129	0.525784	0.525983	0.0924449	-0.165916	-0.471036	-0.57986
S_7204	-0.170075	-0.451753	-0.258009	-0.0557881	0.682721	0.635122	0.000520727	0.363673	-0.00977351	-0.119166	-0.538532	-0.524522	0.325522	-0.275672	-0.401522	-0.449877	-0.24205	0.577589	-0.0236822	0.231281	-0.0453891	-0.0169489	-0.589138	0.165476	-0.329191	0.0380077	0.0331181	-0.250815	0.0144372	-0.638664	-0.0874179	-0.207293	-0.62731	-0.618701	0.356798	0.334382	-0.108578	0.033705	-0.0424978	0.370006	0.558811	-0.131992	-0.413223	0.599282	0.224773	-0.175082	0.431808	-0.521865	-0.538874
S_5304	-0.102471	-0.245228	-0.135148	-0.316865	0.210693	-0.0666973	0.427824	0.37324	-0.0135668	-0.0184667	-0.0931089	-0.13533	-0.0509463	-0.189398	-0.490605	-0.405883	0.0120937	0.465532	0.0352784	-0.119272	0.597626	-0.0898245	-0.452789	0.117961	0.0396768	-0.0487428	0.0175626	0.144205	0.130516	-0.281488	0.1273	-0.188921	-0.307994	-0.512487	0.322886	-0.0423485	-0.241345	0.0790737	0.104015	0.143596	0.175486	-0.335655	-0.715031	0.404858	0.290128	-0.339143	0.0479714	-0.472521	-0.302969
S_2408	-0.452789	-0.128674	-0.164176	-0.210837	-0.194649	0.317692	-0.0356524	0.204656	0.147702	-0.675649	0.0890529	0.0560787	-0.350551	-0.265638	0.126824	-0.280371	-0.0643212	0.0152509	0.293212	0.10698	-0.346488	0.157953	-0.156201	0.113718	-0.296751	0.481266	-0.0393538	0.0973368	0.0541406	-0.0426253	-0.115922	-0.0561889	-0.106029	-0.177017	0.0392929	0.0801665	0.343572	0.185929	0.109012	-0.410253	0.177981	-0.316023	0.236996	-0.00631292	0.218584	0.436715	-0.393405	-0.046722	-0.0488655
S_1725	0.0787387	-0.0802085	-0.132983	-0.029754	-0.128609	-0.264976	0.00410653	0.011464	0.022124	-0.442179	0.0448686	0.0204424	-0.0741861	-0.105616	-0.139751	0.00697943	-0.219354	-0.175098	-0.15752	0.0896815	-0.00732074	0.319266	0.0686967	0.0654905	-0.318649	0.412062	0.336577	0.122308	-0.210112	-0.232368	0.0488252	0.284544	0.00878426	-0.18641	-0.077113	0.0421201	0.278388	-0.344214	0.0344883	0.165612	-0.201531	-0.188025	0.214848	0.114188	0.237967	0.540794	0.0379803	-0.224762	-0.0911412
S_4353	0.117383	0.204915	0.233097	-0.0279091	-0.743946	-0.355292	-0.169859	-0.608972	-0.0780771	0.22481	0.410005	0.392582	-0.129695	0.0717933	0.370976	0.304002	0.0250498	-0.284617	-0.2467	-0.375965	-0.260316	-0.290167	0.571515	-0.364721	0.1801	-0.223999	-0.305066	-0.309959	-0.301681	0.480114	0.0109869	-0.267825	0.470892	0.288279	-0.37067	-0.340316	-0.144545	0.00978136	-0.227245	-0.382416	-0.497285	0.380122	0.333573	-0.84977	-0.573168	0.0933342	-0.0759453	0.597696	0.749822
S_2560	0.331789	0.20699	0.432298	0.142709	-0.755656	-0.495194	-0.246001	-0.705982	-0.229932	0.124818	0.544813	0.457951	-0.20855	-0.0424518	0.273653	0.572079	-0.209311	-0.441742	-0.16534	-0.331084	-0.258182	-0.260642	0.673068	-0.227691	0.214519	-0.270548	-0.222116	-0.0507404	-0.231513	0.502456	-0.0162685	-0.0911815	0.629208	0.345634	-0.48895	-0.281707	-0.180997	-0.267971	-0.428249	-0.234727	-0.533223	0.332501	0.333773	-0.79681	-0.570819	0.15515	-0.174383	0.53144	0.619548
S_1075	-0.259244	-0.389836	-0.517918	-0.46988	0.414529	0.212516	0.241638	0.501664	0.292247	-0.29866	-0.397198	-0.345122	0.079381	-0.224358	-0.434782	-0.696695	0.00128698	0.465506	-0.16451	0.0849175	0.401289	0.111186	-0.509559	-0.0243515	-0.494897	0.172029	-0.0325929	0.0106821	-0.0566567	-0.5963	0.0870666	-0.229239	-0.403637	-0.671418	0.310315	-0.0786449	-0.00284225	0.287581	0.317419	0.183413	0.255024	-0.329112	-0.476236	0.52129	0.458983	-0.0341897	0.0678417	-0.445972	-0.443492
S_1463	0.248445	-0.00278448	0.277391	-0.158089	-0.628806	-0.451997	-0.187362	-0.612238	-0.0298832	-0.0506946	0.511457	0.427335	-0.299605	-0.337082	0.0146609	0.414773	-0.254614	-0.0853335	-0.287323	-0.407382	0.102246	-0.407041	0.519307	-0.0889398	0.07505	-0.193465	-0.331682	0.0954914	-0.205509	0.255577	0.138893	-0.104642	0.494014	-0.0613068	-0.386588	-0.287237	-0.177696	-0.272163	-0.413235	-0.032565	-0.307609	0.118541	0.104711	-0.484463	-0.355964	0.159488	-0.249396	0.2413	0.429849
S_1498	-0.321427	-0.54247	-0.521325	-0.308766	0.614281	0.40101	0.286944	0.666174	0.2095	-0.277252	-0.514276	-0.462064	0.176201	-0.0259819	-0.410795	-0.798135	-0.00417508	0.666089	-0.0261292	0.287404	0.167324	0.214028	-0.594693	-0.125467	-0.485205	0.191817	0.11455	-0.238371	-0.120877	-0.679913	-0.210422	-0.290875	-0.609865	-0.686659	0.365636	0.0752566	-0.0397266	0.156534	0.401879	0.217718	0.266855	-0.355045	-0.479418	0.554925	0.443019	0.017335	0.28719	-0.443688	-0.579993
S_809	-0.288499	-0.321355	-0.0807096	0.133811	0.181935	-0.0871879	0.0969674	0.159381	-0.049695	0.25069	-0.195489	-0.198754	0.453495	-0.0803285	-0.478372	-0.317982	0.0255323	0.208867	-0.0818123	-0.107352	-0.0748557	-0.162354	-0.615579	0.18111	-0.212912	-0.209154	-0.169931	-0.135107	0.251999	-0.114086	-0.0613849	-0.167753	-0.583213	-0.346684	0.398239	-0.00521955	0.251823	-0.0723021	0.299583	0.207262	0.0212985	0.232435	-0.499033	0.219898	0.21299	-0.264775	0.284146	-0.0498397	-0.294921
S_2902	-0.200597	-0.710928	-0.0667383	0.111884	0.318635	0.358969	0.0185865	0.189405	-0.0609656	-0.0770616	-0.150154	-0.215569	0.309303	-0.402431	-0.64024	-0.386424	-0.33695	0.568898	0.0334026	0.0208723	-0.231738	-0.216479	-0.517914	0.207662	-0.293726	-0.0681682	-0.129214	-0.181261	0.137458	-0.351734	-0.276227	-0.408902	-0.591782	-0.562514	0.25209	0.0847407	-0.00993353	-0.127628	0.136116	0.329926	0.325158	0.0262005	-0.432663	0.3122	0.103431	-0.0912423	0.394151	-0.230875	-0.42849
S_845	-0.311058	-0.427762	0.0131488	-0.0451216	0.104028	0.164282	0.0768669	0.301645	-0.134029	-0.512842	0.0879023	-0.0503828	-0.189611	-0.366266	-0.452979	-0.333709	-0.420834	0.300608	0.145176	0.139384	-0.165339	0.155534	-0.3257	0.191029	-0.214756	0.344334	0.142192	0.247741	0.084034	-0.324216	-0.138003	-0.11067	-0.312989	-0.491158	0.119143	0.207906	0.0179173	-0.308256	0.10736	0.0226108	0.186204	-0.307341	-0.233517	0.342986	0.485462	0.317287	0.0173048	-0.35727	-0.315511
S_6464	0.0161219	0.13654	0.228112	-0.0769194	-0.388149	-0.222416	-0.0987869	-0.408821	0.0451436	0.207363	0.484041	0.439375	-0.237059	-0.155892	0.0991253	0.369045	0.124934	0.0238586	0.0111563	-0.31661	0.1598	-0.509461	0.308404	0.146936	0.453252	-0.122159	-0.303647	0.204875	0.24003	0.394387	0.262458	-0.0202836	0.324663	0.203331	-0.103941	-0.140741	-0.126402	0.0614361	-0.155179	-0.128115	-0.00751715	0.114792	0.0950542	-0.228222	-0.207453	-0.0908669	-0.249246	0.156825	0.356109
S_5792	0.349741	0.447039	0.145604	0.279121	-0.29916	-0.550819	-0.14861	-0.342654	-0.299769	0.254698	-0.0961956	-0.00597674	0.0904554	0.110011	0.200296	0.451223	-0.0168536	-0.651122	0.0809905	-0.16265	-0.0119583	-0.0351795	0.0118755	0.262823	0.174135	-0.244654	0.0584552	0.102633	0.183006	0.273779	0.244734	0.387169	0.1146	0.518961	4.77905e-05	-0.0682101	-0.0207259	-0.159257	-0.406673	-0.0869338	-0.32784	0.2637	-0.0104812	-0.206358	-0.194855	-0.344534	-0.0589332	0.0674914	0.0914752
S_7463	-0.0244276	0.157798	-0.446498	-0.279578	-0.017724	-0.262893	0.238727	0.0723595	-0.203891	-0.305991	-0.185535	-0.0310292	-0.0939176	0.243239	-0.095576	-0.112135	0.181631	-0.413691	-0.203346	-0.0858455	0.2274	0.367495	-0.158348	-0.0612174	-0.0957881	0.299812	0.501591	-0.0348877	-0.243735	-0.16839	0.405842	0.419947	-0.0925897	-0.212627	0.171533	0.046243	0.231033	-0.149877	-0.0225353	-0.0733251	-0.0198757	-0.456378	-0.0611743	0.253009	0.174646	0.139958	-0.0222165	-0.460354	-0.103206
S_1990	-0.237549	-0.261011	-0.0139548	-0.175371	-0.292508	0.0732074	-0.240513	-0.0601139	-0.0977777	-0.280547	0.0903089	0.0947692	-0.296567	0.00287001	0.13835	-0.188772	-0.159516	-0.0239801	-0.142351	-0.100918	-0.386665	0.158971	0.181363	-0.520194	-0.270653	-0.117461	-0.118781	-0.290425	-0.569235	0.0254761	-0.312389	-0.267287	0.114823	-0.121393	-0.383426	-0.22407	-0.042701	-0.214032	-0.0808451	-0.246408	-0.187781	-0.151508	0.0324664	-0.462604	-0.218015	0.105319	-0.201845	0.316489	0.149054
S_9357	-0.261355	-0.112727	-0.696213	-0.440579	0.0306511	0.174697	-0.0026891	0.247883	0.552969	-0.352758	-0.291708	-0.286357	0.0396909	-0.0815531	0.095787	-0.557539	0.26348	0.119655	-0.265526	0.0996854	0.236068	0.370091	-0.165063	-0.0616162	-0.446867	0.592729	0.122782	-0.13641	-0.295529	-0.457127	0.138121	0.0508823	-0.1833	-0.510414	0.130928	-0.231487	0.457422	0.431819	0.539075	-0.0464218	0.0402471	-0.159839	0.303281	0.177382	0.36633	0.371884	0.0672106	-0.194852	0.0233315
S_9516	-0.30991	-0.0953148	0.0308864	0.226554	0.45169	0.311652	-0.36702	0.644245	0.209306	-0.348593	-0.481417	-0.58926	-0.000926305	-0.270944	0.162527	-0.251	-0.265062	0.231092	0.525216	0.659081	-0.115664	0.470356	-0.456335	0.463205	-0.283206	0.36676	0.145248	0.427167	0.303907	-0.529817	-0.299096	0.29661	-0.325282	-0.0529668	0.177077	0.334542	0.243631	-0.00686741	0.116391	0.208497	0.129126	-0.0752781	-0.0254691	0.49271	0.737684	0.0737126	-0.130534	-0.29569	-0.6175
S_3422	0.0386167	0.0846219	-0.0239016	-0.317619	-0.397572	-0.0318976	-0.13231	-0.092589	0.116865	-0.597469	0.357993	0.248837	-0.693554	-0.0822224	0.268339	0.00205157	-0.120756	-0.237164	0.0225267	-0.0723771	-0.0841069	0.330849	0.396289	-0.340688	-0.200086	0.21591	-0.00652525	0.173732	-0.376262	0.136613	-0.103821	0.0476666	0.420927	0.0285023	-0.567344	-0.19914	-0.00888937	-0.115852	-0.0425177	-0.372364	-0.112947	-0.430518	0.371848	-0.353839	-0.037501	0.337476	-0.55295	0.228144	0.22656
S_4638	-0.207932	0.0209811	0.0813099	-0.479249	-0.527517	-0.136995	-0.0579446	-0.106959	0.240146	-0.143483	0.594782	0.518752	-0.651739	-0.227137	-0.124953	-0.189019	0.0397298	0.0756371	-0.226095	-0.550677	0.0440779	-0.108439	0.271668	-0.282439	0.0230442	0.0620953	-0.263573	0.116099	-0.147312	0.35368	0.244233	-0.263794	0.197691	-0.117866	-0.581129	-0.282326	-0.255203	0.0407831	0.164727	-0.241944	0.0689244	-0.298623	0.10278	-0.329517	-0.0567101	-0.147482	-0.294188	0.253555	0.514629
S_3676	0.174273	-0.0685518	0.116158	-0.109666	-0.218349	-0.110193	-0.411698	-0.153541	0.250651	0.0124344	-0.0272276	-0.223098	-0.00602817	-0.419795	0.096283	-0.0519569	-0.340814	0.282378	-0.297361	-0.017555	0.0959968	0.0255233	0.239473	-0.0865021	-0.186973	0.0943495	-0.123879	-0.128317	-0.331049	-0.341864	0.0157749	-0.187548	0.146139	-0.250355	-0.351154	-0.103043	-0.188419	-0.0412336	-0.147536	0.323811	-0.265421	0.226248	0.171908	-0.253595	-0.0055825	0.0819939	0.260123	0.0344688	0.292882
S_4192	0.13141	-0.132512	-0.375475	-0.414854	0.0264698	-0.133502	0.330798	-0.0706013	0.128252	-0.346865	0.174588	0.13029	-0.250115	-0.20629	-0.418516	-0.134239	0.00129214	0.0587844	-0.23851	-0.250367	0.534113	-0.0395454	-0.15412	0.119464	-0.173873	0.146381	-0.0026304	0.281247	-0.030292	-0.141316	0.273652	0.139363	-0.0860835	-0.510642	0.0930803	-0.199776	0.0173845	-0.117304	0.123062	-0.0305898	0.231516	-0.399751	-0.206435	0.361799	0.232714	0.0957532	-0.176819	-0.345142	-0.167179
S_1032	0.0788526	-0.238324	-0.147969	-0.127006	0.0856523	-0.065604	-0.261234	-0.0702305	-0.15823	-0.219119	-0.104798	-0.15956	-0.196162	-0.063442	-0.133279	-0.229442	-0.36199	0.126715	0.037927	0.0765945	-0.33438	-0.0531467	-0.12461	-0.309495	-0.318782	-0.211928	-0.218499	-0.167428	-0.0192011	-0.244444	-0.121998	-0.335445	-0.0786325	-0.0532812	-0.223941	-0.0486513	-0.566886	-0.175864	-0.176442	-0.101317	-0.15067	-0.11416	-0.262247	-0.107746	0.0511733	-0.118506	0.00888044	0.0516446	-0.211639
S_2307	0.259721	0.198496	0.418382	-0.174497	-0.662401	-0.331202	-0.236149	-0.504001	0.161679	-0.0993374	0.6844	0.511648	-0.483964	-0.422199	0.155288	0.457117	-0.217443	-0.110545	-0.143471	-0.33958	0.144373	-0.314534	0.69183	-0.0261287	0.18911	0.00250249	-0.309904	0.329266	-0.0612814	0.347997	0.213469	-0.0789019	0.7078	0.105207	-0.569119	-0.220343	-0.217925	-0.025492	-0.331303	-0.050031	-0.205373	0.0557257	0.36791	-0.485464	-0.286922	0.20191	-0.378838	0.278175	0.575154
S_6953	-0.2953	-0.399134	0.0278091	0.170779	-0.114994	-0.0359378	-0.0245794	-0.141858	-0.291931	-0.00987209	0.098292	0.19402	0.120673	0.12015	-0.13936	0.00715679	-0.0655154	-0.0516974	-0.0640944	-0.0736694	-0.426461	-0.158204	-0.0685802	-0.163489	-0.105865	-0.279812	-0.14694	-0.186813	-0.16197	0.160181	-0.339213	-0.152065	-0.127426	-0.0327595	0.112465	-0.150472	0.200935	-0.357161	0.0201162	-0.164454	-0.142631	0.130238	-0.192908	-0.200966	-0.161552	0.128842	-0.0704044	0.261672	-0.121246
S_4092	0.0555408	0.121164	0.278758	0.543376	-0.201904	-0.157144	-0.267432	-0.305968	-0.414486	-0.0776223	0.0281354	-0.038763	0.124482	0.0923232	0.211165	0.397322	-0.270219	-0.483686	0.178194	0.129379	-0.660688	0.150835	-0.0290561	0.181416	-0.0468322	-0.031704	0.109954	-0.0602794	0.03481	0.194945	-0.274495	0.322348	-0.0864246	0.289203	-0.00041219	0.225713	0.349118	-0.569439	-0.261016	-0.165257	-0.263812	0.294736	0.250589	-0.240416	-0.0716113	0.258276	0.006654	0.227406	-0.0171717
S_728	-0.187185	-0.100553	-0.148108	0.276509	0.624033	0.285712	0.00862146	0.604874	-0.135612	-0.238178	-0.556313	-0.634649	0.231637	-0.0555995	-0.216203	-0.33027	-0.21433	0.203899	0.351533	0.534629	-0.0896609	0.528326	-0.705705	0.511264	-0.130587	0.495312	0.567826	0.141506	0.285888	-0.619624	-0.0676536	0.384064	-0.70282	-0.276212	0.454952	0.583436	0.208627	-0.245698	0.161859	0.298052	0.288624	-0.195472	-0.176031	0.771862	0.745943	0.0558047	0.411461	-0.684893	-0.629323
S_2943	-0.322457	-0.472176	-0.455993	-0.372672	0.451656	0.502056	0.108568	0.568106	0.452953	-0.351886	-0.385004	-0.38203	0.055397	-0.305508	-0.270667	-0.698273	-0.038736	0.700183	-0.0294466	0.258313	0.260047	0.154129	-0.389945	0.0669255	-0.42143	0.402819	0.0241115	-0.0292129	-0.0705283	-0.658086	-0.0850586	-0.249547	-0.424383	-0.639405	0.24683	0.0242279	0.0446437	0.339211	0.399717	0.223817	0.368047	-0.280769	-0.179909	0.517455	0.477337	0.14786	0.175655	-0.42075	-0.375939
S_4969	0.0954194	0.321621	0.0534273	-0.370186	-0.320305	-0.321806	0.334661	-0.19978	0.0759697	-0.041961	0.556803	0.599476	-0.494198	0.24415	0.116699	0.2491	0.311075	-0.289226	-0.22184	-0.282323	0.524737	-0.0222984	0.571359	-0.311027	0.329755	-0.0197744	-0.0319153	0.430474	-0.160694	0.446921	0.282673	0.133194	0.651648	0.217797	-0.237845	-0.303434	-0.0690466	0.0395682	0.10474	-0.3447	-0.106138	-0.257892	0.135111	-0.16895	-0.0428196	0.202389	-0.559218	0.204278	0.38881
S_5037	-0.27281	-0.30484	-0.314906	-0.034815	0.303307	0.144343	0.326202	0.0977346	-0.0130542	0.200132	-0.058054	0.169621	0.370493	0.245198	-0.416814	-0.183971	0.344351	0.129123	-0.209868	-0.0873939	0.043166	-0.229167	-0.20996	-0.0156835	0.0377743	-0.0367644	0.057806	-0.148428	0.114904	0.0211502	0.131701	-0.0907837	-0.281926	-0.137755	0.412716	-0.0233835	0.232036	0.12875	0.388901	0.124457	0.270173	-0.00900267	-0.201021	0.342244	0.0197668	0.0309018	0.227664	-0.134048	-0.193281
S_1072	-0.297969	-0.185007	-0.439726	-0.211689	0.60743	0.388925	0.115381	0.653898	0.174834	-0.493039	-0.527296	-0.456457	-0.0595835	-0.091578	-0.121719	-0.517627	-0.069821	0.323449	0.274005	0.474027	0.147519	0.33254	-0.567834	0.248614	-0.365696	0.403377	0.199736	0.23283	0.183285	-0.61527	-0.0311404	0.143335	-0.459766	-0.314873	0.399845	0.259179	0.018869	0.151443	0.17884	0.0166758	0.363719	-0.417818	-0.266998	0.727963	0.693611	0.0965438	-0.0687397	-0.570395	-0.673082
S_5068	0.170722	-0.0901091	-0.21345	-0.480165	-0.480143	-0.444757	0.404575	-0.515676	0.0247001	0.317807	0.458407	0.555269	-0.0869267	0.225201	-0.172	0.000492	0.359529	-0.118289	-0.643476	-0.66994	0.502626	-0.427544	0.438475	-0.633931	0.125634	-0.508394	-0.395067	-0.200576	-0.459115	0.418595	0.186054	-0.433824	0.46079	-0.103436	-0.14528	-0.797005	-0.21744	0.165896	0.156504	-0.319673	-0.313885	0.0747522	-0.228456	-0.5309	-0.536198	-0.114851	-0.18379	0.437385	0.521716
S_9425	-0.0935274	-0.0203166	0.096148	-0.023763	-0.474057	-0.311183	0.0483228	-0.352003	-0.0521827	0.472752	0.23956	0.175255	0.244755	0.122449	-0.0673712	-0.134571	0.136692	0.0142936	-0.465396	-0.472169	-0.213552	-0.236438	0.0743116	-0.407335	-0.00482052	-0.29375	-0.28249	-0.576743	-0.286439	0.297886	-0.00978282	-0.460032	-0.0883846	-0.039636	-0.115707	-0.277678	0.0109116	-0.0214325	0.191498	-0.131361	-0.407681	0.452382	-0.0357305	-0.617155	-0.368416	-0.126932	0.365791	0.497783	0.604845
S_110	0.110875	0.29146	0.144971	-0.0323161	-0.379375	-0.333635	-0.0286302	-0.194524	-0.0672882	0.210525	0.0503096	0.0155022	0.0587343	0.193268	0.185683	0.0185669	0.0404628	-0.371388	-0.458474	-0.281894	-0.0360584	0.277165	0.225214	-0.444487	-0.157037	-0.188543	0.0171589	-0.308997	-0.55279	0.184935	0.0105786	-0.0189259	0.154674	0.103109	-0.326382	-0.179474	0.118416	-0.166256	-0.0263327	-0.0597511	-0.433491	0.211476	0.115414	-0.515958	-0.253227	-0.0594236	0.099338	0.381164	0.482688
S_7850	0.202007	-0.0583477	0.256801	-0.16236	-0.709988	-0.392154	-0.0230072	-0.546794	-0.0437981	0.192409	0.510468	0.373169	-0.117443	-0.0945623	0.000335883	0.134454	-0.0758492	-0.00636026	-0.475227	-0.531763	-0.000999025	-0.230641	0.532744	-0.503763	0.0616883	-0.266819	-0.254784	-0.374257	-0.531366	0.327162	-0.0350454	-0.426954	0.387797	-0.085884	-0.479294	-0.397947	-0.123453	-0.168377	-0.0980245	-0.0609125	-0.466678	0.217034	0.125361	-0.797928	-0.570095	0.0886735	0.0837797	0.493639	0.72394
S_5003	0.144387	-0.107951	0.432754	0.239506	-0.524067	-0.435931	0.122109	-0.521052	-0.315578	0.171106	0.508566	0.475457	0.012629	0.0712286	0.00583837	0.478548	-0.118897	-0.216583	-0.141182	-0.275362	-0.108089	-0.326564	0.415737	-0.171879	0.183588	-0.442049	-0.252867	0.00532352	-0.208824	0.503451	-0.311035	-0.120374	0.373146	0.172163	-0.0967897	-0.304404	0.108172	-0.456105	-0.201342	-0.197042	-0.46876	0.339042	-0.0462551	-0.572533	-0.447807	0.239934	-0.218628	0.51661	0.288544
S_2486	-0.20299	0.329164	-0.258347	-0.29121	-0.455514	-0.220986	0.0334785	-0.248223	-0.110738	0.022228	0.0895991	0.0958915	-0.101627	0.208076	0.176051	-0.15061	0.384767	-0.488661	-0.257092	-0.442136	-0.101808	0.133522	-0.103483	-0.291699	-0.0225609	0.0142541	-0.0173583	-0.341618	-0.22059	0.28874	0.348358	0.0233243	-0.033155	0.00426868	-0.0408674	-0.165135	0.33178	0.153001	0.110951	-0.451199	-0.139018	-0.0749268	0.101581	-0.391114	-0.174078	-0.12633	-0.123397	0.185393	0.459241
S_3179	-0.0741665	0.187009	-0.193364	-0.50228	-0.245021	0.0190656	-0.00891215	0.0839443	0.152066	-0.429214	0.14611	0.148891	-0.645124	0.118465	0.3859	-0.147717	0.15616	-0.185164	-0.0207169	-0.0361227	0.218855	0.368184	0.346966	-0.465464	-0.0513856	0.165644	0.0450139	0.138081	-0.437136	0.0537989	0.0459527	0.0326175	0.451664	0.077383	-0.389733	-0.260803	-0.0902559	0.17037	0.0250283	-0.427582	-0.0774086	-0.49721	0.198703	-0.254272	0.0151396	0.139688	-0.576104	0.116614	0.219268
S_2593	-0.0798332	-0.200182	0.36785	-0.248402	-0.20887	-0.154623	0.238479	0.0793683	0.0959364	-0.038595	0.600508	0.469868	-0.454659	-0.261085	-0.425224	-0.113323	-0.133815	0.426223	0.0474658	-0.368117	0.128119	-0.372549	0.0645282	-0.158896	0.0342866	-0.266168	-0.398027	0.211624	0.176319	0.316086	-0.0780589	-0.454969	0.0727517	-0.147503	-0.332044	-0.103852	-0.444095	-0.0919377	0.0509802	0.00168076	0.0651948	-0.258065	-0.377349	-0.129287	-0.0593712	-0.22843	-0.270146	0.187095	0.0844712
S_118	0.213521	0.494166	0.1891	-0.150052	-0.723414	-0.626242	-0.0330028	-0.672184	0.0402006	0.332397	0.631465	0.650872	-0.316305	0.233213	0.241881	0.440511	0.292843	-0.5823	-0.429672	-0.644019	0.103808	-0.234764	0.582839	-0.331495	0.238078	-0.339585	-0.331598	0.0631139	-0.17955	0.774058	0.318729	0.0943575	0.537894	0.473015	-0.49239	-0.457975	-0.0296208	-0.107926	-0.0221643	-0.386377	-0.377608	0.223372	0.300363	-0.669307	-0.421122	-0.131332	-0.358333	0.662151	0.75141
S_7483	-0.42662	0.229844	0.169762	0.140136	-0.368921	-0.119116	-0.116844	0.0290458	-0.288152	-0.128572	0.037821	0.135262	-0.0874928	0.265263	0.371702	0.0478012	0.062096	-0.496108	0.114154	0.0345996	-0.588395	0.242694	0.0446367	-0.176467	-0.0253323	0.0822303	0.107813	-0.127449	-0.136451	0.292038	-0.098645	0.102504	0.0696984	0.300411	-0.0188548	0.12112	0.331447	-0.109537	-0.0955867	-0.434483	-0.305218	0.0596219	0.191348	-0.380506	-0.044184	0.22045	-0.239927	0.273926	0.214494
S_8475	0.109235	0.304274	0.230449	-0.255991	-0.75739	-0.29568	-0.148344	-0.450018	-0.212745	-0.298311	0.511181	0.488817	-0.648789	-0.159461	0.249072	0.327139	-0.159118	-0.354185	-0.0168416	-0.400844	-0.179084	-0.119724	0.516465	-0.147533	0.240648	0.134092	0.0116898	0.00140999	-0.197712	0.389002	0.310203	0.00904209	0.482131	0.145647	-0.506315	-0.033704	-0.29215	-0.146518	-0.528876	-0.387632	-0.15832	-0.259321	0.327333	-0.537924	-0.381373	0.119185	-0.319146	0.0897978	0.602035
S_6507	0.263193	0.387853	0.304648	0.216335	-0.64958	-0.579537	-0.140512	-0.553673	-0.398945	0.184982	0.388691	0.32767	-0.142669	0.189515	0.250433	0.531523	0.0242147	-0.751096	-0.11353	-0.33381	-0.114656	0.0882261	0.424577	-0.115782	0.358068	-0.169879	0.13335	0.0499312	-0.193979	0.514656	0.1484	0.280701	0.464055	0.401791	-0.309768	-0.204519	0.135695	-0.347826	-0.252699	-0.244019	-0.467992	0.179213	0.264181	-0.583875	-0.366168	0.000379583	-0.162271	0.334575	0.509781
S_1192	0.339764	-0.140218	-0.00215011	-0.244854	-0.438442	-0.241504	-0.229469	-0.350381	0.381979	-0.141205	0.246854	0.0589229	-0.252556	-0.772782	-0.337649	-0.115813	-0.402953	0.234169	-0.145765	-0.509496	0.108231	-0.370117	-0.0930593	0.284984	-0.390728	-0.0630927	-0.535464	0.0761415	0.162382	0.00538513	0.161007	-0.308583	-0.160887	-0.190034	-0.409494	-0.348175	-0.328575	0.0322718	-0.0964712	0.0894571	0.0230712	0.10472	-0.0353598	-0.21174	-0.0942759	-0.324302	0.0308207	0.11667	0.204186
S_8076	-0.200625	-0.0362478	-0.0895073	-0.0898805	-0.391037	-0.0500341	-0.295724	-0.10936	0.195211	-0.0272366	0.120424	0.155309	-0.177168	0.180817	0.368455	-0.126156	0.149132	-0.135702	-0.0973212	-0.0797687	-0.378981	0.120676	0.315273	-0.456724	-0.147415	-0.00674114	-0.167998	-0.285153	-0.351785	0.213208	-0.223441	-0.194354	0.209091	0.186368	-0.397675	-0.35048	0.0878947	0.111703	0.224695	-0.298998	-0.332323	0.104991	0.375774	-0.578546	-0.218536	0.118198	-0.149864	0.550181	0.360854
S_2922	0.250026	0.153803	0.214764	0.152141	-0.216033	-0.33725	-0.388206	-0.341451	-0.477627	0.0165651	-0.0200302	0.00688576	-0.242239	-0.00198017	0.031063	0.325412	-0.356533	-0.307466	-0.0229217	-0.192401	-0.294983	0.0285438	0.0634455	0.00862314	0.118518	-0.217309	0.150984	-0.100304	-0.134987	0.0787532	0.139488	0.266667	-0.0306226	0.185648	-0.350891	0.152687	-0.384565	-0.668604	-0.605212	0.0379663	-0.134378	-0.0700875	-0.0771861	-0.176997	-0.176701	-0.344395	0.0946912	-0.0683079	0.059154
S_5128	0.0790441	-0.283435	-0.340829	-0.388979	0.204479	0.0867255	0.245349	-0.095127	0.149935	0.163875	0.104982	0.222872	0.0610719	0.0894692	-0.487853	-0.215499	0.248404	0.223128	-0.561548	-0.384455	0.386313	-0.191826	0.0647943	-0.374376	-0.0871917	-0.226517	-0.0826458	-0.201255	-0.284842	-0.0146874	0.24556	-0.228996	-0.0400944	-0.275197	-0.103999	-0.26496	-0.115291	0.0633095	0.28356	0.265467	0.301183	-0.224367	-0.213807	0.157142	-0.192047	-0.193822	0.167609	-0.044202	0.0236158
S_7298	-0.318954	-0.276813	-0.27176	-0.0475978	0.684644	0.579054	0.0740912	0.492816	0.0737723	-0.229151	-0.407393	-0.29535	0.0853917	-0.0755215	-0.23065	-0.35775	-0.0362986	0.363417	0.227429	0.361218	0.00783303	0.075466	-0.490981	0.265002	-0.172118	0.168072	0.0633392	0.190641	0.277446	-0.403629	-0.0546106	0.0308435	-0.449422	-0.194018	0.400671	0.288634	0.00393122	0.131918	0.165875	0.0835232	0.573151	-0.243835	-0.278373	0.705113	0.479497	-0.0441395	0.0102036	-0.41985	-0.613368
S_3934	-0.228506	-0.24081	-0.323012	-0.345485	0.453518	0.364815	0.318957	0.432949	0.372692	-0.0933832	-0.10573	-0.0626788	-0.09435	-0.191751	-0.422377	-0.433751	0.195556	0.580384	0.0215219	-0.0736919	0.493805	-0.0986822	-0.462533	0.286049	-0.0691972	0.164393	-0.0482899	0.200856	0.244647	-0.226466	0.149168	-0.00157725	-0.490369	-0.46018	0.267642	0.0493508	-0.0282327	0.202441	0.369045	0.165587	0.644607	-0.388144	-0.34358	0.67388	0.391477	-0.281856	0.0148999	-0.426916	-0.365532
S_7349	0.269122	-0.362235	0.192365	0.244212	-0.325053	-0.290092	-0.330793	-0.388516	-0.323689	0.0170688	0.0458503	-0.024194	0.0801045	-0.196213	-0.187226	0.118584	-0.56018	-0.0475932	-0.251594	-0.153178	-0.372547	-0.0234318	0.177524	-0.165652	-0.189717	-0.255843	-0.0184754	-0.284268	-0.429525	-0.0876752	-0.287974	-0.194239	-0.00042311	-0.113289	-0.343763	-0.214298	-0.239194	-0.619184	-0.307383	0.168447	-0.405999	0.269256	-0.0580812	-0.423646	-0.298532	0.0187023	0.339238	0.194674	0.113302
S_2947	0.225	0.135129	-0.156143	0.139271	0.0953756	-0.0113362	-0.315646	0.13879	-0.0986919	-0.576836	-0.332812	-0.44418	-0.167186	-0.00521954	0.34331	0.0868704	-0.298568	-0.420712	0.186769	0.485369	-0.0797908	0.785242	0.0272464	0.0791412	-0.285354	0.430553	0.536205	0.199813	-0.313704	-0.442906	-0.158568	0.581342	0.122783	-0.0253677	-0.151041	0.145448	0.27903	-0.332883	-0.181313	0.0523086	-0.182789	-0.275061	0.349885	0.127167	0.311289	0.408031	-0.136032	-0.280191	-0.298085
S_1943	-0.00572965	-0.374385	-0.138493	0.00944628	0.550342	0.491868	-0.137414	0.177254	-0.066081	-0.214305	-0.297961	-0.319164	0.0704008	-0.246554	-0.318625	-0.187396	-0.317558	0.208152	0.010006	0.225281	0.004844	0.105766	-0.261784	0.0968192	-0.235586	-0.0671116	-0.0148135	0.186869	-0.00098829	-0.420694	-0.12752	-0.0439868	-0.188316	-0.372659	0.0850239	0.0967156	-0.101602	-0.103709	-0.0276665	0.212764	0.458629	-0.147288	-0.261513	0.468876	0.25318	-0.0806754	0.0269837	-0.275447	-0.499473
S_5690	0.219234	-0.176357	-0.391585	-0.205216	-0.274037	-0.0396551	-0.0211042	-0.205195	0.195777	-0.381226	0.00316433	-0.154305	-0.0166907	-0.032898	0.259025	-0.127998	0.0176625	-0.106879	-0.173014	0.119374	0.139404	0.331754	0.291939	-0.34316	-0.295798	0.264817	0.0764003	-0.198731	-0.548794	-0.255606	-0.230204	-0.105635	0.334557	-0.203332	-0.113238	-0.436392	0.353493	0.159727	0.218275	-0.162041	-0.39206	-0.0293408	0.387833	-0.380486	-0.121185	0.619528	-0.0913289	0.156123	0.1777
S_7711	-0.298376	-0.0653204	0.141432	-0.166598	-0.320983	-0.04584	-0.160048	-0.0701396	0.00655843	0.148786	0.258094	0.118723	-0.18914	-0.111508	-0.139854	-0.318447	-0.0280537	0.14503	-0.249164	-0.426007	-0.267003	-0.0283998	-0.101836	-0.312232	-0.0831958	-0.160917	-0.268884	-0.274748	-0.188483	0.195402	0.00509717	-0.368674	-0.212538	-0.144026	-0.345449	-0.109997	-0.118262	-0.1235	0.181828	-0.134709	-0.0399457	0.0435469	-0.111879	-0.369141	-0.0555635	-0.326207	0.104367	0.328209	0.39472
S_8976	-0.136082	-0.265542	-0.109096	-0.187633	-0.120692	-0.182561	-0.140452	-0.0706647	0.0969245	0.153835	0.0868685	0.135286	-0.013424	-0.130257	-0.332783	-0.167433	0.0613802	0.0589412	-0.288643	-0.33321	0.146799	-0.150183	-0.0109884	-0.122708	-0.0437184	-0.194366	-0.187274	0.0454358	-0.0641591	0.0352695	0.168504	-0.161173	0.00658919	-0.26137	-0.153551	-0.344071	-0.0127587	0.000968522	0.216867	0.168008	0.00317692	-0.000362854	-0.212364	-0.0407914	0.00563329	-0.271189	-0.0114597	0.0847119	0.052458
S_7566	-0.00281001	0.122853	0.277613	0.0151264	-0.709921	-0.404485	-0.218871	-0.588467	-0.184925	0.167517	0.430362	0.468638	-0.252653	0.0929662	0.311822	0.346078	-0.0425909	-0.322039	-0.195754	-0.385508	-0.305804	-0.29578	0.493742	-0.303527	0.180585	-0.337095	-0.350506	-0.128158	-0.271216	0.541171	-0.0643596	-0.14309	0.399468	0.322577	-0.357361	-0.363027	-0.151001	-0.255005	-0.26425	-0.461304	-0.457145	0.319601	0.173696	-0.759962	-0.446101	0.0188415	-0.257411	0.616428	0.57961
S_8777	0.230305	0.163858	0.52603	0.233891	-0.490691	-0.146196	-0.409951	-0.304412	-0.313428	-0.362145	0.360905	0.206102	-0.563115	-0.214862	0.353897	0.476611	-0.469344	-0.332296	0.458118	0.030189	-0.486032	0.0610507	0.397447	0.0324601	0.1403	-0.0426575	-0.0395771	0.226222	0.0311314	0.319309	-0.242788	0.086862	0.435972	0.432231	-0.546832	0.0988102	-0.227659	-0.388824	-0.57545	-0.273743	-0.227345	-0.102268	0.298727	-0.508492	-0.253241	0.115357	-0.445009	0.274333	0.17121
S_8688	-0.125121	0.237287	0.170952	-0.197363	-0.476229	-0.105593	-0.311115	0.0119146	0.16057	-0.444302	0.167078	-0.00385067	-0.553129	-0.483929	0.151042	-0.160686	-0.357062	-0.0190166	0.19482	-0.169913	-0.328258	0.105466	-0.11592	0.185861	-0.288322	0.316485	-0.186088	0.109419	0.12774	0.0446677	0.11081	-0.040144	-0.138268	-0.0046692	-0.400641	0.136766	-0.173893	-0.0501359	-0.213871	-0.285833	-0.0398307	-0.148643	0.191485	-0.236046	0.198629	-0.0532626	-0.212603	0.0499697	0.26106
S_2944	-0.127917	-0.345973	-0.355125	-0.148338	0.316652	0.097102	-0.0700428	0.307614	0.214328	0.0056603	-0.430062	-0.357653	0.267995	-0.162209	-0.306534	-0.407285	0.0493278	0.257032	-0.0837307	0.0639549	0.233548	0.058713	-0.369898	0.0636687	-0.291223	-1.99552e-05	-0.0102097	-0.0430209	0.0294109	-0.424083	0.0537713	-0.101953	-0.284585	-0.415275	0.186382	-0.132753	0.122891	0.237567	0.256413	0.370135	0.13265	-0.0678101	-0.306247	0.327897	0.22552	-0.217391	0.16034	-0.258162	-0.369442
S_4083	0.434749	-0.130601	0.0896491	-0.00787374	-0.565716	-0.435041	-0.224617	-0.636258	-0.142873	0.154674	0.221304	0.185703	-0.0474693	-0.0522058	0.031195	0.215654	-0.305241	-0.00405549	-0.435712	-0.340238	-0.146809	-0.2014	0.528491	-0.353565	0.0271472	-0.177481	-0.0627705	-0.463827	-0.542926	0.0718493	-0.0469323	-0.255188	0.24349	-0.000807141	-0.468606	-0.338184	-0.411321	-0.407696	-0.301948	0.0333373	-0.518479	0.28502	0.199137	-0.654355	-0.518571	0.0941146	0.383466	0.29648	0.54594
S_6146	0.298204	-0.301	0.272708	0.239181	-0.452851	-0.40774	-0.337902	-0.570181	-0.26675	0.098333	0.259391	0.0364229	0.195754	-0.27531	-0.192782	0.207643	-0.484436	-0.035632	-0.317716	-0.209382	-0.372972	-0.189492	0.23897	-0.2077	-0.16377	-0.260322	-0.166647	-0.348848	-0.305719	-0.0213489	-0.19503	-0.321694	0.136551	-0.139618	-0.322049	-0.181991	-0.0697468	-0.483124	-0.248291	0.23984	-0.536631	0.407899	0.0399179	-0.575412	-0.376741	0.194891	0.34535	0.299153	0.278791
S_9750	0.0709065	0.271514	0.604564	0.0735967	-0.468785	-0.140989	-0.00563575	-0.275135	-0.225891	-0.255563	0.632338	0.597377	-0.637693	-0.118298	0.223125	0.577633	-0.209155	-0.27889	0.309261	-0.177354	-0.161656	-0.187381	0.467612	0.097596	0.327266	-0.0974642	-0.145075	0.462111	0.129062	0.611718	-0.0650159	0.161915	0.489612	0.402031	-0.369219	0.104663	-0.147682	-0.34319	-0.481238	-0.374345	0.00836547	-0.179311	0.181796	-0.312711	-0.225985	0.137703	-0.661766	0.26307	0.243818
S_6608	-0.497986	0.0912982	-0.207166	-0.0652154	0.0848695	-0.0747146	0.330236	0.188461	-0.334498	0.0689531	-0.198183	-0.00934693	0.11118	0.454774	0.00788659	-0.246881	0.257288	-0.13652	-0.093163	0.0317569	-0.0774475	0.134355	-0.33386	-0.0916578	0.119876	0.078989	0.211074	-0.114178	-0.0558199	0.0052889	0.114792	0.114374	-0.335929	-0.0339562	0.519091	0.135734	0.150956	-0.134947	0.160264	-0.423202	-0.062934	-0.0185733	-0.298305	0.180401	0.32922	0.0737409	0.0589953	-0.144768	-0.034194
S_4386	-0.149174	-0.208318	0.071949	0.250011	0.173025	0.0477152	-0.354519	0.286498	-0.114677	-0.253198	-0.299079	-0.350657	0.0584492	-0.0592026	-0.0196747	-0.163072	-0.448807	0.149627	0.0248121	0.382674	-0.476018	0.429132	-0.148007	0.0235627	-0.317324	0.309617	0.374075	-0.162712	-0.237394	-0.46857	-0.271811	0.160123	-0.333281	-0.231871	-0.122637	0.36074	-0.00738456	-0.535854	-0.0890093	0.319747	-0.149619	-0.0318231	0.0914455	0.153664	0.331896	0.250954	0.394827	-0.225848	-0.251171
S_34	-0.178185	0.0413742	0.0875196	-0.0412518	-0.066595	-0.300616	0.178381	-0.0391782	-0.228447	0.245455	0.113824	0.287688	-0.00800244	0.227847	-0.209266	0.0242638	0.106935	-0.142885	-0.224424	-0.245708	0.0865654	-0.132966	-0.00950182	-0.113678	0.156504	-0.259321	-0.0374516	0.117214	0.000840503	0.243281	0.186732	0.0127758	-0.022875	0.189654	0.0868682	-0.0834646	-0.10723	-0.21832	0.0351097	-0.105783	-0.0861124	0.0458033	-0.331953	0.0198335	0.0671607	-0.188414	-0.0563476	0.0762601	0.060378
S_5119	0.148597	0.315307	0.00218096	-0.122673	-0.734687	-0.379442	-0.0485257	-0.619384	-0.114224	-0.261314	0.532323	0.490077	-0.450386	-0.0704635	0.251801	0.378797	-0.027044	-0.495241	-0.0527115	-0.339639	-0.133118	-0.138579	0.411677	0.0850444	0.217045	0.258792	-0.0265483	0.139927	-0.0200918	0.422851	0.301949	0.191008	0.364761	0.245804	-0.21653	-0.18468	0.0234285	-0.1462	-0.212024	-0.569963	-0.217416	-0.00447005	0.482387	-0.424907	-0.17965	0.368671	-0.294295	0.169705	0.557463
S_234	-0.0335682	-0.115225	0.335826	-0.0176351	-0.21437	-0.360311	0.432476	-0.0496758	-0.256307	0.100739	0.459292	0.405943	-0.186248	-0.00287746	-0.372014	0.0420188	-0.130231	0.0551746	-0.0765193	-0.261458	0.264196	-0.187019	0.064266	-0.0636825	0.216079	-0.284268	-0.153593	0.374192	0.0416828	0.302812	-0.0865469	-0.200338	0.112779	0.0353969	0.0542551	-0.210153	-0.230453	-0.32757	0.0714847	-0.216041	-0.183084	0.0221668	-0.468948	-0.0778087	0.102899	-0.0181882	-0.200288	0.150923	0.0817193
S_367	0.400647	-0.0804065	0.222645	0.0329118	0.00450036	-0.351186	0.335427	-0.124443	0.0101055	0.167294	0.191355	0.0614404	0.0879493	-0.166859	-0.408458	0.0748788	-0.297393	0.241113	-0.308915	-0.151021	0.473039	-0.120023	0.0583177	0.0791086	-0.0439707	-0.180352	-0.0868265	0.224626	-0.0652857	-0.0640853	-0.0484965	-0.0826458	-0.0310812	-0.130865	0.0020115	-0.128885	-0.271364	-0.380096	0.0185274	0.230204	-0.183231	0.200049	-0.30564	0.0958055	0.130584	0.0253119	0.226947	-0.012824	0.0249901
S_1864	-0.0820011	-0.244494	0.00894237	0.291949	0.547287	0.359075	0.251234	0.395053	-0.435954	-0.148356	-0.587347	-0.571208	0.435103	-0.0470897	-0.212611	-0.208353	-0.363714	0.225533	0.234297	0.454977	-0.131867	0.205556	-0.58945	0.284477	-0.167208	0.0544172	0.319298	-0.130903	0.0291742	-0.537756	-0.298767	-0.000148516	-0.548759	-0.29496	0.629581	0.472859	0.0284278	-0.22585	-0.250507	0.131306	0.166668	0.0130139	-0.484099	0.48493	0.271006	0.0789406	0.377909	-0.524453	-0.579043
S_5275	-0.282092	-0.246136	-0.0855552	-0.00707456	0.138699	0.14407	-0.300028	0.340138	-0.170062	-0.432043	-0.285983	-0.379312	-0.140097	-0.266413	-0.259018	-0.396033	-0.375791	0.189718	0.134128	0.113057	-0.416707	0.397055	-0.512326	0.129089	-0.343723	0.345866	0.334114	-0.176473	-0.0592277	-0.452933	-0.0253758	0.0989083	-0.595425	-0.431672	-0.0881549	0.42391	0.0475395	-0.425867	-0.0708017	0.242087	0.178294	-0.389089	-0.136231	0.275029	0.378972	-0.0541948	0.274995	-0.441464	-0.315685
S_3744	0.0728421	-0.15115	0.54047	0.131172	-0.265692	-0.208972	-0.17848	-0.209963	-0.386024	0.151533	0.237207	0.100393	-0.151908	-0.215297	-0.169883	0.140948	-0.483166	0.230827	-0.0707253	-0.197311	-0.208926	-0.192145	0.153849	-0.132861	0.18506	-0.304629	-0.100031	-0.111479	-0.168167	0.0659691	-0.141359	-0.285051	0.0339373	-0.0795428	-0.303978	0.10298	-0.491386	-0.552845	-0.418902	0.117481	-0.210752	0.121368	-0.277673	-0.320274	-0.174832	-0.183553	0.198575	0.101117	0.219904
S_2720	-0.480494	-0.159677	0.0123802	-0.0563893	0.291582	0.18136	0.119301	0.317628	0.0812332	0.31019	-0.00637992	0.0834239	0.0923292	0.0572581	-0.409975	-0.395097	0.185474	0.421413	-0.0266331	-0.209766	-0.17471	-0.281254	-0.512829	0.0278996	-0.0420734	-0.213954	-0.253826	-0.145836	0.34496	0.121921	0.0627637	-0.25907	-0.618162	-0.0706197	0.148892	0.18184	-0.146751	0.0361211	0.316509	0.0814866	0.373864	-0.020548	-0.440894	0.284325	0.18172	-0.531751	0.198158	0.0141186	-0.160169
S_4421	-0.291542	-0.103803	0.0151029	-0.305412	-0.574842	-0.204933	0.230616	-0.289312	-0.0633518	0.107294	0.406838	0.456879	-0.149227	0.00433009	-0.0955488	-0.152049	0.132092	0.0192492	-0.355964	-0.559635	-0.0735492	-0.353024	0.117414	-0.334766	0.030618	-0.20529	-0.354157	-0.284322	-0.282643	0.39325	0.0488494	-0.436159	0.030501	-0.168104	-0.0514059	-0.372515	-0.0608134	0.0193329	0.0624853	-0.455682	-0.180756	0.105562	-0.150714	-0.498853	-0.316257	-0.0278185	-0.0908181	0.3587	0.519883
S_2129	-0.227304	0.0040529	0.296725	-0.0541242	-0.107976	-0.0727959	-0.219327	0.0622472	-0.122573	0.0788619	0.177069	0.208648	-0.304454	0.17494	0.0461911	-0.0179825	-0.0730305	0.100581	-0.140297	-0.148144	-0.334144	0.0445775	0.175826	-0.440578	0.00769141	-0.219944	-0.0300522	-0.227039	-0.305837	0.180451	-0.107654	-0.0875661	0.0113269	0.0289674	-0.470337	0.138205	-0.293201	-0.413838	-0.148266	0.0589197	-0.0838726	-0.164347	-0.0636601	-0.249971	-0.130546	-0.210819	-0.0153446	0.226426	0.160081
S_396	0.124633	0.161963	0.0156203	0.349939	0.254394	-0.053305	0.15597	0.105296	-0.221436	-0.212631	-0.0335003	-0.0227794	-0.0175924	0.306658	0.133543	0.357132	0.0663736	-0.392819	0.364264	0.396812	0.0772387	0.368491	-0.0162293	0.305757	0.195958	0.198446	0.434328	0.476434	0.205482	0.044764	-0.142638	0.656541	0.0887585	0.263814	0.257674	0.204406	0.410781	-0.334041	0.0552456	-0.0700799	0.0169447	-0.164011	0.146567	0.358297	0.310275	0.357761	-0.277427	-0.177353	-0.403273
S_3573	-0.301318	-0.246702	-0.517109	-0.235677	-0.149319	0.231199	-0.0563597	0.078243	0.27998	-0.500241	-0.140874	-0.122591	-0.0124646	-0.0587473	0.216578	-0.344629	0.108776	0.0550325	-0.0422179	0.186319	-0.174607	0.252911	-0.0104137	-0.0783647	-0.344179	0.570233	0.131463	-0.242159	-0.306801	-0.300016	-0.11835	-0.0324306	-0.0768615	-0.328806	0.131923	-0.149623	0.486289	0.248506	0.312114	-0.234816	-0.0643442	-0.121251	0.418547	-0.0669176	0.129605	0.6432	-0.0202721	-0.0627098	0.0458714
S_8186	-0.0949653	-0.041011	-0.268153	-0.0339955	0.391169	0.155672	0.160897	0.325365	-0.0519758	-0.298831	-0.252505	-0.119111	-0.0434988	0.100515	-0.11856	-0.108368	-0.00227575	-0.00242852	0.128262	0.307935	0.156988	0.278182	-0.18786	0.238621	-0.00330094	0.376492	0.416385	0.290437	0.104231	-0.305849	0.127215	0.352961	-0.178977	-0.0343539	0.290799	0.230798	0.069281	-0.0881831	0.0916028	0.0437606	0.260005	-0.326082	-0.0415915	0.584425	0.457631	0.217392	0.0049742	-0.492608	-0.400639
S_1142	-0.111878	0.291636	-0.0846267	0.18488	0.255531	0.290761	-0.225999	0.2861	0.243918	-0.343189	-0.289076	-0.349735	-0.0632626	0.15416	0.559375	-0.0326865	-0.0172328	-0.130364	0.310121	0.598572	-0.296657	0.541191	-0.061526	0.134791	-0.262881	0.454245	0.177941	0.155743	0.0526121	-0.209827	-0.264525	0.400149	-0.085917	0.306509	0.0295212	0.308366	0.330006	0.0176655	0.155717	-0.197932	-0.0202967	0.0268183	0.509717	0.159398	0.457146	0.43826	-0.155526	0.0577876	-0.183584
S_1166	0.243645	-0.156646	0.267408	-0.192553	-0.693085	-0.33992	-0.253869	-0.483189	-0.00905879	-0.0350653	0.45644	0.296944	-0.286571	-0.382474	-0.0855233	0.0934861	-0.324965	-0.0274927	-0.353026	-0.519921	-0.0788828	-0.198757	0.441501	-0.385881	-0.149353	-0.290703	-0.337694	-0.209247	-0.463361	0.212467	-0.0457936	-0.427356	0.376895	-0.115328	-0.660722	-0.423078	-0.258372	-0.18643	-0.268521	0.0287244	-0.358394	0.0736778	0.0524616	-0.735254	-0.529007	-0.0725996	-0.0690217	0.409745	0.524514
S_7815	-0.435209	-0.25668	-0.186034	-0.123764	0.606374	0.439857	0.293857	0.761567	0.254477	-0.206181	-0.36896	-0.328296	0.112642	-0.165137	-0.368074	-0.535648	0.0150255	0.677491	0.182193	0.269992	0.165074	0.116944	-0.66978	0.380663	-0.226472	0.393774	0.208195	0.0413847	0.259571	-0.4855	-0.0297742	0.0546774	-0.742137	-0.577468	0.451478	0.465776	0.101319	0.0680515	0.270148	0.330717	0.534357	-0.346531	-0.347787	0.806468	0.587004	-0.0514621	0.263887	-0.625157	-0.550459
S_7493	0.283031	0.144111	0.303299	0.0593217	-0.692998	-0.368169	-0.278451	-0.498065	-0.0193036	0.0356088	0.326221	0.228351	-0.148726	-0.27897	0.185377	0.302191	-0.231442	-0.326267	-0.0972215	-0.363987	-0.209461	-0.187681	0.361675	-0.0668086	-0.0686787	-0.214163	-0.302731	-0.0910726	-0.15475	0.346918	-0.0189613	-0.162236	0.353035	0.234731	-0.456084	-0.311664	-0.087456	-0.0437714	-0.342049	-0.134403	-0.393133	0.285936	0.23552	-0.695637	-0.494181	-0.069123	-0.138274	0.442124	0.48237
S_9162	-0.0385472	0.289916	0.43707	0.187519	-0.646525	-0.25404	-0.165411	-0.435339	-0.211504	0.0187389	0.544324	0.573085	-0.275454	0.0808193	0.360793	0.544407	0.0295875	-0.537493	0.111972	-0.235307	-0.422495	-0.200564	0.520101	-0.0671296	0.301665	-0.113918	-0.139287	0.0957474	0.0189209	0.681514	-0.00530772	0.07814	0.523345	0.482186	-0.315668	-0.0783389	0.12042	-0.107234	-0.296435	-0.385471	-0.256951	0.156581	0.404134	-0.602619	-0.446292	0.178578	-0.422238	0.483565	0.478898
S_5921	-0.206768	0.385352	-0.0767604	-0.108552	-0.452166	-0.290085	-0.0241769	-0.285211	-0.043486	0.045084	0.16717	0.218813	-0.044404	0.402638	0.43589	0.0451795	0.279274	-0.536717	-0.314293	-0.1754	-0.336819	0.108	0.218969	-0.459063	-0.131896	-0.0381359	-0.129004	-0.304289	-0.327875	0.352837	0.0661773	0.0229871	0.212586	0.223737	-0.111999	-0.162235	0.262987	0.0271828	0.0598474	-0.533176	-0.443911	0.209342	0.315306	-0.545882	-0.178715	0.252767	-0.195678	0.493566	0.491592
S_8610	0.0559053	-0.135848	0.211287	0.0518424	-0.0318993	-0.335162	0.170433	0.00162201	-0.224811	0.336468	0.00627367	-0.0282139	0.14185	-0.0521475	-0.473475	-0.153019	-0.213894	0.132067	-0.327179	-0.333768	0.163068	-0.0500734	-0.247431	-0.0637602	-0.0622369	-0.394022	-0.0764995	-0.0588479	-0.144835	0.00793174	-0.0221556	-0.163784	-0.324675	-0.184996	-0.0139612	-0.107991	-0.254089	-0.443721	0.00401031	0.185416	-0.146178	0.163569	-0.57633	-0.00563258	0.0550842	-0.443981	0.315553	0.0285419	0.0123286
S_9882	-0.210719	-0.266747	-0.361561	-0.227467	-0.104461	0.0130897	0.520838	0.122029	-0.0923443	-0.319609	-0.132718	-0.0465288	0.177416	0.156325	0.0171075	-0.295934	0.100879	0.124457	-0.130074	0.142304	0.119778	0.0983655	-0.0506233	-0.209418	-0.167872	0.294497	0.213566	-0.323483	-0.412689	-0.266617	-0.183483	-0.194767	-0.0592345	-0.413685	0.496356	-0.118277	0.290298	0.111234	0.114835	-0.288867	-0.259238	-0.0921896	-0.0932054	-0.0460738	0.00494193	0.653538	0.0782092	-0.193018	-0.00315171
S_2551	-0.350382	-0.418446	-0.617094	-0.599246	0.121514	0.232142	0.35017	0.321264	0.438239	-0.343646	-0.0529506	-0.0385309	-0.0479458	-0.142186	-0.314401	-0.66087	0.258588	0.50248	-0.251259	-0.0695516	0.402067	0.0311945	-0.245207	-0.149452	-0.324783	0.386197	-0.0141615	-0.129814	-0.200638	-0.381061	0.0959502	-0.275752	-0.253381	-0.730397	0.243512	-0.2284	0.214811	0.386703	0.54549	-0.00354337	0.230535	-0.383178	-0.129237	0.295205	0.279849	0.277064	0.0270676	-0.298312	-0.102406
S_6471	-0.568996	-0.38598	-0.278704	-0.170189	0.430689	0.31421	0.0922431	0.650226	0.175553	-0.321718	-0.394583	-0.276857	0.106892	-0.0634684	-0.214523	-0.586821	-0.0448135	0.35204	0.0377569	0.34603	-0.0313203	0.227202	-0.448662	-0.00133689	-0.454043	0.220376	0.0335776	0.0891955	-0.0166055	-0.474948	-0.181669	-0.120137	-0.384244	-0.4093	0.342803	0.0987896	0.179612	0.1314	0.317882	0.0748948	0.165491	-0.195129	-0.328497	0.467682	0.552549	0.176047	-0.043279	-0.269658	-0.512955
S_6071	-0.214612	0.351038	0.00273395	-0.275592	-0.220732	-0.158202	0.0353173	-0.0238396	-0.0867024	-0.021916	0.100298	0.206027	-0.408418	0.310938	0.278166	-0.0866803	0.0774028	-0.118244	-0.191715	-0.116022	-0.0742363	0.13795	0.207602	-0.325235	0.140508	0.117883	0.0591559	-0.0350884	-0.244353	0.159775	0.21082	0.051236	0.0772708	0.196156	-0.179111	0.0535504	-0.341478	-0.162027	-0.0506233	-0.475687	-0.145668	-0.102989	0.0870554	-0.166777	0.168643	0.0346904	-0.0900788	0.113878	0.399827
S_6392	0.0530309	-0.458976	-0.0437249	-0.0191589	0.305206	0.255802	-0.0294697	0.281357	0.129972	-0.180913	-0.247598	-0.390518	0.113862	-0.683361	-0.58903	-0.379268	-0.416853	0.592991	0.249247	-0.00477011	0.0759169	-0.198084	-0.645695	0.488331	-0.344071	-0.00312533	-0.188393	0.0532252	0.403849	-0.439832	-0.0712067	-0.29752	-0.593014	-0.487484	0.155951	0.134946	-0.201859	0.0758229	-0.0468103	0.418138	0.401541	-0.119873	-0.491058	0.426572	0.209222	-0.38734	0.253976	-0.422297	-0.499561
S_7243	-0.127072	-0.259518	-0.553709	-0.267608	0.360395	0.0321803	0.301717	0.300189	-0.0449453	-0.00382179	-0.452528	-0.246832	0.224073	0.359131	-0.209544	-0.517949	0.187745	0.272753	-0.144332	0.103226	0.0356759	0.0311125	-0.357694	-0.352367	-0.263009	-0.0366258	0.142765	-0.522614	-0.179391	-0.377036	-0.00460055	-0.247549	-0.401857	-0.272101	0.312205	-0.0186999	-0.240701	0.136196	0.161917	0.0192047	-0.0414669	-0.21642	-0.403328	0.216001	0.0479018	-0.0994832	0.348976	-0.267675	-0.306475
S_7102	0.21685	0.0786481	-0.0651385	-0.495926	-0.426888	-0.128565	-0.115625	-0.393279	0.321551	-0.135927	0.366711	0.312621	-0.423109	-0.113268	0.282986	0.0765193	0.0083741	-0.0300381	-0.428292	-0.254359	0.313615	-0.107016	0.685611	-0.529385	-0.094537	-0.0969103	-0.364019	0.0332492	-0.521142	0.115935	0.0878585	-0.26244	0.690276	0.0106564	-0.526804	-0.515227	-0.266864	0.197453	-0.0754652	-0.237932	-0.240521	-0.0268648	0.288117	-0.515076	-0.291606	0.22084	-0.385101	0.394127	0.519939
S_9353	-0.354607	-0.114936	0.379256	0.368377	-0.172738	-0.157281	-0.116813	-0.0886062	-0.159682	0.460813	0.297203	0.270302	0.256114	0.13666	-0.138416	0.116972	0.14705	0.0012819	0.00297395	-0.168696	-0.415409	-0.242015	-0.0342253	-0.0143995	0.250984	-0.249748	-0.145154	-0.114827	0.221185	0.409875	-0.124201	-0.133983	-0.114859	0.193163	0.0209309	0.0530759	0.282037	-0.184316	0.247879	0.101676	-0.1466	0.362152	-0.04093	-0.238416	-0.107275	-0.103862	0.136968	0.379783	0.165107
S_1425	0.137501	0.385988	0.371186	0.208758	-0.498793	-0.33398	-0.24429	-0.186459	-0.292692	-0.0117955	0.186131	0.0247632	-0.225986	-0.222258	0.110455	0.273317	-0.189306	-0.376398	0.259437	-0.216035	-0.207837	0.140227	-0.00119908	0.341706	0.309242	0.205334	0.263904	0.0881708	0.206015	0.225628	0.276516	0.264848	0.0163897	0.225825	-0.23836	0.24065	0.0157011	-0.216157	-0.333512	-0.0244118	-0.132672	-0.0243086	0.200803	-0.243905	-0.0604447	-0.194673	0.0663219	-0.111176	0.337319
S_1346	-0.0143801	-0.184435	0.0863116	0.27164	0.0486818	-0.120442	0.159371	0.0681287	-0.632035	0.0456619	-0.356036	-0.336013	0.426567	0.104221	-0.170958	-0.0878739	-0.300215	-0.0803098	-0.00351879	0.142645	-0.277485	0.124345	-0.309406	-0.0718261	-0.0673683	-0.135753	0.308665	-0.418237	-0.223677	-0.284588	-0.195331	-0.143309	-0.273475	-0.227364	0.373471	0.215513	-0.0276662	-0.31755	-0.342054	0.0692861	-0.305323	0.136291	-0.432949	-0.0526513	-0.104219	0.0416183	0.440033	-0.255478	-0.177712
S_8789	0.301845	-0.107605	0.289794	-0.191244	-0.397916	-0.243982	-0.132752	-0.227782	0.336738	0.0406332	0.437254	0.133459	-0.294155	-0.382639	-0.12507	-0.109262	-0.327538	0.266994	-0.328908	-0.330479	0.177663	-0.0431296	0.344088	-0.341225	-0.258405	-0.236046	-0.464636	0.0653401	-0.310298	0.0950062	-0.210603	-0.457261	0.260854	-0.110642	-0.664073	-0.439471	-0.351178	-0.118425	0.137927	0.0629537	-0.311669	0.177479	0.0301489	-0.509232	-0.107367	-0.0778142	-0.0445784	0.518674	0.424469
S_7464	-0.129082	-0.39433	-0.0695236	-0.594967	0.0167953	0.158721	0.170214	0.221356	0.101004	-0.347261	0.175353	0.149344	-0.439023	-0.42735	-0.535826	-0.417909	-0.216218	0.553726	-0.233208	-0.337093	0.329883	-0.119795	-0.0753979	-0.21621	-0.201338	0.0119911	-0.0843966	-0.00908946	-0.267344	-0.233462	0.157886	-0.38256	-0.106949	-0.650572	-0.261717	-0.0336042	-0.422154	-0.0553822	-0.0908644	0.217594	0.371298	-0.615006	-0.436335	0.184409	0.0192441	-0.193867	-0.0517899	-0.35127	-0.0604516
S_4662	-0.501962	0.023156	-0.395493	-0.307568	0.0502141	0.0502152	0.230765	0.32843	-0.0185357	-0.330867	-0.00209772	0.15756	-0.174734	0.340639	-0.0569037	-0.32342	0.392771	-0.218157	-0.0767938	0.00658032	-0.0409545	0.360949	-0.141545	-0.218137	-0.0720213	0.40459	0.376174	-0.0118389	-0.128096	-0.00714949	0.239301	0.210786	-0.103923	-0.156899	0.146046	0.100477	0.413553	0.0759229	0.377571	-0.200264	0.136615	-0.507907	0.0707186	0.23515	0.291218	0.28867	-0.181923	-0.226584	-0.0683113
S_8960	0.153639	-0.461803	-0.206586	-0.0223006	-0.00526245	-0.0726593	-0.0458537	-0.0794744	0.373658	0.114393	-0.076932	-0.233852	0.382229	-0.203795	-0.233302	-0.32258	-0.10889	0.525658	-0.297551	-0.00647593	0.0199297	-0.134386	-0.0755068	-0.16299	-0.431038	-0.0334926	-0.243931	-0.446932	-0.201852	-0.332816	-0.298974	-0.448181	-0.246936	-0.350303	-0.0328157	-0.282734	0.0510518	0.053802	0.358858	0.355536	-0.293418	0.329207	0.000435306	-0.18071	-0.0730881	0.168597	0.489965	0.185071	0.0196965
S_3986	-0.149962	-0.354702	-0.296531	-0.22035	0.609506	0.70269	0.153227	0.317429	0.049564	-0.379723	-0.28964	-0.222212	-0.0322042	-0.26136	-0.339477	-0.34608	-0.198653	0.494155	0.0595274	0.190423	0.0435906	-0.0499898	-0.398056	0.192345	-0.250961	0.176695	0.025714	0.0155429	0.0634373	-0.45668	-0.00996058	-0.107793	-0.441769	-0.442559	0.276324	0.302459	-0.19012	0.0581583	-0.0638546	0.09419	0.724224	-0.379149	-0.265155	0.654428	0.249878	-0.000262607	0.100654	-0.52409	-0.495464
S_5532	-0.286533	-0.309861	-0.125009	0.0284326	0.730339	0.624929	0.215956	0.368196	-0.130511	-0.0752302	-0.29845	-0.194878	0.192326	0.0497692	-0.315482	-0.284842	-0.0834128	0.367043	0.0882467	0.287822	-0.107841	-0.0617072	-0.444895	0.0651134	-0.142167	-0.104583	-0.043836	0.0325992	0.167146	-0.277888	-0.172376	-0.143564	-0.432729	-0.195726	0.424031	0.320851	-0.118898	-0.00771732	0.0668316	0.0225076	0.560864	-0.127642	-0.424175	0.597828	0.282143	-0.0658495	0.0844052	-0.271892	-0.556621
S_8258	-0.15357	-0.0702719	0.0849715	-0.18349	-0.61103	-0.312525	0.0306297	-0.506736	-0.194739	0.263101	0.540816	0.602677	-0.200936	0.134723	-0.123124	0.0692408	0.175966	-0.112807	-0.351547	-0.675166	-0.251552	-0.442917	0.260493	-0.412341	0.216166	-0.350011	-0.307746	-0.372402	-0.217639	0.581917	0.134841	-0.347232	0.111335	0.0180989	-0.287075	-0.333922	-0.161366	-0.165953	-0.00921203	-0.332771	-0.168659	0.0752216	-0.0412797	-0.599138	-0.5189	-0.191842	-0.0261134	0.450929	0.578168
S_3895	-0.120147	0.322022	0.108658	-0.254752	-0.385655	-0.202577	-0.0325732	-0.20037	0.264376	-0.133373	0.367855	0.396415	-0.481142	-0.162732	0.269919	0.200887	0.107688	-0.164657	0.0687404	-0.230409	0.190058	-0.26061	0.193367	0.172501	0.0714486	-0.0165719	-0.45025	0.506037	0.245027	0.408461	0.200673	0.12426	0.290203	0.300037	-0.115556	-0.217023	-0.0104192	0.139063	-0.0605917	-0.481545	-0.00186192	0.0149459	0.119749	-0.148551	0.118094	0.00586602	-0.685733	0.281687	0.238447
S_6649	0.0708703	-0.131853	0.556129	0.10471	-0.477106	-0.41386	-0.106608	-0.170901	-0.12587	0.0540721	0.514059	0.366118	-0.230921	-0.247882	-0.218478	0.132033	-0.32657	0.0421118	0.0904228	-0.30596	-0.303018	-0.309757	0.180333	-0.188595	-0.0629446	-0.408797	-0.386615	0.0216576	0.107117	0.386138	-0.218986	-0.432087	0.206168	0.177948	-0.465115	-0.13405	-0.312399	-0.231818	-0.193254	0.050269	-0.367478	0.0932275	-0.201112	-0.539637	-0.315704	-0.171038	-0.174885	0.442981	0.184625
S_9147	-0.126143	-0.468418	-0.303438	-0.00140256	0.81581	0.781835	0.0341911	0.412604	-0.0546918	-0.212241	-0.550614	-0.500309	0.259199	-0.148634	-0.319834	-0.394629	-0.188368	0.476176	0.159126	0.373484	-0.0797326	0.0571211	-0.536397	0.121006	-0.288039	-0.00519112	0.0640732	-0.138561	0.065395	-0.58071	-0.214352	-0.16634	-0.509164	-0.421251	0.361794	0.305517	-0.101224	0.100974	-0.0123107	0.253786	0.640211	-0.237977	-0.374277	0.636362	0.195934	-0.136859	0.238672	-0.468073	-0.690273
S_7100	0.0105322	0.101448	0.328075	0.00800854	-0.494999	-0.374974	-0.0204739	-0.36033	-0.142708	0.24565	0.369933	0.322256	-0.238778	-0.0354817	0.0644014	0.153439	-0.0793017	0.0693203	0.0397042	-0.368667	-0.151603	-0.425205	0.112223	-0.048262	0.241457	-0.326656	-0.398454	-0.0721912	0.130625	0.439915	-0.0272514	-0.262085	0.0232525	0.296816	-0.164936	-0.150023	-0.378903	-0.199863	-0.185934	-0.355855	-0.285135	0.246053	-0.148106	-0.481353	-0.215829	-0.254614	-0.0866288	0.395828	0.390282
S_2127	-0.131212	-0.365035	-0.227276	-0.227586	0.0597158	-0.0336032	-0.205631	-0.0117605	-0.00530026	-0.270103	-0.0741366	-0.0406064	-0.194862	-0.224242	-0.202919	-0.245569	-0.277745	0.381152	0.125526	0.0462422	-0.265993	-0.370587	-0.222245	-0.038457	-0.257869	-0.065309	-0.307902	-0.131762	0.205569	-0.269797	-0.00816421	-0.340544	-0.202813	-0.247582	0.000817004	-0.00164898	-0.517773	-0.0349589	-0.19868	-0.0591703	-0.00262697	-0.156037	-0.306614	0.0696805	0.0978945	-0.0621539	-0.0182266	-0.145445	-0.291314
S_2325	-0.0483569	-0.434857	0.237046	0.070396	0.0867947	0.0932462	0.122212	-0.134175	-0.13006	0.231671	0.291417	0.179616	0.136892	-0.0660867	-0.485349	-0.103734	-0.215138	0.450744	-0.313142	-0.242352	-0.204582	-0.33296	-0.0523865	-0.276462	-0.0981686	-0.411791	-0.295886	-0.301013	-0.164572	0.0804606	-0.297745	-0.467035	-0.242682	-0.341472	-0.107814	-0.00815006	-0.237138	-0.404613	0.0728384	0.18669	0.0736102	0.146932	-0.337123	-0.0955563	-0.20072	-0.100321	0.312793	0.227901	0.0210729
S_9066	-0.190006	0.313775	-0.140668	0.1433	0.343551	0.153092	-0.275838	0.29588	0.0396612	-0.22058	-0.27261	-0.198546	-0.1426	0.177249	0.253875	0.0864843	0.198928	-0.337365	0.403866	0.320234	-0.157199	0.390767	-0.293238	0.335719	-0.00499577	0.27174	0.28324	0.330682	0.374162	-0.0325775	0.146866	0.667962	-0.179123	0.303362	0.0702302	0.376487	0.378088	-0.0384173	0.0635587	0.0111478	0.304006	-0.302548	0.210612	0.444442	0.420312	-0.0853634	-0.304824	-0.228149	-0.416903
S_5756	0.0350848	-0.396281	-0.0736466	0.35485	0.632185	0.484805	-0.0495076	0.241244	-0.156255	0.0966642	-0.538641	-0.606457	0.570543	0.00502783	-0.213973	-0.255083	-0.268602	0.420885	0.016597	0.413513	-0.269573	0.190311	-0.41986	0.0543358	-0.238894	-0.022525	0.20438	-0.410868	-0.106889	-0.547594	-0.408678	-0.134431	-0.567007	-0.26673	0.302091	0.341733	0.0469465	-0.214821	0.064563	0.409913	0.180179	0.190433	-0.188062	0.331577	0.119625	0.0189648	0.666939	-0.229931	-0.434706
S_5415	0.0167287	-0.0426918	0.322263	-0.0940768	-0.2252	-0.132067	-0.072656	-0.090365	0.0897402	0.268596	0.298031	0.185348	-0.0476731	-0.290285	-0.280329	-0.0878733	-0.170707	0.0888148	-0.312211	-0.402064	0.0508367	-0.21483	0.0881538	-0.184938	-0.102068	-0.365741	-0.387887	0.0302038	-0.0820242	0.185602	0.057267	-0.403267	0.105353	-0.0900544	-0.361988	-0.231276	-0.301892	0.0430661	-0.00903869	0.141246	-0.0473866	0.18577	-0.224223	-0.269647	-0.18068	-0.396577	0.0309385	0.290473	0.285363
S_1233	0.240436	0.0725595	0.212073	-0.303347	-0.212872	-0.235941	0.146739	-0.038709	0.243169	-0.198163	0.381253	0.233109	-0.47425	-0.22729	-0.00272742	0.0747762	-0.187129	0.0375407	-0.182641	-0.156307	0.551321	0.0529725	0.355005	-0.185603	-0.131563	-0.16548	-0.28258	0.504832	-0.263203	0.0957595	-0.0971016	-0.0454596	0.464556	-0.0915457	-0.380038	-0.371869	-0.247726	-0.113471	-0.0479755	-0.102126	-0.156501	-0.144489	-0.109446	-0.144995	0.0746504	0.0512306	-0.518741	0.212309	0.117931
S_9775	-0.422008	0.0182059	0.0710015	0.0340839	-0.412193	0.0269816	-0.220733	-0.0274154	-0.14567	-0.384917	0.138608	0.103671	-0.24734	-0.014341	0.303515	-0.0200877	-0.0564992	-0.243519	0.154813	0.0295327	-0.558391	0.232805	0.0294089	-0.05488	-0.083962	0.306729	0.0968922	-0.107414	-0.168467	0.13575	-0.148879	0.0901565	-0.00603181	0.00161072	-0.0921178	0.114022	0.406159	-0.184932	-0.0416095	-0.378152	-0.154761	-0.0921441	0.319919	-0.319321	0.0317907	0.394725	-0.23813	0.15125	0.19283
S_1895	-0.0871365	-0.0058436	0.409288	0.592784	-0.0718652	0.0338304	-0.177363	0.0792586	-0.392908	-0.326439	-0.0269595	-0.0879135	-0.0261725	0.0623655	0.340388	0.367719	-0.366977	-0.29141	0.50484	0.491138	-0.554578	0.355152	0.0612363	0.267385	0.0546351	0.188997	0.319934	0.215008	0.00685619	0.0345756	-0.549397	0.383004	0.0533105	0.235098	0.0832026	0.321888	0.355622	-0.548511	-0.274186	-0.156174	-0.24211	0.0957235	0.242898	-0.0789548	0.128245	0.50877	-0.184683	0.0559764	-0.235328
S_4714	-0.412976	-0.234012	0.0969179	0.117168	0.51105	0.383868	0.0711058	0.63258	0.111229	-0.0911222	-0.0991941	-0.175662	-0.0628087	-0.135558	-0.284914	-0.330157	-0.0434563	0.524018	0.45258	0.317463	0.00216507	0.11012	-0.492352	0.386121	0.0803961	0.229163	0.0949582	0.375007	0.504658	-0.208618	-0.162846	0.0334805	-0.474555	-0.151929	0.255411	0.369858	0.0126599	-0.0153408	0.357234	0.173478	0.448731	-0.229857	-0.277973	0.6188	0.627302	-0.131083	0.0194328	-0.315304	-0.493034
S_3316	0.342746	0.204483	0.273211	-0.124599	-0.4774	-0.400867	0.0835341	-0.487621	-0.207063	0.0580434	0.413858	0.409008	-0.412706	-0.242079	-0.13909	0.311707	-0.213049	-0.14501	0.0367977	-0.544927	0.0953606	-0.4993	0.123163	0.140604	0.208498	-0.366801	-0.376806	0.182543	0.240439	0.468231	0.250043	-0.124772	0.137182	0.270968	-0.243189	-0.171072	-0.561317	-0.181212	-0.469895	-0.319483	-0.0267126	0.00140214	-0.233353	-0.294536	-0.310074	-0.41949	-0.252552	0.155303	0.284625
S_3671	0.430007	0.121433	0.316855	-0.154667	-0.706157	-0.511926	0.136436	-0.610304	-0.160968	-0.0602015	0.67738	0.498731	-0.33451	-0.41108	-0.293588	0.366161	-0.247684	-0.152207	-0.209892	-0.638556	0.194074	-0.369412	0.337553	0.0949928	0.204758	-0.0487168	-0.124864	0.101627	0.00604159	0.383325	0.352598	-0.108465	0.299712	-0.0693972	-0.351018	-0.143614	-0.204779	-0.260728	-0.345436	-0.027303	-0.139046	-0.0532227	0.051833	-0.386787	-0.376506	0.028024	-0.0479987	0.0384749	0.53527
S_4796	-0.102034	-0.317553	-0.230505	-0.152525	-0.0912438	-0.181435	0.265864	-0.0285719	-0.182305	0.396927	-0.0886479	0.0547522	0.250317	0.46967	-0.187387	-0.384342	0.268992	0.185768	-0.356985	-0.2687	-0.0654812	-0.0970918	-0.0084084	-0.701906	-0.00177411	-0.399745	-0.0348344	-0.727632	-0.456143	0.067253	-0.170203	-0.54341	-0.153833	-0.0908362	0.0140401	-0.351147	-0.220097	0.010351	0.272601	-0.0750051	-0.348798	0.0850325	-0.363035	-0.40015	-0.376414	-0.233313	0.396027	0.283582	0.203248
S_7467	-0.09693	0.230191	0.366383	-0.0216031	-0.735015	-0.230371	-0.251239	-0.335993	-0.15649	-0.214144	0.467587	0.4249	-0.464245	-0.0944243	0.387451	0.300199	-0.111384	-0.400909	0.145929	-0.235256	-0.443836	-0.0865384	0.432611	-0.178288	0.105166	-0.0243079	-0.189423	0.0146704	-0.0999299	0.498872	-0.0302887	-0.0879759	0.467678	0.333472	-0.437205	-0.0933711	-0.00486208	-0.0558244	-0.349366	-0.453734	-0.310979	-0.00240368	0.334085	-0.693861	-0.365743	0.164552	-0.472742	0.433156	0.495544
S_2093	-0.315081	-0.0511098	-0.296069	-0.136097	-0.354537	0.0463518	-0.325395	-0.167715	0.155991	-0.0901281	-0.148178	-0.15389	0.105096	-0.0821794	0.308934	-0.263033	0.0555255	0.0275212	-0.169418	-0.0378568	-0.422983	0.000561289	-0.040908	-0.111972	-0.224374	0.305445	-0.093481	-0.521022	-0.237968	-0.152847	0.037758	-0.185049	-0.168482	-0.187398	0.0216501	-0.0885022	0.225739	0.207734	0.0813569	-0.238137	-0.223773	0.238425	0.352959	-0.358524	-0.0589177	0.252656	0.229623	0.128091	0.359026
S_3256	-0.123873	-0.367851	-0.572894	-0.168627	0.430332	0.394965	-0.170854	0.279725	0.257342	-0.462887	-0.420418	-0.413627	0.0403116	-0.23452	-0.213856	-0.423472	-0.126704	0.288995	-0.0149632	0.286327	0.00782263	0.299641	-0.368406	0.225033	-0.407976	0.509326	0.248172	-0.00191378	-0.0380061	-0.645901	0.0373513	0.161573	-0.439914	-0.512595	0.153577	0.111673	0.190149	0.00604606	0.263866	0.233825	0.379937	-0.299608	0.0962831	0.568689	0.476707	0.231234	0.224442	-0.499283	-0.445077
S_182	-0.101625	0.113404	0.429952	-0.0372095	-0.648952	-0.188867	-0.250543	-0.418818	-0.188635	-0.0948442	0.569127	0.488532	-0.542428	-0.268799	0.152685	0.299479	-0.23496	-0.0415059	0.189132	-0.33544	-0.378479	-0.408052	0.317354	0.0607203	0.332332	-0.039689	-0.304701	0.106046	0.174508	0.473109	0.0927925	-0.175391	0.255248	0.220777	-0.35615	0.01379	-0.348254	-0.193339	-0.39401	-0.414977	-0.0866112	0.0230575	0.153233	-0.48581	-0.229178	-0.0149869	-0.296364	0.268729	0.477944
S_9772	-0.257267	-0.153849	-0.356606	-0.119334	0.346351	0.239079	-0.0847861	0.430379	0.160897	-0.42476	-0.318264	-0.280429	-0.145098	-0.225811	-0.189424	-0.327401	-0.0470438	0.0913846	0.28773	0.216215	0.0736799	0.250641	-0.505645	0.426518	-0.228592	0.380021	0.168645	0.354329	0.310129	-0.367199	0.109693	0.292399	-0.393034	-0.320053	0.216605	0.140227	0.168235	0.0663215	0.183111	0.0546913	0.411737	-0.386523	-0.12142	0.616136	0.57517	-0.0630927	-0.144768	-0.48239	-0.534662
S_6719	0.0874254	-0.416192	-0.128837	-0.262587	-0.414424	-0.308317	-0.561129	-0.351654	0.0743696	-0.21407	0.114498	-0.0049002	-0.227901	-0.505664	-0.231019	-0.202127	-0.432246	0.145772	-0.209778	-0.314801	-0.29429	-0.275975	0.0196031	-0.25422	-0.46433	-0.227521	-0.451402	-0.261181	-0.174064	-0.183546	0.0119848	-0.474546	0.0335087	-0.274254	-0.511069	-0.390811	-0.399982	-0.112087	-0.217047	0.115652	-0.296758	0.000566836	-0.135311	-0.447538	-0.220378	-0.187069	0.00538946	0.17903	0.0742262
S_8163	-0.159613	-0.457055	-0.0118184	-0.00577973	0.285112	0.331086	-0.32281	0.304216	0.407504	-0.0417452	-0.0600868	-0.293538	0.0134989	-0.472753	-0.317173	-0.441621	-0.245071	0.679001	0.0953333	0.128349	-0.0574714	0.00119837	-0.305246	0.148017	-0.271698	0.103067	-0.230997	0.0658135	0.193098	-0.378853	-0.223584	-0.320608	-0.370292	-0.339948	-0.159885	0.00407414	-0.108744	0.0785567	0.387658	0.398287	0.247884	0.019366	-0.0938352	0.228209	0.355481	-0.174056	0.236018	-0.0364226	-0.241934
S_6491	0.0999977	-0.343671	-0.187913	-0.315355	-0.418983	-0.141225	0.00614414	-0.597371	-0.0717077	0.024945	0.422916	0.449015	-0.1649	-0.0479488	-0.250224	-0.0145455	-0.0887082	0.204454	-0.513806	-0.485383	-0.143124	-0.476036	0.391279	-0.417086	0.0555505	-0.0990769	-0.216238	-0.458764	-0.390177	0.131838	0.125784	-0.453549	0.123617	-0.328554	-0.280941	-0.341863	-0.416153	-0.198929	-0.0590935	-0.160649	-0.0962537	0.0268095	0.0868793	-0.403249	-0.443093	0.167566	0.266179	0.177333	0.484381
S_3326	0.223558	0.0442795	0.266737	-0.363606	-0.535469	-0.288816	-0.281298	-0.411285	0.10993	0.0379478	0.48411	0.329198	-0.460884	-0.341624	-0.00254104	0.128458	-0.199346	0.0580361	-0.383091	-0.506809	0.174865	-0.232971	0.505303	-0.391324	0.0165622	-0.276541	-0.359809	-0.0298046	-0.377473	0.195459	0.187747	-0.308785	0.484253	-0.0891233	-0.712713	-0.328055	-0.455407	-0.089032	-0.301229	0.0643602	-0.181996	-0.0647116	0.0358274	-0.545323	-0.388799	-0.224459	-0.183587	0.28917	0.537047
S_9048	-0.128724	0.272186	0.199835	-0.00669457	-0.33808	-0.140501	-0.240842	-0.186895	-0.35976	-0.358327	0.363107	0.376441	-0.634545	-0.0234209	0.090911	0.328405	-0.100871	-0.431397	0.275627	-0.209159	-0.381975	0.0594449	0.0827497	0.160385	0.27013	0.176316	0.202621	0.244687	0.174034	0.372716	0.282317	0.420899	0.0856069	0.196608	-0.317147	0.300883	-0.0373019	-0.447494	-0.382253	-0.283663	0.186259	-0.460562	0.19443	-0.0431395	0.00256784	-0.0446782	-0.393445	-0.120625	0.0985748
S_2266	-0.0575872	0.0437908	0.407032	-0.0580859	-0.551806	-0.381679	0.0140417	-0.320104	-0.303715	0.0926204	0.613333	0.611278	-0.395054	-0.090685	-0.196604	0.270728	-0.111904	-0.193509	-0.125069	-0.525614	-0.0906991	-0.307278	0.300409	-0.101261	0.33256	-0.234752	-0.118907	0.13978	-0.0368504	0.516956	0.189994	-0.0947409	0.27134	0.0454197	-0.343993	-0.128687	-0.283183	-0.340096	-0.266145	-0.161187	-0.0941534	-0.086447	-0.121375	-0.348226	-0.288484	-0.188436	-0.201695	0.174623	0.392153
S_4367	-0.280671	-0.070935	-0.255373	0.0250811	0.112479	0.170365	0.0648153	0.327419	-0.045404	-0.58289	-0.280728	-0.337498	0.030626	-0.198543	0.00544084	-0.209417	-0.126968	-0.0251412	0.26433	0.348991	-0.0927187	0.403677	-0.446444	0.451145	-0.234576	0.664585	0.426865	0.120342	0.0822168	-0.436982	-0.00214454	0.363402	-0.384129	-0.367668	0.436873	0.347549	0.540204	-0.0844033	0.0422103	-0.0429695	0.129995	-0.264291	0.096235	0.428031	0.504039	0.494835	0.0148721	-0.554819	-0.346611
S_2576	-0.250373	0.10381	0.389679	0.347959	-0.252662	-0.184908	0.151299	-0.154656	-0.407875	0.0639423	0.36623	0.423142	-0.0207111	0.136533	-0.0328629	0.383529	0.0511623	-0.304051	0.27693	-0.103258	-0.349727	-0.2215	-0.0201609	0.276668	0.367859	-0.0637119	0.0231792	0.215004	0.377064	0.528763	-0.0258647	0.188184	-0.00856907	0.326276	0.228174	0.218183	0.298866	-0.313089	-0.0998093	-0.274292	-0.0275872	0.104663	-0.0193382	-0.0727677	-0.0399823	0.14705	-0.229399	0.133053	0.0459497
S_192	-0.0451648	0.0589519	-0.0591322	-0.0938299	-0.191782	-0.236655	-0.355176	-0.0859862	0.250257	-0.276501	0.175035	0.00384795	-0.270654	-0.441673	-0.121335	-0.0092409	-0.120759	-0.0200709	0.127888	-0.137555	-0.0587344	-0.0542937	-0.249664	0.398414	-0.213618	0.242899	-0.160755	0.284816	0.403873	-0.0370549	0.275146	0.218625	-0.180315	-0.058242	-0.173328	0.0595331	0.159838	-0.0795924	0.0431017	0.113018	0.069334	-0.137798	0.120324	0.11895	0.311111	-0.0574818	-0.186079	-0.117633	-0.0870669
S_9663	0.146702	0.156064	0.143324	-0.103488	-0.618465	-0.512892	-0.211163	-0.424141	-0.292763	-0.167659	0.464794	0.407689	-0.47743	-0.00852499	-0.0213615	0.306346	-0.0897069	-0.45308	-0.168736	-0.456924	-0.150091	0.0789703	0.337095	-0.189303	0.15925	0.0208059	0.199216	-0.0383735	-0.274949	0.334739	0.273752	0.238216	0.280386	0.00573069	-0.544289	-0.0791802	-0.0308817	-0.515502	-0.288528	-0.0546624	-0.227031	-0.309799	0.20284	-0.40344	-0.283957	-0.00883212	-0.151664	0.0557492	0.382926
S_2525	-0.0168654	-0.0335922	0.572696	0.645167	-0.112965	-0.188591	-0.377813	-0.0345209	-0.338194	-0.0395199	0.174838	-0.0265444	0.021508	-0.219429	-0.0320195	0.359906	-0.422363	-0.108969	0.583838	0.236986	-0.626221	-0.0421825	-0.150759	0.459184	0.140147	-0.000543823	0.0424839	0.243926	0.560315	0.14048	-0.272555	0.15428	-0.102407	0.302026	-0.0498819	0.393868	0.0988838	-0.450208	-0.234637	0.158551	-0.180345	0.199367	0.0484683	-0.065321	0.119411	0.0552403	-0.00251131	0.0600549	-0.222548
S_2386	-0.125925	-0.0388987	0.205854	0.130199	-0.45537	-0.185883	-0.360283	-0.13271	-0.314233	-0.306383	0.0376728	-0.00234542	-0.193675	-0.000705369	0.324581	0.0762043	-0.322424	-0.315624	0.0829328	0.0685401	-0.613227	0.245945	0.183725	-0.297101	-0.211553	-0.0174324	0.0476928	-0.240431	-0.397946	0.046593	-0.319435	-0.0580248	0.176421	0.129195	-0.312165	-0.0148241	0.0674389	-0.350342	-0.343535	-0.239505	-0.483631	0.0214671	0.160749	-0.571734	-0.204362	0.259428	-0.165369	0.27683	0.151806
S_1900	0.0853867	0.663338	0.41778	0.105129	-0.411267	-0.277292	-0.298878	-0.238953	-0.0199218	-0.110814	0.256981	0.200821	-0.404393	-0.180926	0.4486	0.529174	-0.0999129	-0.579748	0.243215	-0.102245	-0.0914157	-0.00533692	0.196531	0.364767	0.149992	0.0339347	-0.147716	0.511531	0.312533	0.417325	0.265876	0.470256	0.353392	0.440059	-0.253984	0.147652	0.0592034	-0.0699292	-0.461249	-0.287947	-0.0623803	0.0667893	0.310472	-0.181061	0.0277092	-0.0871627	-0.568493	0.154467	0.238772
[truncated: 619 more columns]

## Sheet: microbiomeSubsetsMedVal
subset	Met_glycoursodeoxycholate	Met_ursodeoxycholate	Lab_Triglyceride [Mass/volume] in Serum or Plasma	Lab_Cholesterol in VLDL [Mass/volume] in Serum or Plasma by calculation	Met_1-palmitoyl-3-linoleoyl-glycerol (16:0/18:2)*	Met_1-palmitoyl-2-linoleoyl-glycerol (16:0/18:2)*	Met_5alpha-androstan-3beta,17alpha-diol disulfate	Butyricicoccus	Erysipelotrichaceae_family	Ruminococcaceae_family	Subdoligranulum	Clostridium	Peptoclostridium	Intestinimonas	Firmicutes_phylum	Pseudoflavonifractor	Met_phenylacetylglutamine	Faecalitalea	Dorea	Oscillibacter	Species_Richness	Species_Diversity	Butyrivibrio	Faecalibacterium	Met_1-(1-enyl-palmitoyl)-2-oleoyl-GPC (P-16:0/18:1)*	Met_1-(1-enyl-stearoyl)-2-oleoyl-GPC (P-18:0/18:1)	Met_3-phenylpropionate (hydrocinnamate)	Met_cinnamoylglycine
1	-0.523208	-0.434499	-0.213662	-0.222063	-0.328732	-0.236468	0.0151999	-0.226046	-0.162004	-0.200578	-0.262536	-0.250365	-0.208312	-0.228294	-0.318006	-0.194288	0.320205	-0.233369	-0.101828	0.0387672	-0.0115185	0.202928	-0.208622	-0.227856	0.763378	0.843336	0.589365	0.737464
2	-0.441298	-0.135575	-0.269319	-0.274246	-0.136087	-0.0378632	0.105992	0.702657	0.81694	0.647322	0.789774	0.446503	0.980494	1.21866	1.35634	1.13386	0.666644	0.154957	0.217156	0.631187	0.810142	0.861029	-0.190628	0.277549	0.0310927	-0.0058289	0.274576	0.276359
3	-0.325707	-0.442063	-0.322716	-0.323193	-0.518764	-0.482796	0.444198	-0.0687288	0.0871721	-0.0597413	0.129259	0.034489	0.138332	0.155556	0.319822	0.214391	0.269912	-0.00726034	0.132511	0.177928	0.477038	0.52853	-0.167688	0.239452	0.459152	0.400919	0.434856	0.406933
4	-0.651032	-0.555471	0.136204	0.118005	0.336605	0.348599	0.583534	-0.212739	-0.188102	-0.34552	-0.367582	-0.237675	-0.221793	-0.325487	-0.342777	-0.413717	0.159409	-0.22209	-0.13158	-0.186463	-0.0377529	0.161824	-0.210902	0.0921024	-0.82764	-0.653463	0.42707	0.582478
5	0.535376	0.463467	-0.0996633	-0.108467	0.193737	0.263748	-0.412285	-0.450962	-0.669457	-0.488154	-0.758638	-0.558533	-0.697553	-0.6572	-0.656584	-0.700628	-0.207211	-0.574737	-0.607093	-0.779199	-0.833836	-0.481877	-0.246152	-0.654668	0.0138787	0.183074	-0.335115	-0.431583
6	0.599117	0.688513	0.113376	0.151583	1.0429	1.11747	-0.090515	-0.440818	-0.642767	-0.461265	-0.593051	-0.58343	-0.565777	-0.664171	-0.690546	-0.747115	-0.298986	-0.511914	-0.44009	-0.77354	-0.845043	-0.347951	-0.248185	-0.735581	-1.11284	-0.997636	-0.48687	-0.403501
7	0.91725	0.640079	-0.195275	-0.203312	-0.149639	-0.221151	-0.0688781	-0.181105	-0.26212	0.338234	0.273808	-0.0398636	-0.263506	-0.412698	-0.166336	-0.112778	0.468931	-0.0540022	-0.243232	-0.224057	0.0518573	0.321834	-0.239541	-0.483849	0.0892516	0.0920769	-0.556465	-1.02001

## Sheet: sampleID_microbiome_subset
ID	subset
S_4735	1
S_9775	1
S_6665	1
S_55	1
S_107	1
S_2104	1
S_7375	1
S_6984	1
S_7493	1
S_6257	1
S_6563	1
S_812	1
S_1353	1
S_2268	1
S_2773	1
S_2739	1
S_3573	1
S_3950	1
S_7569	1
S_5388	1
S_6977	1
S_6649	1
S_3348	1
S_6296	1
S_376	1
S_544	1
S_765	1
S_7220	1
S_6645	1
S_520	1
S_6909	1
S_2169	1
S_2787	1
S_3422	1
S_5449	1
S_8632	1
S_7292	1
S_8450	1
S_7718	1
S_7464	1
S_1317	1
S_1805	1
S_6955	1
S_7048	1
S_5003	1
S_809	1
S_1245	1
S_8381	1
S_8076	1
S_2307	1
S_6561	1
S_6980	1
S_6019	1
S_9663	1
S_4427	1
S_4890	1
S_7823	1
S_6160	1
S_8789	1
S_9902	1
S_2386	1
S_3676	1
S_2613	1
S_7525	1
S_5690	1
S_9330	1
S_3854	1
S_9050	1
S_343	1
S_2922	1
S_9764	1
S_90	1
S_7411	1
S_1973	1
S_5415	1
S_5921	1
S_9080	1
S_8571	1
S_4768	1
S_7776	1
S_5112	1
S_4574	1
S_4796	1
S_1425	1
S_6390	1
S_9162	1
S_3326	1
S_2055	1
S_7005	1
S_8232	1
S_381	1
S_3598	1
S_4384	2
S_9566	2
S_6562	2
S_9093	2
S_8983	2
S_2219	2
S_7631	2
S_5625	2
S_2330	2
S_1066	2
S_3518	2
S_7193	2
S_1192	2
S_9418	2
S_2645	2
S_2966	2
S_2576	2
S_5329	2
S_230	2
S_2265	2
S_8960	2
S_6340	2
S_4927	2
S_942	2
S_8210	2
S_6580	2
S_3361	2
S_367	2
S_9250	2
S_1206	2
S_3630	2
S_5360	2
S_4055	2
S_584	2
S_8380	2
S_3611	2
S_8976	2
S_4421	2
S_963	2
S_9331	2
S_6656	2
S_6329	2
S_6356	2
S_4366	2
S_5037	2
S_4903	2
S_7553	2
S_7530	2
S_2559	2
S_3356	2
S_3511	2
S_547	2
S_889	2
S_6810	2
S_7283	2
S_5991	2
S_7015	2
S_8921	2
S_7469	2
S_6485	2
S_2720	2
S_7517	2
S_1728	2
S_3807	2
S_8180	2
S_1637	2
S_7681	2
S_155	2
S_1280	3
S_2116	3
S_6777	3
S_2293	3
S_6489	3
S_9366	3
S_4028	3
S_9357	3
S_3851	3
S_5601	3
S_8187	3
S_6953	3
S_4188	3
S_4002	3
S_53	3
S_4969	3
S_3525	3
S_5011	3
S_909	3
S_3671	3
S_6491	3
S_5068	3
S_1254	3
S_625	3
S_834	3
S_1736	3
S_2380	3
S_1350	3
S_1690	3
S_7192	3
S_4360	3
S_808	3
S_9882	3
S_1714	3
S_6058	3
S_9353	3
S_6464	3
S_5923	3
S_384	3
S_6850	3
S_8776	3
S_8670	3
S_2615	3
S_1890	3
S_4638	3
S_1902	3
S_5040	3
S_5856	3
S_7100	3
S_1954	3
S_1063	3
S_5128	3
S_234	3
S_8681	3
S_2238	3
S_3815	3
S_2536	3
S_8218	3
S_724	3
S_3341	3
S_7451	3
S_7875	3
S_4331	3
S_3640	3
S_110	3
S_2796	3
S_2506	3
S_5377	3
S_7117	3
S_5540	3
S_2961	3
S_7711	3
S_8526	3
S_7790	3
S_5384	3
S_7566	3
S_118	3
S_3447	3
S_7349	3
S_9425	3
S_2325	3
S_8258	3
S_9046	3
S_1154	3
S_2467	3
S_3878	3
S_7728	3
S_301	3
S_4192	3
S_1233	3
S_4826	3
S_8214	3
S_268	3
S_9903	3
S_6129	3
S_4124	3
S_7846	3
S_6193	3
S_7367	3
S_4353	3
S_2538	3
S_2398	3
S_3407	3
S_3945	3
S_4865	3
S_1148	3
S_3288	3
S_6146	3
S_8081	3
S_7241	3
S_4031	3
S_1166	3
S_2560	3
S_3365	3
S_8346	3
S_8688	3
S_7850	3
S_5220	3
S_2418	3
S_7467	3
S_7473	3
S_2841	3
S_3677	3
S_5675	3
S_108	3
S_5574	3
S_6121	3
S_5054	3
S_8677	3
S_3607	3
S_1346	3
S_9716	3
S_7872	3
S_1143	3
S_3465	3
S_1900	3
S_4543	3
S_8723	3
S_9632	3
S_7657	3
S_8052	4
S_5792	4
S_692	4
S_6967	4
S_3645	4
S_6775	4
S_9287	4
S_6643	4
S_3227	4
S_4456	4
S_3718	4
S_8610	4
S_6608	4
S_7171	4
S_6204	4
S_8068	4
S_3237	4
S_3934	4
S_9851	4
S_2127	4
S_9265	4
S_8443	4
S_3181	4
S_7204	4
S_8912	4
S_192	4
S_396	4
S_5958	4
S_2943	4
S_4269	4
S_4127	4
S_34	4
S_3539	4
S_670	4
S_9852	4
S_1272	4
S_9757	4
S_8901	4
S_2074	4
S_8422	4
S_5767	4
S_6559	4
S_9833	4
S_3578	4
S_5344	4
S_8564	4
S_8666	4
S_1116	4
S_9147	4
S_6496	4
S_5222	4
S_3649	4
S_8988	4
S_7606	6
S_6906	6
S_3179	6
S_7424	6
S_850	6
S_4092	6
S_7827	6
S_9656	6
S_9201	6
S_8595	6
S_7699	6
S_1725	6
S_2481	6
S_560	6
S_2497	6
S_4367	6
S_7655	6
S_2099	6
S_3101	6
S_6939	6
S_214	6
S_8397	6
S_5932	6
S_9111	6
S_2092	6
S_5992	6
S_4719	6
S_3713	6
S_839	6
S_9665	6
S_144	6
S_6136	6
S_9066	6
S_2872	6
S_8817	6
S_1507	6
S_9516	6
S_1926	6
S_6071	6
S_9560	6
S_8112	6
S_1463	6
S_8125	6
S_7286	6
S_3531	6
S_4864	6
S_8576	6
S_3371	6
S_2998	6
S_5275	6
S_2098	6
S_3580	6
S_5995	6
S_8361	6
S_9471	6
S_7786	6
S_8727	6
S_221	6
S_6432	6
S_854	6
S_1975	6
S_5150	6
S_5950	6
S_1495	6
S_845	6
S_4963	6
S_8007	6
S_9408	6
S_9526	6
S_7737	6
S_1401	6
S_5756	6
S_1370	6
S_2082	6
S_9772	6
S_3044	6
S_4345	6
S_5276	6
S_1263	6
S_2235	6
S_2989	6
S_4662	6
S_6503	6
S_8012	6
S_7727	6
S_3704	6
S_8328	6
S_1990	6
S_8945	6
S_6806	6
S_2525	6
S_5176	6
S_6016	6
S_9643	6
S_8655	6
S_7815	5
S_3052	5
S_8700	5
S_4200	5
S_986	5
S_761	5
S_8996	5
S_2289	5
S_9773	5
S_7892	5
S_8947	5
S_9197	5
S_6373	5
S_9539	5
S_7603	5
S_5379	5
S_2065	5
S_9012	5
S_7828	5
S_5192	5
S_1859	5
S_3082	5
S_3614	5
S_6198	5
S_9432	5
S_6974	5
S_1056	5
S_722	5
S_4503	5
S_151	5
S_6741	5
S_9493	5
S_8332	5
S_2514	5
S_2868	5
S_3675	5
S_1332	5
S_693	5
S_4199	5
S_9653	5
S_3032	5
S_3897	5
S_4779	5
S_509	5
S_6258	5
S_728	5
S_3895	5
S_3876	5
S_5745	5
S_7237	5
S_20	5
S_4386	5
S_9108	5
S_3084	5
S_2967	5
S_6406	5
S_887	5
S_3805	5
S_2437	5
S_783	5
S_533	5
S_8064	5
S_3111	5
S_1626	5
S_2944	5
S_1943	5
S_7330	5
S_1142	5
S_6471	5
S_2427	5
S_1072	5
S_9907	5
S_8186	5
S_6261	5
S_8403	5
S_4714	5
S_5983	5
S_983	5
S_7502	5
S_8215	5
S_3960	5
S_6641	5
S_3679	5
S_1496	5
S_3256	5
S_7243	5
S_3340	5
S_2121	5
S_3797	5
S_1720	5
S_5302	5
S_676	5
S_7262	5
S_1864	5
S_3986	5
S_5032	5
S_9690	5
S_2093	7
S_7974	7
S_7483	7
S_8777	7
S_3020	7
S_1171	7
S_2762	7
S_2593	7
S_3171	7
S_1319	7
S_2629	7
S_9342	7
S_2947	7
S_1097	7
S_6158	7
S_5193	7
S_7497	7
S_7710	7
S_2486	7
S_6295	7
S_1599	7
S_3475	7
S_7463	7
S_9750	7
S_1036	7
S_641	7
S_257	7
S_5836	7
S_8795	7
S_6269	7
S_7238	7
S_6954	7
S_3220	7
S_3395	7
S_4723	7
S_4419	7
S_2059	7
S_3100	7
S_9552	7

## Sheet: microbiome_similarityScore
sampleID	S_6909	S_20	S_3032	S_8576	S_7875	S_6503	S_7790	S_2265	S_808	S_1254	S_6136	S_8210	S_4124	S_4188	S_155	S_2762	S_850	S_2989	S_8526	S_5995	S_9903	S_9108	S_9851	S_2235	S_2497	S_8912	S_3805	S_1637	S_7728	S_8595	S_6984	S_214	S_2289	S_9111	S_8361	S_1171	S_8052	S_2998	S_9653	S_3100	S_8397	S_9432	S_6741	S_343	S_9050	S_7048	S_3598	S_6810	S_5675
S_6909	1	0.242718	0.120092	0.530771	-0.44782	0.185939	-0.142503	-0.264922	-0.164842	-0.235286	0.114923	-0.27404	0.105004	-0.154834	-0.394693	-0.600782	0.318533	0.0743559	-0.323945	0.652849	-0.0777401	0.460256	-0.245352	0.0837876	0.376478	0.232673	0.262968	-0.605176	-0.415707	0.213884	0.287578	0.55959	-0.217313	0.610916	0.325668	-0.129873	0.240548	0.321013	0.0216612	-0.283008	0.605467	0.0717899	0.447708	0.274974	0.0178256	-0.365889	0.268242	-0.345304	0.110766
S_20	0.242718	1	0.339406	0.511565	-0.407007	0.392222	-0.276355	-0.411218	-0.201917	0.01406	0.430738	-0.359533	-0.266699	0.0983427	-0.069465	0.0605155	0.0890382	0.266404	-0.530183	0.562676	-0.308632	0.247594	-0.402772	0.532102	0.206196	-0.359908	0.468911	-0.428407	-0.555939	0.192988	-0.0382336	0.340861	0.114097	0.285561	0.547667	-0.0195473	-0.110639	0.457165	0.235026	-0.0868536	0.195858	0.612028	0.508942	0.154247	0.0139454	-0.453012	-0.262229	0.00107579	-0.290886
S_3032	0.120092	0.339406	1	0.659955	-0.207465	0.344595	-0.336567	-0.528524	-0.292906	-0.205672	0.550963	-0.145578	-0.206737	0.204756	-0.208542	0.00818199	0.35838	0.418886	-0.523342	0.136281	-0.305596	0.492759	-0.0651312	0.141793	0.469568	-0.0272479	0.431936	-0.311027	-0.433915	0.37468	0.130971	0.190395	0.524791	0.379332	0.0640693	-0.00175037	0.100575	0.426908	0.763195	-0.153235	0.0761347	0.785391	0.677275	-0.15031	0.024459	-0.170779	-0.29623	-0.316177	-0.35145
S_8576	0.530771	0.511565	0.659955	1	-0.523452	0.419849	-0.384335	-0.435942	-0.396128	-0.227474	0.364686	-0.174317	-0.0892444	0.0489744	-0.0999674	-0.0793423	0.321892	0.418734	-0.634931	0.615823	-0.291768	0.31805	-0.202456	0.329703	0.555641	-0.0702468	0.466352	-0.395516	-0.724889	0.267523	0.29575	0.488129	0.236411	0.534322	0.510737	0.0705921	0.13484	0.718696	0.607683	-0.24522	0.369343	0.640728	0.637453	0.256543	-0.0614249	-0.289507	0.0189417	-0.303961	-0.246217
S_7875	-0.44782	-0.407007	-0.207465	-0.523452	1	-0.16076	0.184033	0.270465	0.228382	-0.0732476	-0.119054	0.290806	-0.159268	0.0149298	-0.155264	0.342847	-0.200147	-0.0546184	0.194593	-0.513629	0.0901334	-0.161242	0.0498381	-0.2332	-0.413683	0.0322581	-0.250332	0.244665	0.566587	-0.0996445	-0.369507	-0.629821	0.20511	-0.496718	-0.497678	0.0875768	-0.220692	-0.250458	-0.153569	-0.0489607	-0.507864	-0.25002	-0.373985	-0.202147	-0.0824142	0.0209381	0.0231719	0.134098	0.211212
S_6503	0.185939	0.392222	0.344595	0.419849	-0.16076	1	-0.416289	-0.24973	-0.208309	-0.286156	0.6769	-0.128475	-0.0827655	0.208631	-0.129679	-0.00466748	0.220882	0.788035	-0.65331	0.539892	-0.186899	0.0807516	-0.681186	0.713729	0.46047	-0.285428	0.339034	-0.508079	-0.212201	0.673748	-0.0272414	0.353096	-0.0820982	0.248431	0.386863	0.28225	-0.476837	0.601769	0.360602	0.0984058	0.0927857	0.535267	0.515419	-0.334362	-0.35832	-0.516336	-0.147382	-0.291521	-0.202958
S_7790	-0.142503	-0.276355	-0.336567	-0.384335	0.184033	-0.416289	1	0.263584	0.124903	-0.0598778	-0.130888	-0.155582	0.117175	-0.186781	0.147899	-0.247572	0.119357	-0.452278	0.538768	-0.294258	0.477297	-0.0580137	0.386749	-0.359234	-0.260669	0.247294	-0.457877	0.213477	0.204666	-0.0917684	0.139478	-0.198777	-0.081563	-0.100045	-0.0515835	-0.326775	0.3083	-0.460796	-0.24726	-0.069066	0.107241	-0.429573	-0.395382	-0.150143	0.204194	0.23536	-0.0495412	0.202262	0.477174
S_2265	-0.264922	-0.411218	-0.528524	-0.435942	0.270465	-0.24973	0.263584	1	0.150163	0.141153	-0.194333	0.442299	0.198772	-0.40057	0.478657	0.125841	-0.459498	-0.359678	0.405531	-0.318168	-0.256235	-0.376307	-0.0235943	-0.306621	-0.380104	-0.218856	-0.25935	0.464777	0.375397	-0.340742	-0.544661	-0.192927	-0.0712187	-0.467588	-0.0587349	0.523015	0.00551832	-0.180556	-0.349871	0.464143	-0.076331	-0.370664	-0.399537	-0.0274486	-0.038352	0.199154	0.339651	0.479345	0.351413
S_808	-0.164842	-0.201917	-0.292906	-0.396128	0.228382	-0.208309	0.124903	0.150163	1	0.725321	-0.275275	-0.0785159	0.0540407	0.465102	-0.12378	0.124887	-0.0857782	-0.152544	0.264098	-0.273633	0.397546	-0.146235	0.1018	-0.121026	-0.245127	0.0648937	-0.304278	0.0627741	0.373903	-0.129242	0.0366863	-0.437827	-0.192953	-0.295071	-0.194901	-0.153559	-0.0802784	-0.230332	-0.346216	-0.0787115	-0.184663	-0.356475	-0.311649	-0.015181	-0.0675423	0.06067	0.00931929	0.0890603	0.22161
S_1254	-0.235286	0.01406	-0.205672	-0.227474	-0.0732476	-0.286156	-0.0598778	0.141153	0.725321	1	-0.302109	-0.0168968	-0.0482748	0.3967	0.109432	0.154175	-0.192239	-0.181946	0.146922	-0.236557	0.13908	-0.186867	0.0961996	-0.0628599	-0.16505	-0.0108169	-0.056408	0.172828	0.00770825	-0.336611	-0.0866649	-0.244934	0.0308194	-0.237409	-0.152099	-0.074281	0.00639607	-0.122909	-0.250129	0.0200029	-0.218646	-0.105085	-0.250244	0.0879707	0.0175087	0.0377134	-0.0853176	0.170006	-0.0664813
S_6136	0.114923	0.430738	0.550963	0.364686	-0.119054	0.6769	-0.130888	-0.194333	-0.275275	-0.302109	1	-0.270465	-0.0547423	0.133103	-0.0203362	-0.0817372	0.102006	0.520107	-0.467397	0.308474	-0.351449	0.322972	-0.509078	0.268238	0.258192	-0.238245	0.465468	-0.466125	-0.283344	0.464577	-0.108649	0.307101	0.37586	0.284637	0.342004	0.311612	-0.23961	0.368839	0.601696	0.0914091	0.171759	0.675774	0.636083	-0.48087	-0.0267991	-0.496052	-0.1968	-0.0419135	0.0118632
S_8210	-0.27404	-0.359533	-0.145578	-0.174317	0.290806	-0.128475	-0.155582	0.442299	-0.0785159	-0.0168968	-0.270465	1	-0.0278153	-0.176139	0.385939	0.272306	-0.48235	-0.231411	0.12244	-0.329479	-0.127333	-0.0899908	0.171181	-0.172238	-0.23133	-0.02251	0.031815	0.645051	0.217348	-0.374002	-0.298542	-0.360477	0.15314	-0.285418	-0.274203	0.281387	-0.212884	-0.0871458	-0.133811	0.377375	-0.214276	-0.0562857	-0.295762	0.171971	-0.0495777	0.261532	0.0351568	0.220183	-0.366809
S_4124	0.105004	-0.266699	-0.206737	-0.0892444	-0.159268	-0.0827655	0.117175	0.198772	0.0540407	-0.0482748	-0.0547423	-0.0278153	1	0.130781	-0.105019	0.221275	-0.210312	0.11217	0.439448	-0.0809202	0.26116	-0.498463	0.0925366	-0.315981	-0.43762	-0.154454	-0.657425	0.0373121	0.130794	-0.0912987	0.0619172	0.0881704	-0.477331	-0.298745	0.242831	0.267725	-0.224359	0.136471	-0.320987	0.131815	-0.0499747	-0.416661	-0.352388	0.0292321	-0.047752	0.113646	-0.0855993	0.0547298	0.502731
S_4188	-0.154834	0.0983427	0.204756	0.0489744	0.0149298	0.208631	-0.186781	-0.40057	0.465102	0.3967	0.133103	-0.176139	0.130781	1	-0.299996	0.273597	-0.0783421	0.397022	-0.172497	-0.00332675	0.399984	-0.0261154	-0.0080355	0.0695584	-0.126453	0.228044	-0.0318963	-0.209617	-0.113699	0.0106348	0.220693	-0.159899	-0.00537711	-0.0782157	0.0522996	-0.225468	-0.480861	0.128483	0.0516518	-0.287242	-0.234537	0.110573	-0.0741335	0.0136265	-0.250448	-0.317314	-0.385767	-0.328519	-0.0486378
S_155	-0.394693	-0.069465	-0.208542	-0.0999674	-0.155264	-0.129679	0.147899	0.478657	-0.12378	0.109432	-0.0203362	0.385939	-0.105019	-0.299996	1	0.0920177	-0.318234	-0.298802	0.0968357	-0.246362	-0.237322	-0.220996	0.0519921	-0.0517923	-0.147414	-0.208059	0.101061	0.689054	0.0187809	-0.352131	-0.0921723	-0.169124	0.142342	-0.141393	0.164361	0.299008	0.0151299	-0.155472	0.00573383	0.505622	-0.0971961	0.0085576	-0.151231	-0.0795292	-0.0485797	0.173306	-0.0566586	0.623827	-0.220182
S_2762	-0.600782	0.0605155	0.00818199	-0.0793423	0.342847	-0.00466748	-0.247572	0.125841	0.124887	0.154175	-0.0817372	0.272306	0.221275	0.273597	0.0920177	1	-0.38296	0.246516	0.0463086	-0.341453	-0.127592	-0.543878	0.137143	0.0319941	-0.423584	-0.49598	-0.309117	0.343968	0.174155	-0.256605	-0.28695	-0.451793	0.152735	-0.638041	-0.0829344	0.321511	-0.351085	0.194294	-0.0567154	0.287165	-0.677166	0.0472781	-0.323553	-0.0644185	-0.180767	0.109535	-0.311969	0.261513	-0.0584851
S_850	0.318533	0.0890382	0.35838	0.321892	-0.200147	0.220882	0.119357	-0.459498	-0.0857782	-0.192239	0.102006	-0.48235	-0.210312	-0.0783421	-0.318234	-0.38296	1	0.229923	-0.207109	0.116863	0.024594	0.306883	-0.0823371	0.419248	0.710848	0.0241572	0.0342224	-0.420187	-0.178581	0.750717	0.600369	0.206543	-0.129064	0.398051	-0.113523	-0.332108	0.438994	0.0963528	0.280004	-0.334052	0.24475	0.10216	0.390687	-0.189664	-0.229784	-0.155599	-0.0134285	-0.335988	-0.0277732
S_2989	0.0743559	0.266404	0.418886	0.418734	-0.0546184	0.788035	-0.452278	-0.359678	-0.152544	-0.181946	0.520107	-0.231411	0.11217	0.397022	-0.298802	0.246516	0.229923	1	-0.493227	0.293422	-0.138484	-0.136657	-0.400482	0.538064	0.24612	-0.349158	0.0563724	-0.477781	-0.0888526	0.547884	-0.0200848	0.20027	-0.0668208	-0.046667	0.18407	0.205781	-0.478276	0.671808	0.285923	-0.0828686	-0.257159	0.42924	0.382371	-0.424216	-0.406777	-0.569261	-0.354661	-0.282475	-0.073043
S_8526	-0.323945	-0.530183	-0.523342	-0.634931	0.194593	-0.65331	0.538768	0.405531	0.264098	0.146922	-0.467397	0.12244	0.439448	-0.172497	0.0968357	0.0463086	-0.207109	-0.493227	1	-0.613663	0.356011	-0.316407	0.522939	-0.641774	-0.616691	0.0599588	-0.664818	0.475768	0.536166	-0.365671	-0.0375604	-0.350202	-0.29278	-0.481434	-0.280617	-0.10874	0.100857	-0.645689	-0.366886	0.117443	-0.212183	-0.605494	-0.493744	0.013362	0.266416	0.500654	0.00619832	0.264199	0.417877
S_5995	0.652849	0.562676	0.136281	0.615823	-0.513629	0.539892	-0.294258	-0.318168	-0.273633	-0.236557	0.308474	-0.329479	-0.0809202	-0.00332675	-0.246362	-0.341453	0.116863	0.293422	-0.613663	1	-0.0525073	0.194276	-0.480226	0.481067	0.487281	-0.0212028	0.449661	-0.639123	-0.603457	0.341878	0.115214	0.677946	-0.211476	0.64914	0.632069	0.0269102	-0.0201346	0.57052	0.175646	-0.174847	0.66909	0.300094	0.41037	0.314355	0.0185015	-0.282853	0.300879	-0.401894	-0.0402603
S_9903	-0.0777401	-0.308632	-0.305596	-0.291768	0.0901334	-0.186899	0.477297	-0.256235	0.397546	0.13908	-0.351449	-0.127333	0.26116	0.399984	-0.237322	-0.127592	0.024594	-0.138484	0.356011	-0.0525073	1	-0.218838	0.296669	-0.166539	-0.21533	0.44234	-0.501494	0.0546909	0.191944	-0.0526779	0.429147	-0.145944	-0.408183	-0.0456163	0.0169532	-0.555811	-0.156261	-0.250085	-0.357401	-0.324546	0.0154897	-0.494496	-0.52	0.131794	0.0479091	0.294971	-0.0747919	-0.229598	0.236253
S_9108	0.460256	0.247594	0.492759	0.31805	-0.161242	0.0807516	-0.0580137	-0.376307	-0.146235	-0.186867	0.322972	-0.0899908	-0.498463	-0.0261154	-0.220996	-0.543878	0.306883	-0.136657	-0.316407	0.194276	-0.218838	1	-0.0171365	-0.0896325	0.391067	0.499797	0.623982	-0.347092	-0.315181	0.153442	0.121928	0.243859	0.428908	0.67409	-0.108826	-0.306924	0.335366	-0.186472	0.489802	-0.171364	0.384324	0.506633	0.672212	0.0125548	0.320051	-0.282814	-0.0807602	-0.270312	-0.222694
S_9851	-0.245352	-0.402772	-0.0651312	-0.202456	0.0498381	-0.681186	0.386749	-0.0235943	0.1018	0.0961996	-0.509078	0.171181	0.0925366	-0.0080355	0.0519921	0.137143	-0.0823371	-0.400482	0.522939	-0.480226	0.296669	-0.0171365	1	-0.545805	-0.31987	0.362857	-0.361154	0.464426	0.137932	-0.486637	0.185809	-0.289329	0.181643	-0.17329	-0.463044	-0.309329	0.403898	-0.459904	-0.114454	0.0304933	-0.222213	-0.298791	-0.396732	0.0516949	0.414741	0.469051	-0.226743	0.0620219	-0.0694051
S_2235	0.0837876	0.532102	0.141793	0.329703	-0.2332	0.713729	-0.359234	-0.306621	-0.121026	-0.0628599	0.268238	-0.172238	-0.315981	0.0695584	-0.0517923	0.0319941	0.419248	0.538064	-0.641774	0.481067	-0.166539	-0.0896325	-0.545805	1	0.599493	-0.42366	0.297598	-0.391746	-0.226406	0.640085	0.154137	0.255504	-0.199741	0.161537	0.276065	0.056614	-0.222003	0.555327	0.0659745	-0.0962744	0.129399	0.299859	0.260193	-0.0863	-0.464349	-0.366936	-0.049348	-0.169764	-0.414619
S_2497	0.376478	0.206196	0.469568	0.555641	-0.413683	0.46047	-0.260669	-0.380104	-0.245127	-0.16505	0.258192	-0.23133	-0.43762	-0.126453	-0.147414	-0.423584	0.710848	0.24612	-0.616691	0.487281	-0.21533	0.391067	-0.31987	0.599493	1	0.0153547	0.537143	-0.467543	-0.458612	0.669342	0.408278	0.46891	0.0885338	0.675233	0.0398618	-0.127799	0.371373	0.351413	0.475054	-0.203046	0.532061	0.384976	0.535501	-0.0304083	-0.190768	-0.0849476	0.283605	-0.460129	-0.320863
S_8912	0.232673	-0.359908	-0.0272479	-0.0702468	0.0322581	-0.285428	0.247294	-0.218856	0.0648937	-0.0108169	-0.238245	-0.02251	-0.154454	0.228044	-0.208059	-0.49598	0.0241572	-0.349158	0.0599588	-0.0212028	0.44234	0.499797	0.362857	-0.42366	0.0153547	1	0.108725	-0.0576474	-0.082489	-0.255473	0.272205	0.0953158	0.151647	0.391571	-0.190144	-0.47836	0.214823	-0.441257	0.0258137	-0.336822	0.222593	-0.155527	-0.0873886	0.237114	0.311548	0.0433752	0.0619554	-0.338522	0.0148303
S_3805	0.262968	0.468911	0.431936	0.466352	-0.250332	0.339034	-0.457877	-0.25935	-0.304278	-0.056408	0.465468	0.031815	-0.657425	-0.0318963	0.101061	-0.309117	0.0342224	0.0563724	-0.664818	0.449661	-0.501494	0.623982	-0.361154	0.297598	0.537143	0.108725	1	-0.281014	-0.577332	0.0999696	-0.000259931	0.374154	0.543783	0.630501	0.0959805	0.0510852	0.0715499	0.204282	0.575347	-0.0550093	0.403394	0.66405	0.6214	0.109758	0.0683562	-0.338821	0.172206	-0.202121	-0.514443
S_1637	-0.605176	-0.428407	-0.311027	-0.395516	0.244665	-0.508079	0.213477	0.464777	0.0627741	0.172828	-0.466125	0.645051	0.0373121	-0.209617	0.689054	0.343968	-0.420187	-0.477781	0.475768	-0.639123	0.0546909	-0.347092	0.464426	-0.391746	-0.467543	-0.0576474	-0.281014	1	0.252492	-0.578865	-0.0804584	-0.585873	0.0830251	-0.448906	-0.279539	0.20397	-0.0310829	-0.416161	-0.212283	0.41439	-0.422405	-0.301021	-0.524215	0.0803588	0.1221	0.467007	-0.11517	0.507458	-0.177352
S_7728	-0.415707	-0.555939	-0.433915	-0.724889	0.566587	-0.212201	0.204666	0.375397	0.373903	0.00770825	-0.283344	0.217348	0.130794	-0.113699	0.0187809	0.174155	-0.178581	-0.0888526	0.536166	-0.603457	0.191944	-0.315181	0.137932	-0.226406	-0.458612	-0.082489	-0.577332	0.252492	1	-0.0669803	-0.351618	-0.504793	-0.247019	-0.656156	-0.384426	-0.0413008	-0.168398	-0.425256	-0.439665	0.121988	-0.477588	-0.477417	-0.376675	-0.363812	-0.110929	0.260915	-0.0314998	0.335592	0.275524
S_8595	0.213884	0.192988	0.37468	0.267523	-0.0996445	0.673748	-0.0917684	-0.340742	-0.129242	-0.336611	0.464577	-0.374002	-0.0912987	0.0106348	-0.352131	-0.256605	0.750717	0.547884	-0.365671	0.341878	-0.0526779	0.153442	-0.486637	0.640085	0.669342	-0.255473	0.0999696	-0.578865	-0.0669803	1	0.251237	0.278779	-0.254125	0.339296	0.0963615	0.0169994	0.0204361	0.345676	0.33088	-0.153719	0.296501	0.245273	0.457934	-0.328298	-0.301657	-0.250102	0.00991562	-0.372465	0.012572
S_6984	0.287578	-0.0382336	0.130971	0.29575	-0.369507	-0.0272414	0.139478	-0.544661	0.0366863	-0.0866649	-0.108649	-0.298542	0.0619172	0.220693	-0.0921723	-0.28695	0.600369	-0.0200848	-0.0375604	0.115214	0.429147	0.121928	0.185809	0.154137	0.408278	0.272205	-0.000259931	-0.0804584	-0.351618	0.251237	1	0.120251	-0.206365	0.401378	0.0535198	-0.439759	0.19627	-0.0224565	0.121858	-0.371283	0.285217	-0.166984	0.0220158	0.178006	-0.204641	0.0245846	0.0287941	-0.329909	-0.115374
S_214	0.55959	0.340861	0.190395	0.488129	-0.629821	0.353096	-0.198777	-0.192927	-0.437827	-0.244934	0.307101	-0.360477	0.0881704	-0.159899	-0.169124	-0.451793	0.206543	0.20027	-0.350202	0.677946	-0.145944	0.243859	-0.289329	0.255504	0.46891	0.0953158	0.374154	-0.585873	-0.504793	0.278779	0.120251	1	-0.0519477	0.580242	0.400141	0.00590548	0.138899	0.392724	0.2272	-0.0675107	0.59569	0.273503	0.370953	0.088488	0.05723	-0.220137	0.195126	-0.340198	0.0345656
S_2289	-0.217313	0.114097	0.524791	0.236411	0.20511	-0.0820982	-0.081563	-0.0712187	-0.192953	0.0308194	0.37586	0.15314	-0.477331	-0.00537711	0.142342	0.152735	-0.129064	-0.0668208	-0.29278	-0.211476	-0.408183	0.428908	0.181643	-0.199741	0.0885338	0.151647	0.543783	0.0830251	-0.247019	-0.254125	-0.206365	-0.0519477	1	0.101151	-0.23362	0.0737876	0.194925	-0.00758722	0.592696	0.032595	-0.146989	0.60296	0.299968	-0.185334	0.250644	-0.0633383	-0.111036	0.108328	-0.293817
S_9111	0.610916	0.285561	0.379332	0.534322	-0.496718	0.248431	-0.100045	-0.467588	-0.295071	-0.237409	0.284637	-0.285418	-0.298745	-0.0782157	-0.141393	-0.638041	0.398051	-0.046667	-0.481434	0.64914	-0.0456163	0.67409	-0.17329	0.161537	0.675233	0.391571	0.630501	-0.448906	-0.656156	0.339296	0.401378	0.580242	0.101151	1	0.188752	-0.236331	0.382018	0.121202	0.48894	-0.199847	0.755803	0.343299	0.537501	0.185834	0.240307	-0.128147	0.180185	-0.500345	-0.168815
S_8361	0.325668	0.547667	0.0640693	0.510737	-0.497678	0.386863	-0.0515835	-0.0587349	-0.194901	-0.152099	0.342004	-0.274203	0.242831	0.0522996	0.164361	-0.0829344	-0.113523	0.18407	-0.280617	0.632069	0.0169532	-0.108826	-0.463044	0.276065	0.0398618	-0.190144	0.0959805	-0.279539	-0.384426	0.0963615	0.0535198	0.400141	-0.23362	0.188752	1	0.18675	-0.236047	0.502576	0.114942	-0.0898159	0.402592	0.258594	0.261367	0.343656	-0.0619439	-0.173004	0.101573	0.0858341	0.108175
S_1171	-0.129873	-0.0195473	-0.00175037	0.0705921	0.0875768	0.28225	-0.326775	0.523015	-0.153559	-0.074281	0.311612	0.281387	0.267725	-0.225468	0.299008	0.321511	-0.332108	0.205781	-0.10874	0.0269102	-0.555811	-0.306924	-0.309329	0.056614	-0.127799	-0.47836	0.0510852	0.20397	-0.0413008	0.0169994	-0.439759	0.00590548	0.0737876	-0.236331	0.18675	1	-0.185003	0.296268	0.104646	0.512285	-0.0814513	0.11835	0.0466107	-0.0820587	0.0766469	-0.11723	0.178014	0.396388	0.0918398
S_8052	0.240548	-0.110639	0.100575	0.13484	-0.220692	-0.476837	0.3083	0.00551832	-0.0802784	0.00639607	-0.23961	-0.212884	-0.224359	-0.480861	0.0151299	-0.351085	0.438994	-0.478276	0.100857	-0.0201346	-0.156261	0.335366	0.403898	-0.222003	0.371373	0.214823	0.0715499	-0.0310829	-0.168398	0.0204361	0.19627	0.138899	0.194925	0.382018	-0.236047	-0.185003	1	-0.29408	0.128017	-0.00983372	0.389266	-0.0992779	0.121573	0.0961222	0.424075	0.348147	0.313971	0.112951	0.123959
S_2998	0.321013	0.457165	0.426908	0.718696	-0.250458	0.601769	-0.460796	-0.180556	-0.230332	-0.122909	0.368839	-0.0871458	0.136471	0.128483	-0.155472	0.194294	0.0963528	0.671808	-0.645689	0.57052	-0.250085	-0.186472	-0.459904	0.555327	0.351413	-0.441257	0.204282	-0.416161	-0.425256	0.345676	-0.0224565	0.392724	-0.00758722	0.121202	0.502576	0.296268	-0.29408	1	0.23635	-0.201062	0.145541	0.425143	0.294309	0.0886682	-0.395187	-0.377224	-0.00525243	-0.261396	-0.141917
S_9653	0.0216612	0.235026	0.763195	0.607683	-0.153569	0.360602	-0.24726	-0.349871	-0.346216	-0.250129	0.601696	-0.133811	-0.320987	0.0516518	0.00573383	-0.0567154	0.280004	0.285923	-0.366886	0.175646	-0.357401	0.489802	-0.114454	0.0659745	0.475054	0.0258137	0.575347	-0.212283	-0.439665	0.33088	0.121858	0.2272	0.592696	0.48894	0.114942	0.104646	0.128017	0.23635	1	-0.0869055	0.194633	0.777377	0.726256	-0.127309	0.144578	-0.0794822	-0.0523403	-0.303166	-0.243535
S_3100	-0.283008	-0.0868536	-0.153235	-0.24522	-0.0489607	0.0984058	-0.069066	0.464143	-0.0787115	0.0200029	0.0914091	0.377375	0.131815	-0.287242	0.505622	0.287165	-0.334052	-0.0828686	0.117443	-0.174847	-0.324546	-0.171364	0.0304933	-0.0962744	-0.203046	-0.336822	-0.0550093	0.41439	0.121988	-0.153719	-0.371283	-0.0675107	0.032595	-0.199847	-0.0898159	0.512285	-0.00983372	-0.201062	-0.0869055	1	-0.266211	0.0607725	-0.058336	-0.368474	0.10599	0.185765	-0.14294	0.467936	-0.110044
S_8397	0.605467	0.195858	0.0761347	0.369343	-0.507864	0.0927857	0.107241	-0.076331	-0.184663	-0.218646	0.171759	-0.214276	-0.0499747	-0.234537	-0.0971961	-0.677166	0.24475	-0.257159	-0.212183	0.66909	0.0154897	0.384324	-0.222213	0.129399	0.532061	0.222593	0.403394	-0.422405	-0.477588	0.296501	0.285217	0.59569	-0.146989	0.755803	0.402592	-0.0814513	0.389266	0.145541	0.194633	-0.266211	1	0.027198	0.274029	0.423218	0.206132	0.0709178	0.549284	-0.324051	0.101137
S_9432	0.0717899	0.612028	0.785391	0.640728	-0.25002	0.535267	-0.429573	-0.370664	-0.356475	-0.105085	0.675774	-0.0562857	-0.416661	0.110573	0.0085576	0.0472781	0.10216	0.42924	-0.605494	0.300094	-0.494496	0.506633	-0.298791	0.299859	0.384976	-0.155527	0.66405	-0.301021	-0.477417	0.245273	-0.166984	0.273503	0.60296	0.343299	0.258594	0.11835	-0.0992779	0.425143	0.777377	0.0607725	0.027198	1	0.802583	-0.172689	0.0586616	-0.334435	-0.310884	-0.153552	-0.470181
S_6741	0.447708	0.508942	0.677275	0.637453	-0.373985	0.515419	-0.395382	-0.399537	-0.311649	-0.250244	0.636083	-0.295762	-0.352388	-0.0741335	-0.151231	-0.323553	0.390687	0.382371	-0.493744	0.41037	-0.52	0.672212	-0.396732	0.260193	0.535501	-0.0873886	0.6214	-0.524215	-0.376675	0.457934	0.0220158	0.370953	0.299968	0.537501	0.261367	0.0466107	0.121573	0.294309	0.726256	-0.058336	0.274029	0.802583	1	-0.165412	0.0722118	-0.397318	-0.0783634	-0.222732	-0.237864
S_343	0.274974	0.154247	-0.15031	0.256543	-0.202147	-0.334362	-0.150143	-0.0274486	-0.015181	0.0879707	-0.48087	0.171971	0.0292321	0.0136265	-0.0795292	-0.0644185	-0.189664	-0.424216	0.013362	0.314355	0.131794	0.0125548	0.0516949	-0.0863	-0.0304083	0.237114	0.109758	0.0803588	-0.363812	-0.328298	0.178006	0.088488	-0.185334	0.185834	0.343656	-0.0820587	0.0961222	0.0886682	-0.127309	-0.368474	0.423218	-0.172689	-0.165412	1	0.130275	0.229284	0.438059	-0.148016	-0.102364
S_9050	0.0178256	0.0139454	0.024459	-0.0614249	-0.0824142	-0.35832	0.204194	-0.038352	-0.0675423	0.0175087	-0.0267991	-0.0495777	-0.047752	-0.250448	-0.0485797	-0.180767	-0.229784	-0.406777	0.266416	0.0185015	0.0479091	0.320051	0.414741	-0.464349	-0.190768	0.311548	0.0683562	0.1221	-0.110929	-0.301657	-0.204641	0.05723	0.250644	0.240307	-0.0619439	0.0766469	0.424075	-0.395187	0.144578	0.10599	0.206132	0.0586616	0.0722118	0.130275	1	0.300058	0.0173723	0.183244	0.131816
S_7048	-0.365889	-0.453012	-0.170779	-0.289507	0.0209381	-0.516336	0.23536	0.199154	0.06067	0.0377134	-0.496052	0.261532	0.113646	-0.317314	0.173306	0.109535	-0.155599	-0.569261	0.500654	-0.282853	0.294971	-0.282814	0.469051	-0.366936	-0.0849476	0.0433752	-0.338821	0.467007	0.260915	-0.250102	0.0245846	-0.220137	-0.0633383	-0.128147	-0.173004	-0.11723	0.348147	-0.377224	-0.0794822	0.185765	0.0709178	-0.334435	-0.397318	0.229284	0.300058	1	0.337341	0.0650429	-0.00234579
S_3598	0.268242	-0.262229	-0.29623	0.0189417	0.0231719	-0.147382	-0.0495412	0.339651	0.00931929	-0.0853176	-0.1968	0.0351568	-0.0855993	-0.385767	-0.0566586	-0.311969	-0.0134285	-0.354661	0.00619832	0.300879	-0.0747919	-0.0807602	-0.226743	-0.049348	0.283605	0.0619554	0.172206	-0.11517	-0.0314998	0.00991562	0.0287941	0.195126	-0.111036	0.180185	0.101573	0.178014	0.313971	-0.00525243	-0.0523403	-0.14294	0.549284	-0.310884	-0.0783634	0.438059	0.0173723	0.337341	1	-0.0681362	0.262151
S_6810	-0.345304	0.00107579	-0.316177	-0.303961	0.134098	-0.291521	0.202262	0.479345	0.0890603	0.170006	-0.0419135	0.220183	0.0547298	-0.328519	0.623827	0.261513	-0.335988	-0.282475	0.264199	-0.401894	-0.229598	-0.270312	0.0620219	-0.169764	-0.460129	-0.338522	-0.202121	0.507458	0.335592	-0.372465	-0.329909	-0.340198	0.108328	-0.500345	0.0858341	0.396388	0.112951	-0.261396	-0.303166	0.467936	-0.324051	-0.153552	-0.222732	-0.148016	0.183244	0.0650429	-0.0681362	1	0.148507
S_5675	0.110766	-0.290886	-0.35145	-0.246217	0.211212	-0.202958	0.477174	0.351413	0.22161	-0.0664813	0.0118632	-0.366809	0.502731	-0.0486378	-0.220182	-0.0584851	-0.0277732	-0.073043	0.417877	-0.0402603	0.236253	-0.222694	-0.0694051	-0.414619	-0.320863	0.0148303	-0.514443	-0.177352	0.275524	0.012572	-0.115374	0.0345656	-0.293817	-0.168815	0.108175	0.0918398	0.123959	-0.141917	-0.243535	-0.110044	0.101137	-0.470181	-0.237864	-0.102364	0.131816	-0.00234579	0.262151	0.148507	1
S_3447	0.0667875	-0.157826	-0.237936	-0.355709	0.0151338	-0.263719	0.365373	0.0268817	0.0888325	0.127497	-0.1683	0.0131291	0.143984	0.0401339	-0.0728967	-0.183305	-0.0604602	-0.117458	0.416636	-0.369877	0.190602	0.183257	0.384365	-0.357454	-0.432414	0.333012	-0.341615	0.139642	0.251593	-0.29811	-0.0869322	-0.200327	-0.0846487	-0.244341	-0.25731	-0.245013	-0.0107026	-0.47684	-0.377112	0.0930012	-0.349521	-0.170287	-0.092809	-0.265605	0.266315	-0.211876	-0.502141	0.184863	0.0971753
S_5540	-0.358153	-0.353493	-0.609235	-0.580249	0.395032	-0.494743	0.309139	0.402702	0.129272	0.128709	-0.45685	0.451478	0.0178737	-0.33408	0.384376	0.110586	-0.410085	-0.545624	0.474025	-0.430547	0.255379	-0.43373	0.189113	-0.273687	-0.477979	-0.0856786	-0.277574	0.688894	0.34729	-0.505222	-0.0554287	-0.496892	-0.0966371	-0.468764	-0.214212	0.0523156	-0.109636	-0.412077	-0.536711	0.189438	-0.259459	-0.542511	-0.637584	0.134043	0.0536021	0.400908	0.222868	0.481828	0.00269645
S_1975	0.494783	0.108634	0.135588	0.391962	-0.140606	0.323276	0.0832549	-0.0233857	-0.150565	-0.336869	0.386221	-0.279942	0.610219	0.0569769	-0.312935	-0.0744486	0.190718	0.401499	0.0252502	0.346661	0.0448782	-0.0656034	-0.246967	-0.0514994	-0.0377738	-0.174876	-0.220908	-0.407934	-0.219948	0.342515	0.16263	0.36556	-0.267844	0.0967627	0.44365	0.261317	-0.135377	0.427295	0.139264	-0.0515058	0.219431	0.0421976	0.222275	-0.0280473	-0.125792	-0.330322	0.0327143	-0.154111	0.511545
S_6406	-0.0743688	0.308612	0.618888	0.454696	-0.103035	0.272657	-0.337056	-0.426746	-0.145505	-0.0975426	0.307089	-0.0826004	-0.688603	0.104323	0.0015795	-0.00146505	0.250418	0.22747	-0.50186	0.177582	-0.306563	0.498572	0.0982125	0.277608	0.51425	0.0985887	0.65934	-0.192545	-0.297876	0.21027	0.100267	0.16198	0.589294	0.411291	-0.120411	-0.138219	0.209964	0.143946	0.712522	-0.0707271	0.0762319	0.663204	0.553089	-0.108302	0.096975	-0.0799743	-0.0916776	-0.2533	-0.541653
S_7517	-0.438977	-0.180705	-0.10312	-0.37819	0.309162	-0.270834	-0.0630702	0.330244	0.0120227	0.187997	-0.17688	0.402137	-0.0330791	-0.275833	0.359522	0.305756	-0.296334	-0.0852003	0.277523	-0.543805	-0.257699	-0.351159	0.244284	-0.171003	-0.388427	-0.409435	-0.140226	0.589008	0.285367	-0.315869	-0.318491	-0.433285	0.143936	-0.543953	-0.429632	0.317098	-0.103641	-0.138805	-0.232187	0.465713	-0.570497	-0.0904864	-0.253745	-0.279627	-0.0143711	0.137837	-0.202287	0.446989	-0.292724
S_4200	0.0575873	0.233641	0.38091	0.369387	-0.273183	-0.00465134	0.319194	-0.372273	-0.322533	-0.185365	0.262414	-0.0932093	0.0391271	0.000712474	0.203683	-0.0459491	0.229755	0.101606	0.00376411	-0.0611319	0.0568211	0.240186	0.306352	-0.0665282	0.00331837	0.0681245	-0.0245707	0.0905766	-0.251929	0.0348146	0.261733	-0.101397	0.225567	0.164067	0.219052	-0.163112	0.224307	0.00317729	0.326487	-0.0447502	-0.0306832	0.33188	0.28817	-0.141227	0.28259	-0.090178	-0.528818	0.212944	-0.128492
S_8218	0.0188376	-0.232307	-0.454332	-0.404928	0.328259	-0.112749	0.462182	-0.0432686	0.279517	-0.180824	-0.222016	-0.107571	-0.00235363	-0.0187968	-0.17839	-0.218851	0.143603	-0.214068	0.178945	0.0246666	0.614944	-0.189179	-0.00327029	0.108029	-0.0286375	0.122672	-0.276919	-0.0485346	0.330749	0.159165	0.350815	-0.155021	-0.403947	-0.0224837	-0.0949934	-0.406134	-0.082114	-0.183657	-0.453803	-0.359794	0.203974	-0.617564	-0.479743	0.0386242	-0.202171	0.139353	0.268881	-0.118277	0.272788
S_5932	0.519779	0.312757	0.449262	0.584087	-0.408047	0.324952	-0.156265	-0.516365	-0.274266	-0.235345	0.38166	-0.165938	-0.285829	0.122899	-0.133303	-0.507293	0.196283	0.012252	-0.580022	0.628925	0.0610983	0.636382	-0.16593	0.164901	0.553899	0.501632	0.686177	-0.406434	-0.684913	0.191698	0.402639	0.52871	0.278995	0.874197	0.319488	-0.17336	0.146433	0.211372	0.512097	-0.259294	0.65947	0.436752	0.463632	0.268354	0.229262	-0.172754	0.144817	-0.451375	-0.291618
S_9566	-0.336498	-0.434066	-0.30978	-0.309553	0.218842	-0.622622	0.287691	0.357727	-0.067331	0.0768616	-0.51974	0.3554	0.075014	-0.308418	0.30341	0.0335933	-0.248238	-0.434459	0.639129	-0.405577	0.126559	-0.294825	0.469481	-0.542969	-0.40965	0.0208679	-0.313886	0.655215	0.188428	-0.402747	-0.116493	-0.365327	-0.0845919	-0.291367	-0.255896	0.0740558	0.214225	-0.411304	-0.146262	0.131631	-0.155602	-0.368491	-0.385523	0.244982	0.31125	0.496036	0.163767	0.279433	0.116652
S_6954	-0.159751	-0.17942	-0.258733	-0.102693	-0.0754222	-0.125002	0.09345	0.144941	-0.229194	0.0491648	-0.256495	0.141952	0.128615	-0.134714	0.191359	0.0610739	-0.133494	-0.028448	0.259635	-0.00594418	0.128273	-0.33336	0.155465	-0.176149	-0.156574	-0.105678	-0.234244	0.296243	-0.0563447	-0.163446	-0.0815079	0.0432704	-0.171592	-0.125095	-0.061557	-0.00987273	-0.0431915	-0.114366	-0.10865	0.343852	-0.193683	-0.0954858	-0.207843	-0.066466	-0.0203571	0.250456	-0.0179377	-0.0150862	0.0497574
S_7699	0.4114	0.404417	0.674778	0.692899	-0.415938	0.42202	-0.158716	-0.486968	-0.314562	-0.135246	0.397139	-0.347381	-0.445949	-0.098264	-0.199508	-0.377726	0.69488	0.30075	-0.624807	0.463193	-0.267961	0.554939	-0.183408	0.453056	0.859194	0.053766	0.539588	-0.51827	-0.582473	0.578389	0.280533	0.512787	0.324738	0.694133	0.0809538	-0.172198	0.429953	0.39139	0.624974	-0.177766	0.407109	0.639245	0.690896	-0.13971	0.0121732	-0.222557	-0.0293784	-0.409261	-0.305347
S_7872	0.319187	-0.0968154	0.174774	0.158495	-0.0850165	-0.280672	0.2486	0.0830943	0.0270809	-0.148672	0.105488	-0.267337	0.235729	-0.235244	-0.12953	-0.317718	0.051206	-0.364307	0.253102	0.0395144	0.0526858	0.181165	0.0741424	-0.475528	-0.0448221	0.188264	-0.0379687	-0.135608	-0.0926178	-0.07667	0.14978	0.172764	0.116327	0.170921	0.279646	0.037737	0.329585	-0.0683324	0.23024	-0.14712	0.39238	-0.0246381	0.177323	0.249136	0.278481	0.300843	0.418096	-0.0123543	0.325629
S_3614	-0.106405	0.409316	0.600965	0.451529	-0.125676	0.557409	-0.39843	-0.134183	-0.238061	0.035617	0.624349	-0.0788313	-0.289777	0.198065	0.0739577	0.219694	0.156104	0.657888	-0.532813	0.0756895	-0.608269	0.20698	-0.274847	0.403281	0.332388	-0.329398	0.46687	-0.259217	-0.285428	0.300133	-0.236882	0.186265	0.503493	0.0557106	0.0124965	0.258685	-0.166844	0.481483	0.5832	0.087953	-0.22028	0.773204	0.581438	-0.461648	-0.223533	-0.553072	-0.411599	-0.0809453	-0.317371
S_5360	0.0726221	0.186817	0.0569551	0.189212	-0.209994	0.470348	-0.025671	0.205982	-0.0276715	-0.0717512	0.263674	-0.337037	0.272209	-0.0996903	0.0799611	0.153648	0.150721	0.417057	-0.204745	0.277656	-0.206246	-0.388698	-0.332965	0.361937	0.159058	-0.508375	-0.194277	-0.218528	-0.094923	0.357769	-0.103455	0.201644	-0.294043	-0.0629557	0.367416	0.354082	-0.117076	0.48819	0.00841539	0.319784	-0.0159456	0.0892098	0.124939	-0.31411	-0.345508	-0.114168	-0.0483609	-0.0665929	0.122651
S_6906	0.504128	0.143902	0.218398	0.312215	-0.380965	0.339331	0.19335	-0.555719	0.0327751	-0.149769	0.164019	-0.513508	-0.0237002	0.0532229	-0.326849	-0.572445	0.792405	0.229751	-0.240546	0.409964	0.387102	0.251597	-0.173333	0.436834	0.630846	0.141095	0.00623554	-0.524545	-0.21394	0.706182	0.659438	0.339307	-0.363139	0.555236	0.176783	-0.434985	0.237348	0.186459	0.101838	-0.382358	0.47715	-0.0014328	0.289396	-0.111194	-0.134813	-0.135462	-0.0109424	-0.401439	0.0230379
S_1056	0.221758	0.446684	0.816445	0.620132	-0.229475	0.579154	-0.399963	-0.362996	-0.29581	-0.173704	0.684309	-0.291435	-0.312182	0.0723303	-0.272772	-0.11556	0.356204	0.551757	-0.569767	0.350859	-0.48336	0.499431	-0.386623	0.30784	0.558227	-0.150142	0.526996	-0.576677	-0.35116	0.531701	-0.15698	0.359944	0.417315	0.398727	0.175385	0.104558	0.0660725	0.462048	0.765756	-0.0921241	0.158379	0.862582	0.870957	-0.271064	0.0209867	-0.327605	-0.128712	-0.324723	-0.191848
S_3950	0.226259	0.335938	-0.3369	-0.0930893	-0.0979196	0.07116	0.111347	-0.237684	0.0650504	-0.0974404	-0.0610078	-0.205301	0.330464	0.106442	-0.177535	0.0179521	-0.106169	0.0285315	0.0536471	0.314543	0.404759	-0.260943	-0.0670537	0.183553	-0.317393	-0.109966	-0.273097	-0.11872	-0.0618853	-0.00119139	0.206679	0.0228983	-0.516166	-0.0830403	0.395755	-0.0166216	-0.257799	0.0591997	-0.51016	-0.00158343	0.0617741	-0.31405	-0.258974	0.226858	0.0748754	-0.141249	-0.100034	0.162521	0.0846257
S_5344	0.473867	0.165319	0.0539782	0.212515	-0.118327	0.0830335	-0.272335	-0.0764562	-0.121993	0.0214674	0.17621	-0.0417693	-0.31335	-0.0805068	0.075601	-0.439196	0.0108124	-0.160607	-0.460586	0.255541	-0.334003	0.455328	-0.329899	0.0939973	0.264058	0.34377	0.637969	-0.240321	-0.344882	-0.109301	0.104067	0.312678	0.299807	0.456913	0.088511	0.00874008	0.0366776	0.0905418	0.133075	-0.197186	0.322907	0.179941	0.280675	0.182557	-0.120691	-0.417953	0.22373	-0.118681	-0.279041
S_2514	0.433625	0.65013	0.59329	0.811856	-0.385839	0.567823	-0.567917	-0.505434	-0.33533	-0.195987	0.455078	-0.173929	-0.448947	0.0337238	-0.0907209	-0.127834	0.311268	0.496787	-0.762834	0.612038	-0.458266	0.419255	-0.331641	0.570744	0.600619	-0.163575	0.72354	-0.442564	-0.602501	0.360097	0.181625	0.386435	0.2747	0.518275	0.324586	0.0905271	0.00779409	0.610899	0.57866	-0.188129	0.268141	0.716864	0.749894	0.0938405	-0.0854707	-0.48474	-0.0266152	-0.261714	-0.511588
S_3897	0.153166	0.311387	0.812022	0.728015	-0.29959	0.35916	-0.489635	-0.253855	-0.373267	-0.108018	0.504899	-0.0218446	-0.346085	-0.0312986	0.00561157	-0.0407663	0.19485	0.313781	-0.550549	0.261128	-0.560382	0.451318	-0.230113	0.152526	0.563399	-0.0891523	0.64354	-0.240424	-0.501796	0.224299	-0.0510214	0.301415	0.6024	0.416605	0.158694	0.198239	0.152435	0.441258	0.849677	-0.0475269	0.179022	0.848886	0.768789	-0.0289845	0.062041	-0.105839	0.0454756	-0.241278	-0.354968
S_384	-0.225791	-0.416002	-0.110914	-0.202633	0.157245	-0.385784	0.00472149	0.00849896	-0.0053813	0.0698247	-0.379519	0.182734	-0.00678273	0.0715758	0.261196	0.0314393	-0.202619	-0.309837	0.0775051	-0.25402	0.140568	-0.0881075	0.326469	-0.306108	-0.151335	0.413877	-0.0627394	0.307552	0.155313	-0.329531	0.025986	-0.165266	0.0936677	0.0683094	-0.21998	-0.183756	0.119106	-0.23294	-0.0320258	-0.0808385	-0.066675	-0.266983	-0.362212	0.162273	-0.0205408	0.32133	-0.0122598	-0.0547838	-0.151888
S_783	0.0500514	0.414067	0.470256	0.372234	0.00992777	0.063992	-0.429556	-0.31459	-0.247253	-0.0213128	0.286588	0.0183945	-0.62898	0.0564729	0.0310287	-0.0134317	-0.0774998	0.0152891	-0.413559	0.13063	-0.520988	0.622112	-0.0542318	-0.0250229	0.160428	0.167944	0.764031	-0.101019	-0.384717	-0.13667	-0.163085	0.0229469	0.65617	0.385625	-0.0528326	-0.00524465	0.092098	0.00150158	0.641589	-0.0956191	0.0155742	0.678191	0.601501	0.130935	0.256318	-0.274809	-0.103477	-0.107735	-0.451807
S_9197	-0.173036	0.0711647	0.151096	-0.0453494	0.29937	-0.15229	-0.251248	-0.1808	-0.0485435	0.0709009	0.0183287	-0.0605602	-0.482154	0.0687762	0.0170119	0.142483	-0.0831745	0.00759411	-0.11488	-0.253292	-0.393334	0.349633	0.174974	-0.177137	-0.146114	0.214069	0.303217	0.0183069	0.107432	-0.23811	-0.274932	-0.263368	0.503267	-0.0115173	-0.33093	-0.0635431	0.125524	-0.28341	0.302895	-0.0305129	-0.391968	0.300585	0.283428	-0.140517	0.196941	-0.222011	-0.246163	0.108222	-0.23474
S_2437	-0.00319475	0.536745	0.500753	0.415007	-0.205538	0.0960005	-0.398056	-0.31554	-0.219755	0.0945217	0.356962	0.00130854	-0.614514	0.0200401	0.195989	0.0149039	-0.0697595	0.0144588	-0.426938	0.108386	-0.523012	0.561896	0.0113629	0.0956738	0.206557	0.0461411	0.786981	-0.0460791	-0.441771	-0.179154	-0.0806195	0.145948	0.733556	0.32328	0.0229678	0.00972418	0.109776	0.0557679	0.606033	0.0452761	-0.00740049	0.755924	0.591883	0.0191083	0.258915	-0.250596	-0.202234	0.0617172	-0.588326
S_3465	0.0453458	-0.291362	-0.110402	-0.0983268	-0.0130174	-0.457353	0.395467	-0.261662	0.119514	-0.139126	-0.339521	-0.271472	0.358332	0.150838	-0.139098	-0.0692074	0.0309331	-0.246726	0.489835	-0.129908	0.564971	-0.0274316	0.593296	-0.53252	-0.343695	0.431636	-0.461173	0.10144	0.126648	-0.206309	0.385883	-0.106213	-0.242512	0.0967535	-0.00551751	-0.420391	0.201519	-0.345054	-0.0405469	-0.241968	0.0359107	-0.397641	-0.248307	0.179269	0.294589	0.335155	-0.137375	-0.157873	0.306671
S_9493	0.283434	0.5483	0.653309	0.545326	-0.199698	0.7483	-0.413824	-0.41698	-0.266524	-0.267899	0.659357	-0.225253	-0.391601	0.00207938	-0.211224	-0.139149	0.523342	0.604763	-0.635284	0.390777	-0.478463	0.496176	-0.519094	0.611386	0.629704	-0.288717	0.521315	-0.553185	-0.272375	0.730498	-0.0077393	0.269314	0.180198	0.406302	0.160939	0.0983897	-0.0268677	0.440266	0.599737	-0.0136507	0.140368	0.760156	0.861351	-0.322117	-0.16014	-0.491124	-0.212542	-0.242608	-0.327418
S_8007	0.169456	0.206887	0.288796	0.15592	0.44037	0.0565641	-0.0154339	-0.196537	-0.0281139	-0.154575	0.186231	-0.0515632	-0.615947	0.0187931	-0.37735	-0.144059	0.205305	0.0509809	-0.421891	0.082336	-0.165874	0.438998	-0.149689	0.133324	0.217402	0.154052	0.402953	-0.293036	-0.113172	0.115011	-0.0536605	-0.134462	0.461428	0.0831926	-0.18867	-0.168843	0.0686719	0.0993604	0.150964	-0.422095	0.0170163	0.274369	0.251852	0.0276178	-0.0702499	-0.361793	0.166329	-0.134675	-0.0995837
S_4503	0.112643	0.408081	0.532464	0.32654	0.126725	0.385149	-0.281432	-0.350832	-0.173408	-0.200564	0.515195	-0.107146	-0.749383	0.00742987	-0.0986265	-0.187886	0.334404	0.209474	-0.582835	0.153919	-0.440252	0.635952	-0.400508	0.346384	0.490038	-0.0230387	0.729969	-0.29029	-0.26038	0.347442	0.0451272	-0.0287988	0.508572	0.364514	-0.0787544	-0.0776425	-0.0133084	0.113291	0.576964	-0.211664	0.0740181	0.650881	0.690961	-0.172385	-0.118123	-0.432319	-0.0143494	-0.185267	-0.371013
S_6489	0.0518811	-0.0073175	0.185518	0.223541	0.115665	-0.0826939	-0.319701	-0.158321	0.011897	-0.0240679	-0.260952	0.202119	0.0756275	0.195614	-0.189405	0.174917	-0.0801165	0.137349	-0.174242	0.0893845	0.0491198	-0.203549	0.200018	0.0769887	-0.0678437	-0.0036804	-0.0524021	0.094249	-0.129863	-0.0539034	0.094946	-0.143621	-0.079042	-0.11621	0.0226921	0.192037	-0.110683	0.369534	-0.0989535	-0.272031	-0.0198577	-0.0942715	-0.19491	0.462839	-0.0522933	0.00776222	0.0727729	-0.125457	-0.289316
S_7525	0.23898	-0.363728	-0.617845	-0.219514	0.0724579	-0.525706	0.470481	0.24768	0.224052	0.0292841	-0.641094	0.0900926	0.274148	-0.221411	-0.038879	-0.236313	-0.037958	-0.581678	0.480543	0.0164842	0.548749	-0.228139	0.251204	-0.324309	-0.202058	0.296052	-0.388568	0.21689	0.0767973	-0.287132	0.34157	-0.0274844	-0.450741	0.00543622	0.032077	-0.256099	0.229526	-0.256473	-0.507273	-0.225985	0.317139	-0.751019	-0.574859	0.549906	0.0662225	0.372827	0.491559	-0.00376175	0.394944
S_2787	0.654995	-0.0924109	-0.065026	0.293217	-0.123299	0.0470209	0.265321	-0.148271	-0.153074	-0.304371	0.00485093	-0.322163	0.0281512	-0.214454	-0.395765	-0.583221	0.380665	-0.107634	-0.122248	0.546783	0.290311	0.21661	-0.171831	-0.0326845	0.412654	0.345501	0.0632398	-0.481483	-0.292966	0.284589	0.348566	0.435726	-0.181608	0.547281	0.215402	-0.258474	0.360323	0.101905	0.0599066	-0.359165	0.642111	-0.161587	0.118934	0.234927	0.0528849	0.0501894	0.584673	-0.409146	0.410177
S_9643	-0.11334	0.27215	-0.292885	0.141166	-0.0932123	0.139464	-0.198194	0.112408	0.0329561	0.0668706	-0.165025	0.0476774	-0.0807285	-0.157075	0.153144	0.453766	-0.163144	0.0393901	-0.222459	0.341818	-0.10337	-0.450207	-0.0539973	0.460063	0.123548	-0.436051	0.0483746	0.0225685	-0.11461	-0.0697893	-0.0424662	0.101019	-0.0747622	-0.0922456	0.215149	0.18398	0.00568219	0.335027	-0.141145	0.172687	0.0461543	-0.0742415	-0.230243	0.197016	-0.113739	0.192043	0.280241	0.106592	-0.134134
S_4864	0.329587	0.447759	0.687172	0.839135	-0.321767	0.71569	-0.40507	-0.482966	-0.356507	-0.35549	0.597864	-0.20533	0.0124972	0.23343	-0.205047	0.0356105	0.333396	0.649165	-0.663416	0.596778	-0.153553	0.165443	-0.453589	0.484241	0.552452	-0.191305	0.370286	-0.505661	-0.537602	0.562202	0.256862	0.397008	0.118457	0.435704	0.544793	0.138902	-0.181315	0.763002	0.657886	-0.218257	0.293981	0.645291	0.602381	0.0513569	-0.258629	-0.28212	-0.0202782	-0.416718	-0.182826
S_8214	0.165713	0.0368715	-0.0975153	0.220449	-0.236216	0.160027	0.17405	-0.34497	-0.0474437	-0.0905413	-0.163655	-0.197702	0.320054	-0.0117814	-0.0588588	-0.0479345	0.356033	0.163229	0.00501447	0.215551	0.517932	-0.317548	-0.0698248	0.332832	0.182125	-0.0597152	-0.385492	-0.078402	-0.0408163	0.299419	0.474331	0.118874	-0.469748	0.112668	0.359374	-0.258245	-0.0530426	0.292736	-0.117822	-0.31594	0.12656	-0.206062	-0.157471	0.122804	-0.156421	0.146559	-0.0969644	-0.136339	0.0644808
S_8921	-0.343508	-0.28182	-0.311897	-0.45048	0.101785	-0.200922	0.101578	0.609487	0.0301656	0.205518	0.0156422	0.392048	0.112148	-0.410876	0.604686	0.140545	-0.329518	-0.27929	0.21187	-0.432157	-0.343862	-0.306384	0.0250878	-0.108293	-0.197238	-0.360291	-0.0487907	0.483175	0.291716	-0.26311	-0.335288	-0.177868	0.153213	-0.322015	-0.289298	0.418917	0.0479924	-0.182457	-0.265721	0.552211	-0.180476	-0.217365	-0.321223	-0.384198	-0.0313068	0.165512	0.0189852	0.562861	-0.0309324
S_9287	0.215927	-0.423881	0.0226315	-0.0840621	0.134523	-0.362836	0.277627	0.0758514	0.135759	0.125381	-0.212615	0.0455949	0.0836487	-0.0198624	-0.264542	-0.383022	-0.0626586	-0.302007	0.146861	-0.156721	0.349243	0.20953	0.21647	-0.47562	-0.0691352	0.623696	-0.143071	-0.0692494	0.137324	-0.273367	-0.0566329	0.116475	0.199116	0.0295806	-0.144504	-0.278509	0.210441	-0.137297	-0.146859	-0.352566	0.119648	-0.176107	-0.181071	0.116448	0.241881	0.173579	0.192335	-0.104923	0.256806
S_3876	0.276649	0.394627	0.751273	0.589505	-0.106221	0.358979	-0.227497	-0.217573	-0.251737	-0.185966	0.61323	-0.172722	-0.207159	0.0741685	-0.337111	-0.109308	0.127357	0.268073	-0.479095	0.352052	-0.352648	0.549553	-0.309595	0.0302409	0.361683	0.0330703	0.479651	-0.517749	-0.403503	0.271924	-0.228795	0.372713	0.538186	0.378967	0.257718	0.0792986	0.0644094	0.417109	0.683462	-0.174283	0.279763	0.777772	0.690281	-0.0215836	0.139216	-0.2094	0.0227418	-0.322086	-0.0137244
S_1332	-0.028656	0.359571	0.49037	0.518412	-0.148301	0.291232	-0.385639	-0.293605	-0.294228	0.020949	0.504227	0.0203356	-0.287657	0.293745	0.174724	0.151426	-0.0957004	0.302465	-0.495565	0.157499	-0.319207	0.246771	-0.210193	0.108183	0.213309	-0.0141872	0.675916	-0.0484291	-0.603179	-0.111668	0.140883	0.184731	0.641233	0.249382	0.139411	0.112216	-0.229228	0.321309	0.618922	-0.0537031	-0.0632844	0.653302	0.405475	-0.0293975	-0.114018	-0.383236	-0.123862	-0.111916	-0.343215
S_5377	-0.357643	-0.236768	-0.346652	-0.41742	0.577078	-0.3021	0.252061	0.401032	0.110188	0.064636	0.0221405	0.335783	-0.0738786	-0.169667	0.345195	0.168063	-0.42855	-0.309264	0.256438	-0.471429	-0.0099898	-0.159093	-0.0692753	-0.311088	-0.47903	-0.0419137	-0.047193	0.427067	0.391124	-0.42257	-0.276766	-0.459341	0.315731	-0.452141	-0.118677	0.186972	-0.171902	-0.295175	-0.185572	0.00268753	-0.299529	-0.207643	-0.320816	-0.078437	0.0649357	0.000511131	0.137026	0.622219	0.242595
S_7330	0.448779	0.655386	0.448094	0.445976	-0.439467	0.410424	-0.246903	-0.621501	-0.332631	-0.21339	0.416307	-0.443876	-0.322641	0.104925	-0.259578	-0.40624	0.388758	0.336589	-0.462053	0.43617	-0.16944	0.612666	-0.312638	0.382846	0.398655	0.131016	0.525799	-0.586883	-0.414221	0.349036	0.201679	0.55372	0.0787421	0.533006	0.235762	-0.344973	-0.0339712	0.216664	0.328246	-0.289388	0.241506	0.549803	0.669801	-0.0546272	-0.00251037	-0.580627	-0.338463	-0.307617	-0.285302
S_4427	-0.0340565	-0.565561	-0.767019	-0.55892	0.247459	-0.546158	0.270787	0.498969	0.346991	0.150135	-0.745387	0.236196	0.183339	-0.323881	-0.0154388	-0.0533635	-0.208978	-0.545364	0.584794	-0.179032	0.275047	-0.339433	0.336352	-0.334764	-0.301296	0.14016	-0.483349	0.295577	0.492888	-0.295561	-0.129697	-0.23955	-0.467915	-0.256107	-0.292459	-0.0165309	0.292091	-0.463604	-0.622691	0.100733	0.074094	-0.811923	-0.609923	0.297312	0.193512	0.515625	0.504423	0.162532	0.357691
S_4028	-0.0417399	-0.358881	0.0440407	-0.189789	0.320274	-0.313361	0.195591	0.136664	0.0529058	-0.080532	-0.163974	0.227128	0.0461923	0.0712893	-0.214422	-0.0647754	-0.0440941	-0.129363	0.181299	-0.307001	0.0354447	0.0282754	0.466523	-0.250948	-0.181253	0.278199	-0.146383	0.130554	0.13275	-0.131789	-0.0145341	-0.291322	0.136803	-0.231038	-0.362487	0.0750422	0.089527	-0.121179	-0.170129	-0.231287	-0.0259515	-0.253339	-0.276468	0.106717	0.103423	0.0119344	0.0493993	-0.0750133	-0.0673711
S_8564	0.32916	0.115107	0.402426	0.298468	0.0726758	0.127865	-0.190316	-0.248878	-0.319495	-0.186043	0.287186	0.0921968	-0.400347	-0.296834	-0.0626282	-0.316107	0.339795	0.0947123	-0.349341	0.0170375	-0.429044	0.44384	-0.137647	0.170844	0.403549	-0.0226662	0.503591	-0.190924	-0.173564	0.229642	0.0771873	0.0401485	0.431803	0.313946	-0.233689	-0.0739083	0.157005	0.202963	0.381313	-0.222288	0.106373	0.393515	0.476479	-0.169995	-0.148104	-0.270636	-0.00864989	-0.18165	-0.435613
S_8187	0.355793	-0.0503049	0.236934	0.397767	-0.26238	-0.432943	-0.0246202	-0.233656	-0.073359	0.0602284	-0.336001	0.0389043	-0.0565243	-0.00357542	-0.0149549	-0.245064	0.0684397	-0.177581	-0.0771189	0.0771457	0.0851749	0.206121	0.492698	-0.267678	0.0940561	0.361134	0.146129	0.0868976	-0.354652	-0.335491	0.358144	0.184756	0.177512	0.277328	-0.0875955	-0.283648	0.374865	0.149728	0.0236172	-0.367966	0.205952	-0.0516619	-0.0374857	0.392361	0.145235	0.0208343	0.0454059	-0.137097	-0.176199
S_8996	-0.135059	0.199823	0.625939	0.456865	0.0666641	-0.0247982	-0.404629	-0.0934917	-0.223965	-0.0413592	0.2189	0.234911	-0.150298	0.122058	0.178993	0.377427	-0.159998	0.139195	-0.259762	-0.135568	-0.528456	0.24945	0.139746	-0.195934	-0.0639282	-0.0827365	0.348536	0.193909	-0.294596	-0.190286	-0.181043	-0.151163	0.597676	0.0441937	-0.00215835	0.310304	0.0292567	0.241719	0.602862	0.0830194	-0.215187	0.577963	0.371183	0.116551	0.0967591	-0.115921	-0.261318	0.0679093	-0.337424
S_5923	-0.527271	-0.197532	-0.215999	-0.394621	0.254884	-0.634014	0.074732	0.0698195	0.149105	0.23703	-0.498855	0.199699	-0.170382	-0.0196203	0.365537	0.384123	-0.194245	-0.457615	0.304829	-0.599272	-0.0359037	-0.182664	0.48238	-0.252923	-0.338059	0.0238673	-0.157795	0.531841	0.328826	-0.488879	-0.00647647	-0.517386	0.192802	-0.338378	-0.394965	-0.252386	0.18289	-0.444522	-0.180139	0.0220633	-0.401278	-0.277409	-0.413323	0.0941537	-0.0490907	0.367573	-0.153287	0.323039	-0.224057
S_3531	0.286363	0.382323	0.118979	0.509653	-0.162078	0.559368	-0.279096	-0.443808	-0.125841	-0.266782	0.360113	-0.390587	-0.0354149	0.282598	-0.218108	0.0283404	0.148321	0.607532	-0.444987	0.599821	0.0931016	-0.0872651	-0.402726	0.454669	0.249323	-0.157418	0.224665	-0.449902	-0.30966	0.313199	0.321903	0.230595	-0.151994	0.209686	0.496485	0.0163947	-0.33392	0.516791	0.246229	-0.366784	0.136478	0.212243	0.311496	0.0639934	-0.214527	-0.423747	0.116494	-0.244144	0.0744494
S_6562	-0.467687	-0.230512	-0.218488	-0.287659	0.153985	-0.39659	0.0521152	0.41892	-0.0402008	0.171793	-0.363836	0.534941	-0.133496	-0.401223	0.537157	0.212484	-0.222762	-0.282302	0.43302	-0.496594	-0.214938	-0.262411	0.317835	-0.202032	-0.26348	-0.318119	-0.112375	0.74162	0.250505	-0.311426	-0.23354	-0.447661	0.0361568	-0.401932	-0.337739	0.265583	0.163548	-0.313426	-0.133141	0.400066	-0.326499	-0.153182	-0.223072	0.011852	0.196716	0.334077	-0.00746875	0.556695	-0.189026
S_3348	0.279799	-0.0790495	-0.365586	-0.0253108	-0.206356	-0.157679	0.248563	-0.144282	0.0130227	-0.115863	-0.225224	-0.0570057	-0.174724	-0.166272	0.0879339	-0.517858	-0.028507	-0.495871	0.0751337	0.352213	0.468932	0.202241	0.0379983	-0.0856565	0.143905	0.492719	0.187488	0.0490819	-0.174062	-0.156631	0.427786	0.170684	-0.194761	0.492624	0.215869	-0.338738	0.159853	-0.325248	-0.0729858	-0.217783	0.54649	-0.282727	-0.105838	0.424743	0.319922	0.281019	0.447537	-0.133527	0.0408447
S_1507	0.431215	0.391241	0.49066	0.407154	-0.273135	0.38488	-0.17497	-0.223569	-0.243436	-0.174319	0.636892	-0.347852	-0.147399	-0.0319484	-0.231464	-0.438709	0.224232	0.204081	-0.339404	0.479961	-0.34667	0.61888	-0.362677	0.0507401	0.384563	0.0751977	0.571022	-0.583847	-0.441094	0.423306	-0.103769	0.592684	0.238765	0.684238	0.182763	0.100595	0.154957	0.206182	0.619928	-0.0310082	0.514657	0.569653	0.707397	-0.119543	0.254396	-0.358522	0.000375379	-0.344921	0.0540773
S_3361	-0.232903	-0.314656	-0.258101	-0.218374	0.184292	-0.162994	0.0332536	0.436986	0.0947678	0.0489038	-0.394329	0.722579	0.0341832	-0.162986	0.385311	0.352103	-0.254601	-0.27878	0.188331	-0.357566	-0.0744115	-0.0439437	0.273431	-0.173747	-0.213742	0.0186264	-0.185472	0.60978	0.222747	-0.317383	-0.169493	-0.37782	-0.0285914	-0.218554	-0.299709	0.17453	0.0534237	-0.277702	-0.239395	0.578126	-0.291253	-0.189784	-0.304465	0.0456269	0.00818004	0.229683	-0.137837	0.309388	-0.144785
S_854	0.389861	0.360836	0.375478	0.518928	-0.298556	0.442629	0.0467619	-0.266242	-0.165398	-0.276223	0.517242	-0.54391	0.383774	0.104153	-0.41382	-0.0541544	0.282727	0.477114	-0.137048	0.524803	0.0550186	0.0475872	-0.236048	0.110347	0.187342	-0.193067	-0.0652169	-0.623004	-0.337313	0.486296	0.090303	0.517044	-0.122509	0.300677	0.507867	0.0859191	0.00782701	0.49205	0.395082	-0.096987	0.31935	0.326092	0.421782	-0.103371	0.0736944	-0.182385	-0.0499487	-0.321761	0.393819
S_9366	0.123567	-0.138113	0.249673	0.20864	0.112596	-0.105494	-0.202328	-0.0577042	-0.0300267	-0.114281	-0.173085	0.169156	0.209734	0.133247	-0.28427	0.223593	-0.075526	0.150461	-0.022324	0.00463805	-0.0363622	-0.0408669	0.436598	-0.217052	-0.134859	0.111733	-0.105832	0.023918	-0.135023	-0.109954	0.00833383	-0.00695973	0.0694193	-0.0561898	-0.183101	0.210411	0.100017	0.204613	0.0220543	0.0860165	-0.106519	-0.0339956	-0.0987039	0.192381	0.114318	0.0258826	-0.041948	-0.175266	-0.125141
S_2104	0.207998	-0.0161171	-0.437278	-0.0143325	-0.157158	-0.165008	0.161205	-0.0110507	0.137647	-0.137937	-0.344882	-0.13027	0.272773	0.0539431	-0.0856555	-0.0430708	0.0797395	-0.194913	0.266593	0.272923	0.360741	-0.241303	0.107364	0.0308635	-0.0522829	0.0134958	-0.209575	-0.0435371	-0.0705106	0.0267857	0.486502	0.113821	-0.567893	0.0955734	0.223075	-0.162206	0.0651996	-0.0670137	-0.28016	-0.167193	0.37349	-0.534934	-0.315508	0.498284	-0.132273	0.149727	0.375565	-0.123536	0.258762
S_381	0.506291	-0.0942292	-0.312392	0.153388	-0.244457	-0.146175	0.149407	0.0928571	-0.0454667	-0.118162	-0.19216	-0.14324	-0.0650287	-0.260284	-0.148256	-0.550629	0.0803194	-0.420359	0.0205738	0.484424	0.144826	0.170247	-0.0815365	-0.0591897	0.301467	0.38864	0.207889	-0.227367	-0.286805	-0.0360003	0.278885	0.346564	-0.181302	0.454391	0.270184	-0.0874247	0.340057	-0.0884378	-0.0292728	-0.344476	0.744876	-0.275197	0.00326891	0.577246	0.222466	0.191002	0.800166	-0.258404	0.234342
S_9773	-0.327553	0.235444	0.4639	0.223169	0.0832116	-0.123284	-0.265475	-0.118533	-0.233419	0.173296	0.0902208	0.0962	-0.272842	0.114554	0.105034	0.393618	-0.137283	0.000737605	-0.229338	-0.251407	-0.42292	0.173634	0.136355	-0.0893404	-0.0498609	0.0362731	0.254125	0.110265	-0.198792	-0.266411	-0.322854	-0.0991099	0.690086	-0.100474	-0.0695336	0.0634692	0.0803969	0.0739717	0.421874	0.0121768	-0.34413	0.556124	0.201937	0.0441209	0.105868	0.0043788	-0.317179	0.0871719	-0.377698
S_765	0.441907	-0.150025	-0.0398118	0.265404	-0.00806308	-0.184239	0.373302	-0.122923	-0.0159037	-0.334803	-0.195931	-0.182077	0.136049	-0.0677384	-0.272583	-0.3824	0.242386	-0.267837	0.0468712	0.35718	0.45545	0.122517	0.141134	-0.179064	0.141648	0.438359	-0.13069	-0.173835	-0.211073	0.105363	0.448565	0.178693	-0.217985	0.394242	0.291512	-0.21487	0.314699	0.0528107	0.0238864	-0.488352	0.596209	-0.314144	-0.120741	0.537217	0.161475	0.200295	0.466507	-0.28947	0.360903
S_560	0.278465	0.157997	0.439472	0.395514	-0.218016	0.45737	-0.382957	-0.203288	-0.224549	-0.176063	0.319426	-0.0994194	-0.532249	-0.144881	-0.180479	-0.394497	0.54544	0.177589	-0.549203	0.396031	-0.415958	0.497257	-0.425159	0.485032	0.887035	0.0189166	0.648154	-0.455592	-0.322691	0.633169	0.130175	0.372986	0.178118	0.591271	-0.0568872	0.0383788	0.291255	0.197245	0.54366	-0.103501	0.491843	0.450746	0.620019	-0.00934487	-0.130668	-0.0983358	0.391097	-0.430296	-0.307452
S_4031	0.25525	0.0315264	-0.494687	-0.158583	-0.163735	-0.125846	0.290166	0.0573648	0.462619	0.251518	-0.291932	-0.28465	0.52406	0.20562	-0.213638	-0.131635	-0.024093	-0.133625	0.384089	0.194681	0.561849	-0.308464	-0.094163	-0.0513574	-0.30975	0.0130119	-0.541335	-0.10961	0.105612	-0.000837966	0.201816	-0.0250119	-0.745347	-0.121264	0.432742	-0.109797	-0.152825	-0.0346955	-0.515469	-0.253573	0.214626	-0.522473	-0.309621	0.380433	0.0328768	0.024091	0.114637	0.0253321	0.505723
S_7786	0.448344	0.313205	0.091715	0.466168	-0.258935	0.575035	-0.321983	-0.107862	-0.159202	-0.290179	0.390064	-0.288281	0.285307	0.193892	-0.317482	-0.109592	0.0907628	0.504782	-0.296203	0.703647	-0.0708513	-0.046568	-0.554876	0.323535	0.219542	-0.178974	0.158318	-0.587427	-0.317918	0.460722	0.0686995	0.518103	-0.359747	0.281772	0.599368	0.305667	-0.281048	0.552275	0.222587	-0.189552	0.450175	0.155665	0.332079	0.244218	-0.185691	-0.373469	0.300601	-0.335192	0.27886
S_544	0.403542	-0.0477336	-0.377931	0.0755746	-0.101693	-0.0888924	0.297503	-0.0238292	0.0130215	-0.222427	-0.163253	-0.19173	0.451198	0.0150501	-0.158575	-0.227482	0.0108904	-0.181539	0.120378	0.382119	0.508755	-0.266266	-0.150442	-0.0412542	-0.0919432	0.131581	-0.286518	-0.129681	-0.159752	0.00344877	0.439233	0.154956	-0.520878	0.126219	0.499247	-0.0917816	-0.0929447	0.129292	-0.33672	-0.379171	0.456728	-0.508319	-0.33365	0.50437	-0.106649	0.0680932	0.432651	-0.119492	0.448807
S_5220	0.0157855	-0.22183	-0.129984	0.112518	0.131007	-0.0025378	0.105213	0.188008	-0.0678535	-0.192397	-0.0320194	0.12907	0.360915	-0.25284	0.127913	0.103656	-0.0343363	-0.0830962	0.194032	0.0346807	0.0985912	-0.29417	-0.186635	-0.121008	-0.0686444	-0.197299	-0.285304	0.216215	0.0676832	0.084743	0.047339	-0.188703	-0.219727	-0.00738145	0.305674	0.308887	-0.0484007	0.143557	0.138039	-0.0938819	0.147038	-0.171679	-0.0783748	0.222574	0.0588011	0.309465	0.292314	0.0662786	0.346316
S_2868	0.328926	0.749726	0.698548	0.828837	-0.44066	0.475136	-0.368475	-0.538807	-0.334693	-0.11996	0.532626	-0.314512	-0.450738	0.046227	-0.0812179	-0.0973965	0.367931	0.3867	-0.657734	0.535067	-0.393682	0.486466	-0.289076	0.462931	0.589464	-0.161463	0.686662	-0.461647	-0.668009	0.340184	0.183392	0.434414	0.422887	0.537293	0.380803	-0.0735931	0.107906	0.530473	0.720849	-0.195202	0.271094	0.851297	0.802344	0.0409463	-0.0109366	-0.363139	-0.122929	-0.25768	-0.411613
S_8727	0.447417	0.350778	0.249919	0.598447	-0.287487	0.67493	-0.206507	-0.20234	-0.2137	-0.316025	0.488671	-0.3823	0.344141	0.088225	-0.302922	0.0332941	0.346611	0.668546	-0.379581	0.626728	-0.0946611	-0.122458	-0.540456	0.444747	0.37189	-0.403582	0.0204573	-0.582789	-0.369335	0.61408	0.184942	0.454594	-0.293294	0.264137	0.532342	0.262596	-0.172152	0.707587	0.286454	-0.0945119	0.283743	0.249466	0.393088	-0.0714336	-0.29561	-0.374225	0.0891012	-0.308916	0.298577
S_5958	0.21736	0.1603	0.285952	0.268276	-0.0810354	0.126043	-0.30826	-0.20079	-0.202529	-0.176076	0.109745	-0.187406	-0.412692	-0.027412	-0.403682	-0.250484	0.0626328	0.0164199	-0.335729	0.36255	-0.196792	0.505885	-0.160951	0.0402275	0.394203	0.357778	0.510499	-0.423019	-0.259855	0.0792057	-0.131362	0.446769	0.283458	0.445005	-0.0297955	-0.0992815	0.172704	0.0503388	0.372143	-0.323758	0.34849	0.327942	0.387963	0.235139	0.319466	-0.067696	0.324371	-0.430093	-0.00446333
S_2467	-0.391623	-0.306505	-0.707334	-0.776753	0.455234	-0.295865	0.288703	0.513442	0.355506	0.154878	-0.304815	0.138476	0.159241	-0.244098	0.173887	0.16522	-0.417892	-0.300714	0.595804	-0.372703	0.143613	-0.402333	0.0533428	-0.267593	-0.621911	-0.195882	-0.489001	0.39885	0.677144	-0.250702	-0.460957	-0.490021	-0.372713	-0.511993	-0.200144	0.219653	-0.133742	-0.501613	-0.54405	0.291993	-0.306537	-0.562338	-0.466534	-0.143586	0.27677	0.222916	0.0434356	0.495944	0.404787
S_2380	-0.0602701	0.0352913	-0.253233	-0.288616	0.0737375	-0.119362	0.183261	-0.0997122	0.835614	0.707744	-0.130799	-0.235564	0.056034	0.637694	-0.155761	-8.94836e-05	-0.0229575	-0.091503	0.164235	-0.062751	0.505579	-0.0668442	0.0334418	-0.0461756	-0.221488	0.151137	-0.171736	-0.0645839	0.0460155	-0.0547905	0.204564	-0.309361	-0.22942	-0.0768134	-0.0331101	-0.259033	-0.136909	-0.21621	-0.281641	-0.131214	-0.0567416	-0.256977	-0.249614	0.0576627	-0.0475774	-0.125012	-0.125861	-0.0183208	0.158182
S_7424	0.591119	0.117957	0.052538	0.337979	-0.27241	0.318444	0.0923489	-0.335219	-0.0998536	-0.321417	0.0815072	-0.459673	-0.060054	-0.181159	-0.358289	-0.524149	0.748848	0.166801	-0.28926	0.551778	0.160924	0.127431	-0.344649	0.486961	0.696614	-0.023158	0.0728898	-0.554873	-0.245726	0.707762	0.568737	0.365315	-0.435136	0.529555	0.205683	-0.24069	0.29275	0.276199	0.0443186	-0.399142	0.606862	-0.130788	0.249845	0.0828352	-0.247285	-0.103867	0.404156	-0.417325	0.156331
S_1206	0.0281821	0.130226	-0.0862707	0.246421	-0.124335	0.330855	0.23669	0.411149	-0.104286	-0.105756	0.247072	-0.00319615	0.0792077	-0.281114	0.393437	0.00400743	-0.0436749	0.107377	-0.0992439	0.260213	-0.0901364	-0.299349	-0.385147	0.226004	0.124955	-0.392706	-0.0130254	0.0652828	-0.148334	0.113341	-0.0821245	0.111666	-0.0981782	-0.0128481	0.524068	0.255496	-0.172458	0.423374	0.116646	0.116571	0.18054	0.118903	0.0704871	-0.0638523	-0.279014	0.00281979	0.187044	0.0543743	0.161382
S_520	0.457645	-0.0847813	0.0307511	-0.000769752	-0.251985	0.112117	0.103088	-0.165024	0.0213446	-0.140768	0.274518	-0.240425	-0.15723	-0.0252753	-0.114705	-0.765641	0.116191	-0.181239	-0.0846693	0.395067	0.125264	0.565162	-0.125851	-0.157207	0.301652	0.488382	0.398743	-0.351466	-0.164255	0.210587	0.175311	0.303957	-0.071539	0.714843	0.0408683	-0.168803	0.236648	-0.288097	0.213968	-0.0597838	0.649163	0.0169038	0.348036	-0.0319382	0.34849	-0.0437151	0.28139	-0.30677	0.112132
S_8681	0.0128751	-0.101728	-0.1211	-0.219472	0.257997	-0.161838	-0.0235161	0.0545738	-0.0268187	0.0257435	-0.0562797	0.329262	-0.163483	-0.117451	0.0760157	0.0606665	-0.21963	-0.288643	-0.0880187	-0.192939	-0.134556	0.12094	0.182463	-0.119331	-0.123853	0.168391	0.233186	0.265865	-0.127706	-0.348449	0.0272905	-0.27756	0.320234	-0.0033013	-0.378729	0.131623	0.0236483	-0.236328	-0.176625	0.271907	-0.157508	-0.098327	-0.194797	-0.0226387	0.110376	-0.0482928	0.00188063	0.110861	-0.355989
S_2538	-0.451358	-0.170211	-0.26061	-0.520492	0.429008	-0.277664	0.208077	0.432265	0.12175	0.0587096	-0.0737643	0.300592	0.269572	-0.162559	0.193012	0.335276	-0.379826	-0.178544	0.34625	-0.447379	-0.0124681	-0.418396	-0.0280177	-0.196799	-0.531224	-0.404078	-0.436871	0.438946	0.469431	-0.176747	-0.448651	-0.517601	-0.115326	-0.597658	-0.112883	0.370925	-0.173581	-0.159399	-0.440283	0.182889	-0.305753	-0.333127	-0.445598	-0.105248	0.128893	0.167202	-0.0681093	0.60153	0.308376
S_3718	0.210083	-0.08083	-0.127279	-0.153658	0.130691	-0.576391	0.48351	-0.232654	0.15761	0.0565649	-0.298696	-0.209256	-0.307701	-0.0661376	-0.121822	-0.403466	0.166589	-0.534043	0.190179	-0.201005	0.312977	0.431734	0.479199	-0.36767	-0.112586	0.622727	0.036628	0.0529547	-0.0263082	-0.35004	0.358477	-0.13092	0.228835	0.182567	-0.27535	-0.58029	0.423745	-0.501799	-0.164581	-0.401572	0.0797511	-0.251341	-0.127518	0.149006	0.329383	-0.0228308	-0.0142882	0.045936	0.0472632
S_8332	0.127561	0.460579	0.735576	0.650615	-0.262337	0.583232	-0.497633	-0.523404	-0.316445	-0.198717	0.591924	-0.144983	-0.483959	0.210474	-0.0378746	-0.0756755	0.398904	0.486205	-0.639454	0.290834	-0.412488	0.509141	-0.333251	0.454395	0.615104	-0.0637345	0.713982	-0.316752	-0.507263	0.439867	0.268902	0.232881	0.434256	0.450204	0.143321	0.0373502	-0.0938707	0.357256	0.801477	-0.14019	0.102721	0.813251	0.78982	-0.113404	-0.17125	-0.410466	-0.147269	-0.322477	-0.511428
[truncated: 461 more rows]
[truncated: 535 more columns]
